# Supplementary material for: The impact of floating photovoltaic power plants on lake water temperature and stratification
Source: Sci Rep. 2023 May 16;13:7932. doi: 10.1038/s41598-023-34751-2 (PMC10188439; doi:10.1038/s41598-023-34751-2)
Supplement: Supplementary file 1 — Supplementary Information. [file 41598_2023_34751_MOESM1_ESM.zip]

Archive with 5 entries (5 files):
- 1015_FPV_field_data.csv
- meteo_hourly_2021.csv
- 1015_REF1_field_data.csv
- 1015_REF2_field_data.csv
- meteo_hourly_2018.csv
