# Supplementary material for: The impact of floating photovoltaic power plants on lake water temperature and stratification
Source: Sci Rep. 2023 May 16;13:7932. doi: 10.1038/s41598-023-34751-2 (PMC10188439; doi:10.1038/s41598-023-34751-2)
Supplement: Supplementary file 1 — Supplementary Information. [file 41598_2023_34751_MOESM1_ESM.zip › 1015_FPV_field_data.csv]

Datetime	Depth	Temp
2021-07-17 12:00:00	10	12.69
2021-07-17 12:00:00	9.5	12.787
2021-07-17 12:00:00	9	12.69
2021-07-17 12:00:00	8.5	12.75433
2021-07-17 12:00:00	8	12.81867
2021-07-17 12:00:00	7.5	12.883
2021-07-17 12:00:00	7	12.883
2021-07-17 12:00:00	6.5	13.124
2021-07-17 12:00:00	6	13.365
2021-07-17 12:00:00	5.5	13.846
2021-07-17 12:00:00	5	14.75325
2021-07-17 12:00:00	4.5	15.6605
2021-07-17 12:00:00	4	16.56775
2021-07-17 12:00:00	3.5	17.475
2021-07-17 12:00:00	3	18.426
2021-07-17 12:00:00	2.5	19.377
2021-07-17 12:00:00	2	21.187
2021-07-17 12:00:00	1.5	21.21867
2021-07-17 12:00:00	1	21.25033
2021-07-17 12:00:00	0.5	21.282
2021-07-17 12:00:00	0	21.282
2021-07-18 12:00:00	10	12.69
2021-07-18 12:00:00	9.5	12.787
2021-07-18 12:00:00	9	12.69
2021-07-18 12:00:00	8.5	12.75433
2021-07-18 12:00:00	8	12.81867
2021-07-18 12:00:00	7.5	12.883
2021-07-18 12:00:00	7	12.883
2021-07-18 12:00:00	6.5	13.2205
2021-07-18 12:00:00	6	13.558
2021-07-18 12:00:00	5.5	14.613
2021-07-18 12:00:00	5	15.376
2021-07-18 12:00:00	4.5	16.139
2021-07-18 12:00:00	4	16.902
2021-07-18 12:00:00	3.5	17.665
2021-07-18 12:00:00	3	18.759
2021-07-18 12:00:00	2.5	19.853
2021-07-18 12:00:00	2	21.473
2021-07-18 12:00:00	1.5	21.473
2021-07-18 12:00:00	1	21.473
2021-07-18 12:00:00	0.5	21.473
2021-07-18 12:00:00	0	21.473
2021-07-19 12:00:00	10	12.69
2021-07-19 12:00:00	9.5	12.787
2021-07-19 12:00:00	9	12.69
2021-07-19 12:00:00	8.5	12.75433
2021-07-19 12:00:00	8	12.81867
2021-07-19 12:00:00	7.5	12.883
2021-07-19 12:00:00	7	12.883
2021-07-19 12:00:00	6.5	13.124
2021-07-19 12:00:00	6	13.365
2021-07-19 12:00:00	5.5	14.517
2021-07-19 12:00:00	5	15.44675
2021-07-19 12:00:00	4.5	16.3765
2021-07-19 12:00:00	4	17.30625
2021-07-19 12:00:00	3.5	18.236
2021-07-19 12:00:00	3	19.2825
2021-07-19 12:00:00	2.5	20.329
2021-07-19 12:00:00	2	22.238
2021-07-19 12:00:00	1.5	22.26967
2021-07-19 12:00:00	1	22.30133
2021-07-19 12:00:00	0.5	22.333
2021-07-19 12:00:00	0	22.333
2021-07-20 12:00:00	10	12.787
2021-07-20 12:00:00	9.5	12.883
2021-07-20 12:00:00	9	12.787
2021-07-20 12:00:00	8.5	12.85133
2021-07-20 12:00:00	8	12.91567
2021-07-20 12:00:00	7.5	12.98
2021-07-20 12:00:00	7	12.98
2021-07-20 12:00:00	6.5	12.883
2021-07-20 12:00:00	6	13.173
2021-07-20 12:00:00	5.5	14.421
2021-07-20 12:00:00	5	15.378
2021-07-20 12:00:00	4.5	16.427
2021-07-20 12:00:00	4	17.236
2021-07-20 12:00:00	3.5	18.045
2021-07-20 12:00:00	3	19.567
2021-07-20 12:00:00	2.5	20.996
2021-07-20 12:00:00	2	22.429
2021-07-20 12:00:00	1.5	22.429
2021-07-20 12:00:00	1	23.004
2021-07-20 12:00:00	0.5	22.429
2021-07-20 12:00:00	0	22.429
2021-07-21 12:00:00	10	12.883
2021-07-21 12:00:00	9.5	12.883
2021-07-21 12:00:00	9	12.787
2021-07-21 12:00:00	8.5	12.85133
2021-07-21 12:00:00	8	12.91567
2021-07-21 12:00:00	7.5	12.98
2021-07-21 12:00:00	7	12.98
2021-07-21 12:00:00	6.5	12.98
2021-07-21 12:00:00	6	13.173
2021-07-21 12:00:00	5.5	14.23
2021-07-21 12:00:00	5	15.664
2021-07-21 12:00:00	4.5	16.618
2021-07-21 12:00:00	4	17.6645
2021-07-21 12:00:00	3.5	18.711
2021-07-21 12:00:00	3	20.138
2021-07-21 12:00:00	2.5	22.142
2021-07-21 12:00:00	2	22.621
2021-07-21 12:00:00	1.5	22.621
2021-07-21 12:00:00	1	23.388
2021-07-21 12:00:00	0.5	22.717
2021-07-21 12:00:00	0	22.717
2021-07-22 12:00:00	10	12.883
2021-07-22 12:00:00	9.5	12.883
2021-07-22 12:00:00	9	12.787
2021-07-22 12:00:00	8.5	12.85133
2021-07-22 12:00:00	8	12.91567
2021-07-22 12:00:00	7.5	12.98
2021-07-22 12:00:00	7	12.98
2021-07-22 12:00:00	6.5	12.98
2021-07-22 12:00:00	6	13.269
2021-07-22 12:00:00	5.5	14.613
2021-07-22 12:00:00	5	15.951
2021-07-22 12:00:00	4.5	16.713
2021-07-22 12:00:00	4	17.6645
2021-07-22 12:00:00	3.5	18.616
2021-07-22 12:00:00	3	19.948
2021-07-22 12:00:00	2.5	21.76
2021-07-22 12:00:00	2	22.812
2021-07-22 12:00:00	1.5	22.908
2021-07-22 12:00:00	1	23.677
2021-07-22 12:00:00	0.5	23.196
2021-07-22 12:00:00	0	23.196
2021-07-23 12:00:00	10	12.883
2021-07-23 12:00:00	9.5	12.98
2021-07-23 12:00:00	9	12.883
2021-07-23 12:00:00	8.5	12.91533
2021-07-23 12:00:00	8	12.94767
2021-07-23 12:00:00	7.5	12.98
2021-07-23 12:00:00	7	12.98
2021-07-23 12:00:00	6.5	13.076
2021-07-23 12:00:00	6	13.558
2021-07-23 12:00:00	5.5	14.613
2021-07-23 12:00:00	5	16.046
2021-07-23 12:00:00	4.5	16.999
2021-07-23 12:00:00	4	17.9025
2021-07-23 12:00:00	3.5	18.806
2021-07-23 12:00:00	3	20.615
2021-07-23 12:00:00	2.5	22.621
2021-07-23 12:00:00	2	23.292
2021-07-23 12:00:00	1.5	23.292
2021-07-23 12:00:00	1	24.062
2021-07-23 12:00:00	0.5	23.773
2021-07-23 12:00:00	0	23.773
2021-07-24 12:00:00	10	12.883
2021-07-24 12:00:00	9.5	12.98
2021-07-24 12:00:00	9	12.883
2021-07-24 12:00:00	8.5	12.91533
2021-07-24 12:00:00	8	12.94767
2021-07-24 12:00:00	7.5	12.98
2021-07-24 12:00:00	7	12.98
2021-07-24 12:00:00	6.5	13.173
2021-07-24 12:00:00	6	13.654
2021-07-24 12:00:00	5.5	14.996
2021-07-24 12:00:00	5	16.427
2021-07-24 12:00:00	4.5	17.189
2021-07-24 12:00:00	4	18.188
2021-07-24 12:00:00	3.5	19.187
2021-07-24 12:00:00	3	21.282
2021-07-24 12:00:00	2.5	23.484
2021-07-24 12:00:00	2	23.677
2021-07-24 12:00:00	1.5	23.677
2021-07-24 12:00:00	1	24.351
2021-07-24 12:00:00	0.5	23.773
2021-07-24 12:00:00	0	23.869
2021-07-25 12:00:00	10	12.883
2021-07-25 12:00:00	9.5	12.98
2021-07-25 12:00:00	9	12.883
2021-07-25 12:00:00	8.5	12.91533
2021-07-25 12:00:00	8	12.94767
2021-07-25 12:00:00	7.5	12.98
2021-07-25 12:00:00	7	13.076
2021-07-25 12:00:00	6.5	13.269
2021-07-25 12:00:00	6	13.654
2021-07-25 12:00:00	5.5	14.613
2021-07-25 12:00:00	5	15.664
2021-07-25 12:00:00	4.5	16.713
2021-07-25 12:00:00	4	18.045
2021-07-25 12:00:00	3.5	19.377
2021-07-25 12:00:00	3	21.473
2021-07-25 12:00:00	2.5	23.773
2021-07-25 12:00:00	2	23.966
2021-07-25 12:00:00	1.5	23.966
2021-07-25 12:00:00	1	24.641
2021-07-25 12:00:00	0.5	23.966
2021-07-25 12:00:00	0	24.158
2021-07-26 12:00:00	10	12.883
2021-07-26 12:00:00	9.5	12.98
2021-07-26 12:00:00	9	12.883
2021-07-26 12:00:00	8.5	12.94733
2021-07-26 12:00:00	8	13.01167
2021-07-26 12:00:00	7.5	13.076
2021-07-26 12:00:00	7	13.076
2021-07-26 12:00:00	6.5	13.076
2021-07-26 12:00:00	6	13.365
2021-07-26 12:00:00	5.5	14.613
2021-07-26 12:00:00	5	15.76
2021-07-26 12:00:00	4.5	17.094
2021-07-26 12:00:00	4	18.426
2021-07-26 12:00:00	3.5	19.758
2021-07-26 12:00:00	3	21.855
2021-07-26 12:00:00	2.5	23.677
2021-07-26 12:00:00	2	24.158
2021-07-26 12:00:00	1.5	24.158
2021-07-26 12:00:00	1	24.738
2021-07-26 12:00:00	0.5	24.158
2021-07-26 12:00:00	0	24.158
2021-07-27 12:00:00	10	12.98
2021-07-27 12:00:00	9.5	12.98
2021-07-27 12:00:00	9	12.883
2021-07-27 12:00:00	8.5	12.91533
2021-07-27 12:00:00	8	12.94767
2021-07-27 12:00:00	7.5	12.98
2021-07-27 12:00:00	7	13.076
2021-07-27 12:00:00	6.5	13.173
2021-07-27 12:00:00	6	13.461
2021-07-27 12:00:00	5.5	14.613
2021-07-27 12:00:00	5	16.523
2021-07-27 12:00:00	4.5	17.57
2021-07-27 12:00:00	4	18.902
2021-07-27 12:00:00	3.5	20.234
2021-07-27 12:00:00	3	21.664
2021-07-27 12:00:00	2.5	23.388
2021-07-27 12:00:00	2	23.581
2021-07-27 12:00:00	1.5	23.581
2021-07-27 12:00:00	1	24.255
2021-07-27 12:00:00	0.5	23.581
2021-07-27 12:00:00	0	23.677
2021-07-28 12:00:00	10	12.98
2021-07-28 12:00:00	9.5	12.98
2021-07-28 12:00:00	9	12.883
2021-07-28 12:00:00	8.5	12.94733
2021-07-28 12:00:00	8	13.01167
2021-07-28 12:00:00	7.5	13.076
2021-07-28 12:00:00	7	13.173
2021-07-28 12:00:00	6.5	13.365
2021-07-28 12:00:00	6	13.846
2021-07-28 12:00:00	5.5	15.473
2021-07-28 12:00:00	5	16.523
2021-07-28 12:00:00	4.5	17.855
2021-07-28 12:00:00	4	19.0445
2021-07-28 12:00:00	3.5	20.234
2021-07-28 12:00:00	3	21.473
2021-07-28 12:00:00	2.5	22.621
2021-07-28 12:00:00	2	23.484
2021-07-28 12:00:00	1.5	23.484
2021-07-28 12:00:00	1	24.062
2021-07-28 12:00:00	0.5	23.388
2021-07-28 12:00:00	0	23.388
2021-07-29 12:00:00	10	12.98
2021-07-29 12:00:00	9.5	12.98
2021-07-29 12:00:00	9	12.883
2021-07-29 12:00:00	8.5	12.94733
2021-07-29 12:00:00	8	13.01167
2021-07-29 12:00:00	7.5	13.076
2021-07-29 12:00:00	7	13.076
2021-07-29 12:00:00	6.5	13.365
2021-07-29 12:00:00	6	13.75
2021-07-29 12:00:00	5.5	15.187
2021-07-29 12:00:00	5	16.808
2021-07-29 12:00:00	4.5	17.76
2021-07-29 12:00:00	4	18.8065
2021-07-29 12:00:00	3.5	19.853
2021-07-29 12:00:00	3	22.908
2021-07-29 12:00:00	2.5	22.908
2021-07-29 12:00:00	2	23.1
2021-07-29 12:00:00	1.5	23.004
2021-07-29 12:00:00	1	23.581
2021-07-29 12:00:00	0.5	23.004
2021-07-29 12:00:00	0	23.004
2021-07-30 12:00:00	10	12.98
2021-07-30 12:00:00	9.5	13.076
2021-07-30 12:00:00	9	12.98
2021-07-30 12:00:00	8.5	13.10833
2021-07-30 12:00:00	8	13.23667
2021-07-30 12:00:00	7.5	13.365
2021-07-30 12:00:00	7	13.558
2021-07-30 12:00:00	6.5	13.75
2021-07-30 12:00:00	6	14.421
2021-07-30 12:00:00	5.5	15.473
2021-07-30 12:00:00	5	16.713
2021-07-30 12:00:00	4.5	17.855
2021-07-30 12:00:00	4	18.9015
2021-07-30 12:00:00	3.5	19.948
2021-07-30 12:00:00	3	21.282
2021-07-30 12:00:00	2.5	22.621
2021-07-30 12:00:00	2	22.908
2021-07-30 12:00:00	1.5	22.908
2021-07-30 12:00:00	1	23.677
2021-07-30 12:00:00	0.5	23.196
2021-07-30 12:00:00	0	23.388
2021-07-31 12:00:00	10	12.98
2021-07-31 12:00:00	9.5	13.076
2021-07-31 12:00:00	9	12.98
2021-07-31 12:00:00	8.5	13.20467
2021-07-31 12:00:00	8	13.42933
2021-07-31 12:00:00	7.5	13.654
2021-07-31 12:00:00	7	13.654
2021-07-31 12:00:00	6.5	13.846
2021-07-31 12:00:00	6	14.23
2021-07-31 12:00:00	5.5	15.473
2021-07-31 12:00:00	5	16.427
2021-07-31 12:00:00	4.5	17.76
2021-07-31 12:00:00	4	18.997
2021-07-31 12:00:00	3.5	20.234
2021-07-31 12:00:00	3	22.429
2021-07-31 12:00:00	2.5	23.004
2021-07-31 12:00:00	2	23.196
2021-07-31 12:00:00	1.5	23.196
2021-07-31 12:00:00	1	23.773
2021-07-31 12:00:00	0.5	23.196
2021-07-31 12:00:00	0	23.292
2021-08-01 12:00:00	10	13.076
2021-08-01 12:00:00	9.5	13.076
2021-08-01 12:00:00	9	12.98
2021-08-01 12:00:00	8.5	13.17267
2021-08-01 12:00:00	8	13.36533
2021-08-01 12:00:00	7.5	13.558
2021-08-01 12:00:00	7	13.75
2021-08-01 12:00:00	6.5	13.942
2021-08-01 12:00:00	6	14.421
2021-08-01 12:00:00	5.5	15.282
2021-08-01 12:00:00	5	16.713
2021-08-01 12:00:00	4.5	18.236
2021-08-01 12:00:00	4	19.2825
2021-08-01 12:00:00	3.5	20.329
2021-08-01 12:00:00	3	22.812
2021-08-01 12:00:00	2.5	22.812
2021-08-01 12:00:00	2	23.004
2021-08-01 12:00:00	1.5	22.908
2021-08-01 12:00:00	1	23.484
2021-08-01 12:00:00	0.5	22.812
2021-08-01 12:00:00	0	22.812
2021-08-02 12:00:00	10	13.076
2021-08-02 12:00:00	9.5	13.076
2021-08-02 12:00:00	9	13.076
2021-08-02 12:00:00	8.5	13.17233
2021-08-02 12:00:00	8	13.26867
2021-08-02 12:00:00	7.5	13.365
2021-08-02 12:00:00	7	13.558
2021-08-02 12:00:00	6.5	13.942
2021-08-02 12:00:00	6	14.325
2021-08-02 12:00:00	5.5	15.664
2021-08-02 12:00:00	5	17.094
2021-08-02 12:00:00	4.5	18.14
2021-08-02 12:00:00	4	19.3295
2021-08-02 12:00:00	3.5	20.519
2021-08-02 12:00:00	3	22.238
2021-08-02 12:00:00	2.5	22.142
2021-08-02 12:00:00	2	22.333
2021-08-02 12:00:00	1.5	22.238
2021-08-02 12:00:00	1	22.812
2021-08-02 12:00:00	0.5	22.238
2021-08-02 12:00:00	0	22.238
2021-08-03 12:00:00	10	13.076
2021-08-03 12:00:00	9.5	13.173
2021-08-03 12:00:00	9	13.076
2021-08-03 12:00:00	8.5	13.23667
2021-08-03 12:00:00	8	13.39733
2021-08-03 12:00:00	7.5	13.558
2021-08-03 12:00:00	7	13.75
2021-08-03 12:00:00	6.5	13.846
2021-08-03 12:00:00	6	14.325
2021-08-03 12:00:00	5.5	15.282
2021-08-03 12:00:00	5	16.618
2021-08-03 12:00:00	4.5	17.95
2021-08-03 12:00:00	4	19.1395
2021-08-03 12:00:00	3.5	20.329
2021-08-03 12:00:00	3	21.664
2021-08-03 12:00:00	2.5	21.569
2021-08-03 12:00:00	2	21.76
2021-08-03 12:00:00	1.5	21.664
2021-08-03 12:00:00	1	22.238
2021-08-03 12:00:00	0.5	21.664
2021-08-03 12:00:00	0	21.664
2021-08-04 12:00:00	10	13.076
2021-08-04 12:00:00	9.5	13.173
2021-08-04 12:00:00	9	13.076
2021-08-04 12:00:00	8.5	13.20433
2021-08-04 12:00:00	8	13.33267
2021-08-04 12:00:00	7.5	13.461
2021-08-04 12:00:00	7	13.654
2021-08-04 12:00:00	6.5	13.942
2021-08-04 12:00:00	6	14.709
2021-08-04 12:00:00	5.5	16.141
2021-08-04 12:00:00	5	17.95
2021-08-04 12:00:00	4.5	18.616
2021-08-04 12:00:00	4	19.5675
2021-08-04 12:00:00	3.5	20.519
2021-08-04 12:00:00	3	21.187
2021-08-04 12:00:00	2.5	21.187
2021-08-04 12:00:00	2	21.378
2021-08-04 12:00:00	1.5	21.378
2021-08-04 12:00:00	1	21.855
2021-08-04 12:00:00	0.5	21.282
2021-08-04 12:00:00	0	21.282
2021-08-05 12:00:00	10	13.173
2021-08-05 12:00:00	9.5	13.173
2021-08-05 12:00:00	9	13.076
2021-08-05 12:00:00	8.5	13.14033
2021-08-05 12:00:00	8	13.20467
2021-08-05 12:00:00	7.5	13.269
2021-08-05 12:00:00	7	13.654
2021-08-05 12:00:00	6.5	14.038
2021-08-05 12:00:00	6	14.996
2021-08-05 12:00:00	5.5	16.427
2021-08-05 12:00:00	5	17.665
2021-08-05 12:00:00	4.5	18.331
2021-08-05 12:00:00	4	19.092
2021-08-05 12:00:00	3.5	19.853
2021-08-05 12:00:00	3	21.187
2021-08-05 12:00:00	2.5	21.187
2021-08-05 12:00:00	2	21.378
2021-08-05 12:00:00	1.5	21.378
2021-08-05 12:00:00	1	21.855
2021-08-05 12:00:00	0.5	21.282
2021-08-05 12:00:00	0	21.378
2021-08-06 12:00:00	10	13.173
2021-08-06 12:00:00	9.5	13.269
2021-08-06 12:00:00	9	13.173
2021-08-06 12:00:00	8.5	13.237
2021-08-06 12:00:00	8	13.301
2021-08-06 12:00:00	7.5	13.365
2021-08-06 12:00:00	7	13.461
2021-08-06 12:00:00	6.5	13.75
2021-08-06 12:00:00	6	14.709
2021-08-06 12:00:00	5.5	16.141
2021-08-06 12:00:00	5	17.284
2021-08-06 12:00:00	4.5	18.045
2021-08-06 12:00:00	4	19.2345
2021-08-06 12:00:00	3.5	20.424
2021-08-06 12:00:00	3	20.996
2021-08-06 12:00:00	2.5	20.901
2021-08-06 12:00:00	2	21.091
2021-08-06 12:00:00	1.5	21.091
2021-08-06 12:00:00	1	21.664
2021-08-06 12:00:00	0.5	20.996
2021-08-06 12:00:00	0	21.091
2021-08-07 12:00:00	10	13.269
2021-08-07 12:00:00	9.5	13.269
2021-08-07 12:00:00	9	13.173
2021-08-07 12:00:00	8.5	13.237
2021-08-07 12:00:00	8	13.301
2021-08-07 12:00:00	7.5	13.365
2021-08-07 12:00:00	7	13.461
2021-08-07 12:00:00	6.5	13.75
2021-08-07 12:00:00	6	14.804
2021-08-07 12:00:00	5.5	16.903
2021-08-07 12:00:00	5	17.76
2021-08-07 12:00:00	4.5	18.331
2021-08-07 12:00:00	4	18.9965
2021-08-07 12:00:00	3.5	19.662
2021-08-07 12:00:00	3	20.901
2021-08-07 12:00:00	2.5	20.901
2021-08-07 12:00:00	2	21.091
2021-08-07 12:00:00	1.5	20.996
2021-08-07 12:00:00	1	21.569
2021-08-07 12:00:00	0.5	20.996
2021-08-07 12:00:00	0	20.996
2021-08-08 12:00:00	10	13.173
2021-08-08 12:00:00	9.5	13.269
2021-08-08 12:00:00	9	13.173
2021-08-08 12:00:00	8.5	13.237
2021-08-08 12:00:00	8	13.301
2021-08-08 12:00:00	7.5	13.365
2021-08-08 12:00:00	7	13.461
2021-08-08 12:00:00	6.5	13.942
2021-08-08 12:00:00	6	14.996
2021-08-08 12:00:00	5.5	16.427
2021-08-08 12:00:00	5	17.094
2021-08-08 12:00:00	4.5	18.236
2021-08-08 12:00:00	4	19.187
2021-08-08 12:00:00	3.5	20.138
2021-08-08 12:00:00	3	20.329
2021-08-08 12:00:00	2.5	20.234
2021-08-08 12:00:00	2	20.424
2021-08-08 12:00:00	1.5	20.519
2021-08-08 12:00:00	1	21.091
2021-08-08 12:00:00	0.5	20.519
2021-08-08 12:00:00	0	20.615
2021-08-09 12:00:00	10	13.269
2021-08-09 12:00:00	9.5	13.269
2021-08-09 12:00:00	9	13.173
2021-08-09 12:00:00	8.5	13.237
2021-08-09 12:00:00	8	13.301
2021-08-09 12:00:00	7.5	13.365
2021-08-09 12:00:00	7	13.461
2021-08-09 12:00:00	6.5	13.942
2021-08-09 12:00:00	6	15.282
2021-08-09 12:00:00	5.5	16.618
2021-08-09 12:00:00	5	17.57
2021-08-09 12:00:00	4.5	18.806
2021-08-09 12:00:00	4	19.4245
2021-08-09 12:00:00	3.5	20.043
2021-08-09 12:00:00	3	20.234
2021-08-09 12:00:00	2.5	20.138
2021-08-09 12:00:00	2	20.329
2021-08-09 12:00:00	1.5	20.329
2021-08-09 12:00:00	1	20.996
2021-08-09 12:00:00	0.5	20.424
2021-08-09 12:00:00	0	20.519
2021-08-10 12:00:00	10	13.558
2021-08-10 12:00:00	9.5	13.654
2021-08-10 12:00:00	9	13.461
2021-08-10 12:00:00	8.5	13.55733
2021-08-10 12:00:00	8	13.65367
2021-08-10 12:00:00	7.5	13.75
2021-08-10 12:00:00	7	13.654
2021-08-10 12:00:00	6.5	14.038
2021-08-10 12:00:00	6	14.9
2021-08-10 12:00:00	5.5	16.523
2021-08-10 12:00:00	5	17.57
2021-08-10 12:00:00	4.5	18.331
2021-08-10 12:00:00	4	19.33
2021-08-10 12:00:00	3.5	20.329
2021-08-10 12:00:00	3	20.519
2021-08-10 12:00:00	2.5	20.424
2021-08-10 12:00:00	2	20.615
2021-08-10 12:00:00	1.5	20.615
2021-08-10 12:00:00	1	21.282
2021-08-10 12:00:00	0.5	20.71
2021-08-10 12:00:00	0	20.615
2021-08-11 12:00:00	10	13.365
2021-08-11 12:00:00	9.5	13.365
2021-08-11 12:00:00	9	13.269
2021-08-11 12:00:00	8.5	13.36533
2021-08-11 12:00:00	8	13.46167
2021-08-11 12:00:00	7.5	13.558
2021-08-11 12:00:00	7	13.654
2021-08-11 12:00:00	6.5	14.23
2021-08-11 12:00:00	6	15.664
2021-08-11 12:00:00	5.5	16.618
2021-08-11 12:00:00	5	17.57
2021-08-11 12:00:00	4.5	18.14
2021-08-11 12:00:00	4	18.711
2021-08-11 12:00:00	3.5	19.282
2021-08-11 12:00:00	3	20.329
2021-08-11 12:00:00	2.5	20.71
2021-08-11 12:00:00	2	20.996
2021-08-11 12:00:00	1.5	20.996
2021-08-11 12:00:00	1	21.569
2021-08-11 12:00:00	0.5	21.187
2021-08-11 12:00:00	0	21.569
2021-08-12 12:00:00	10	13.365
2021-08-12 12:00:00	9.5	13.461
2021-08-12 12:00:00	9	13.365
2021-08-12 12:00:00	8.5	13.397
2021-08-12 12:00:00	8	13.429
2021-08-12 12:00:00	7.5	13.461
2021-08-12 12:00:00	7	13.558
2021-08-12 12:00:00	6.5	14.23
2021-08-12 12:00:00	6	15.664
2021-08-12 12:00:00	5.5	16.808
2021-08-12 12:00:00	5	17.665
2021-08-12 12:00:00	4.5	18.236
2021-08-12 12:00:00	4	18.759
2021-08-12 12:00:00	3.5	19.282
2021-08-12 12:00:00	3	20.234
2021-08-12 12:00:00	2.5	20.71
2021-08-12 12:00:00	2	21.282
2021-08-12 12:00:00	1.5	21.473
2021-08-12 12:00:00	1	22.525
2021-08-12 12:00:00	0.5	22.142
2021-08-12 12:00:00	0	22.429
2021-08-13 12:00:00	10	13.365
2021-08-13 12:00:00	9.5	13.461
2021-08-13 12:00:00	9	13.365
2021-08-13 12:00:00	8.5	13.42933
2021-08-13 12:00:00	8	13.49367
2021-08-13 12:00:00	7.5	13.558
2021-08-13 12:00:00	7	13.75
2021-08-13 12:00:00	6.5	15.091
2021-08-13 12:00:00	6	16.237
2021-08-13 12:00:00	5.5	17.189
2021-08-13 12:00:00	5	17.855
2021-08-13 12:00:00	4.5	18.331
2021-08-13 12:00:00	4	18.759
2021-08-13 12:00:00	3.5	19.187
2021-08-13 12:00:00	3	20.519
2021-08-13 12:00:00	2.5	21.378
2021-08-13 12:00:00	2	21.951
2021-08-13 12:00:00	1.5	23.196
2021-08-13 12:00:00	1	23.869
2021-08-13 12:00:00	0.5	23.292
2021-08-13 12:00:00	0	23.581
2021-08-14 12:00:00	10	13.461
2021-08-14 12:00:00	9.5	13.461
2021-08-14 12:00:00	9	13.365
2021-08-14 12:00:00	8.5	13.42933
2021-08-14 12:00:00	8	13.49367
2021-08-14 12:00:00	7.5	13.558
2021-08-14 12:00:00	7	14.325
2021-08-14 12:00:00	6.5	14.996
2021-08-14 12:00:00	6	15.855
2021-08-14 12:00:00	5.5	16.903
2021-08-14 12:00:00	5	17.76
2021-08-14 12:00:00	4.5	18.236
2021-08-14 12:00:00	4	18.9015
2021-08-14 12:00:00	3.5	19.567
2021-08-14 12:00:00	3	20.71
2021-08-14 12:00:00	2.5	21.282
2021-08-14 12:00:00	2	22.142
2021-08-14 12:00:00	1.5	23.004
2021-08-14 12:00:00	1	24.062
2021-08-14 12:00:00	0.5	23.773
2021-08-14 12:00:00	0	24.062
2021-08-15 12:00:00	10	13.461
2021-08-15 12:00:00	9.5	13.558
2021-08-15 12:00:00	9	13.461
2021-08-15 12:00:00	8.5	13.49333
2021-08-15 12:00:00	8	13.52567
2021-08-15 12:00:00	7.5	13.558
2021-08-15 12:00:00	7	13.942
2021-08-15 12:00:00	6.5	14.804
2021-08-15 12:00:00	6	15.951
2021-08-15 12:00:00	5.5	16.713
2021-08-15 12:00:00	5	17.57
2021-08-15 12:00:00	4.5	18.521
2021-08-15 12:00:00	4	19.3775
2021-08-15 12:00:00	3.5	20.234
2021-08-15 12:00:00	3	21.282
2021-08-15 12:00:00	2.5	22.046
2021-08-15 12:00:00	2	23.004
2021-08-15 12:00:00	1.5	23.677
2021-08-15 12:00:00	1	24.931
2021-08-15 12:00:00	0.5	24.641
2021-08-15 12:00:00	0	24.835
2021-08-16 12:00:00	10	13.461
2021-08-16 12:00:00	9.5	13.558
2021-08-16 12:00:00	9	13.461
2021-08-16 12:00:00	8.5	13.55733
2021-08-16 12:00:00	8	13.65367
2021-08-16 12:00:00	7.5	13.75
2021-08-16 12:00:00	7	14.421
2021-08-16 12:00:00	6.5	15.187
2021-08-16 12:00:00	6	16.046
2021-08-16 12:00:00	5.5	16.713
2021-08-16 12:00:00	5	17.475
2021-08-16 12:00:00	4.5	18.045
2021-08-16 12:00:00	4	18.9965
2021-08-16 12:00:00	3.5	19.948
2021-08-16 12:00:00	3	21.187
2021-08-16 12:00:00	2.5	21.951
2021-08-16 12:00:00	2	23.966
2021-08-16 12:00:00	1.5	24.158
2021-08-16 12:00:00	1	24.738
2021-08-16 12:00:00	0.5	24.158
2021-08-16 12:00:00	0	24.158
2021-08-17 12:00:00	10	13.461
2021-08-17 12:00:00	9.5	13.558
2021-08-17 12:00:00	9	13.461
2021-08-17 12:00:00	8.5	13.49333
2021-08-17 12:00:00	8	13.52567
2021-08-17 12:00:00	7.5	13.558
2021-08-17 12:00:00	7	14.23
2021-08-17 12:00:00	6.5	14.709
2021-08-17 12:00:00	6	15.664
2021-08-17 12:00:00	5.5	16.713
2021-08-17 12:00:00	5	17.665
2021-08-17 12:00:00	4.5	18.521
2021-08-17 12:00:00	4	19.3295
2021-08-17 12:00:00	3.5	20.138
2021-08-17 12:00:00	3	21.569
2021-08-17 12:00:00	2.5	22.429
2021-08-17 12:00:00	2	22.621
2021-08-17 12:00:00	1.5	22.621
2021-08-17 12:00:00	1	23.196
2021-08-17 12:00:00	0.5	22.621
2021-08-17 12:00:00	0	22.621
2021-08-18 12:00:00	10	13.461
2021-08-18 12:00:00	9.5	13.558
2021-08-18 12:00:00	9	13.461
2021-08-18 12:00:00	8.5	13.52533
2021-08-18 12:00:00	8	13.58967
2021-08-18 12:00:00	7.5	13.654
2021-08-18 12:00:00	7	14.23
2021-08-18 12:00:00	6.5	15.664
2021-08-18 12:00:00	6	16.618
2021-08-18 12:00:00	5.5	17.379
2021-08-18 12:00:00	5	18.331
2021-08-18 12:00:00	4.5	18.806
2021-08-18 12:00:00	4	19.234
2021-08-18 12:00:00	3.5	19.662
2021-08-18 12:00:00	3	20.519
2021-08-18 12:00:00	2.5	21.378
2021-08-18 12:00:00	2	21.855
2021-08-18 12:00:00	1.5	21.855
2021-08-18 12:00:00	1	22.429
2021-08-18 12:00:00	0.5	21.76
2021-08-18 12:00:00	0	21.855
2021-08-19 12:00:00	10	13.558
2021-08-19 12:00:00	9.5	13.558
2021-08-19 12:00:00	9	13.558
2021-08-19 12:00:00	8.5	13.622
2021-08-19 12:00:00	8	13.686
2021-08-19 12:00:00	7.5	13.75
2021-08-19 12:00:00	7	14.23
2021-08-19 12:00:00	6.5	14.9
2021-08-19 12:00:00	6	16.141
2021-08-19 12:00:00	5.5	17.475
2021-08-19 12:00:00	5	18.14
2021-08-19 12:00:00	4.5	18.616
2021-08-19 12:00:00	4	19.187
2021-08-19 12:00:00	3.5	19.758
2021-08-19 12:00:00	3	20.996
2021-08-19 12:00:00	2.5	21.378
2021-08-19 12:00:00	2	21.569
2021-08-19 12:00:00	1.5	21.569
2021-08-19 12:00:00	1	22.142
2021-08-19 12:00:00	0.5	21.473
2021-08-19 12:00:00	0	21.569
2021-08-20 12:00:00	10	13.558
2021-08-20 12:00:00	9.5	13.654
2021-08-20 12:00:00	9	13.558
2021-08-20 12:00:00	8.5	13.718
2021-08-20 12:00:00	8	13.878
2021-08-20 12:00:00	7.5	14.038
2021-08-20 12:00:00	7	14.421
2021-08-20 12:00:00	6.5	15.187
2021-08-20 12:00:00	6	15.855
2021-08-20 12:00:00	5.5	16.808
2021-08-20 12:00:00	5	18.14
2021-08-20 12:00:00	4.5	18.711
2021-08-20 12:00:00	4	19.1865
2021-08-20 12:00:00	3.5	19.662
2021-08-20 12:00:00	3	20.519
2021-08-20 12:00:00	2.5	21.282
2021-08-20 12:00:00	2	21.569
2021-08-20 12:00:00	1.5	21.569
2021-08-20 12:00:00	1	22.238
2021-08-20 12:00:00	0.5	21.76
2021-08-20 12:00:00	0	22.046
2021-08-21 12:00:00	10	13.654
2021-08-21 12:00:00	9.5	13.654
2021-08-21 12:00:00	9	13.558
2021-08-21 12:00:00	8.5	13.686
2021-08-21 12:00:00	8	13.814
2021-08-21 12:00:00	7.5	13.942
2021-08-21 12:00:00	7	14.517
2021-08-21 12:00:00	6.5	15.473
2021-08-21 12:00:00	6	16.427
2021-08-21 12:00:00	5.5	17.189
2021-08-21 12:00:00	5	17.95
2021-08-21 12:00:00	4.5	18.616
2021-08-21 12:00:00	4	19.187
2021-08-21 12:00:00	3.5	19.758
2021-08-21 12:00:00	3	20.805
2021-08-21 12:00:00	2.5	21.378
2021-08-21 12:00:00	2	21.951
2021-08-21 12:00:00	1.5	21.951
2021-08-21 12:00:00	1	22.525
2021-08-21 12:00:00	0.5	22.046
2021-08-21 12:00:00	0	22.429
2021-08-22 12:00:00	10	13.558
2021-08-22 12:00:00	9.5	13.654
2021-08-22 12:00:00	9	13.558
2021-08-22 12:00:00	8.5	13.718
2021-08-22 12:00:00	8	13.878
2021-08-22 12:00:00	7.5	14.038
2021-08-22 12:00:00	7	14.421
2021-08-22 12:00:00	6.5	15.091
2021-08-22 12:00:00	6	15.855
2021-08-22 12:00:00	5.5	16.427
2021-08-22 12:00:00	5	17.475
2021-08-22 12:00:00	4.5	18.616
2021-08-22 12:00:00	4	19.377
2021-08-22 12:00:00	3.5	20.138
2021-08-22 12:00:00	3	21.091
2021-08-22 12:00:00	2.5	21.855
2021-08-22 12:00:00	2	22.525
2021-08-22 12:00:00	1.5	22.525
2021-08-22 12:00:00	1	23.004
2021-08-22 12:00:00	0.5	22.429
2021-08-22 12:00:00	0	22.429
2021-08-23 12:00:00	10	13.654
2021-08-23 12:00:00	9.5	13.654
2021-08-23 12:00:00	9	13.558
2021-08-23 12:00:00	8.5	13.75
2021-08-23 12:00:00	8	13.942
2021-08-23 12:00:00	7.5	14.134
2021-08-23 12:00:00	7	14.613
2021-08-23 12:00:00	6.5	15.569
2021-08-23 12:00:00	6	16.141
2021-08-23 12:00:00	5.5	16.808
2021-08-23 12:00:00	5	18.236
2021-08-23 12:00:00	4.5	18.996
2021-08-23 12:00:00	4	19.567
2021-08-23 12:00:00	3.5	20.138
2021-08-23 12:00:00	3	21.282
2021-08-23 12:00:00	2.5	21.473
2021-08-23 12:00:00	2	21.664
2021-08-23 12:00:00	1.5	21.664
2021-08-23 12:00:00	1	22.238
2021-08-23 12:00:00	0.5	21.664
2021-08-23 12:00:00	0	21.664
2021-08-24 12:00:00	10	13.654
2021-08-24 12:00:00	9.5	13.654
2021-08-24 12:00:00	9	13.558
2021-08-24 12:00:00	8.5	13.686
2021-08-24 12:00:00	8	13.814
2021-08-24 12:00:00	7.5	13.942
2021-08-24 12:00:00	7	14.613
2021-08-24 12:00:00	6.5	15.569
2021-08-24 12:00:00	6	16.427
2021-08-24 12:00:00	5.5	17.284
2021-08-24 12:00:00	5	18.331
2021-08-24 12:00:00	4.5	19.187
2021-08-24 12:00:00	4	20.044
2021-08-24 12:00:00	3.5	20.901
2021-08-24 12:00:00	3	21.187
2021-08-24 12:00:00	2.5	20.996
2021-08-24 12:00:00	2	21.282
2021-08-24 12:00:00	1.5	21.187
2021-08-24 12:00:00	1	21.76
2021-08-24 12:00:00	0.5	21.091
2021-08-24 12:00:00	0	21.091
2021-08-25 12:00:00	10	13.654
2021-08-25 12:00:00	9.5	13.75
2021-08-25 12:00:00	9	13.654
2021-08-25 12:00:00	8.5	13.846
2021-08-25 12:00:00	8	14.038
2021-08-25 12:00:00	7.5	14.23
2021-08-25 12:00:00	7	15.187
2021-08-25 12:00:00	6.5	15.951
2021-08-25 12:00:00	6	16.618
2021-08-25 12:00:00	5.5	17.665
2021-08-25 12:00:00	5	18.331
2021-08-25 12:00:00	4.5	19.092
2021-08-25 12:00:00	4	19.8055
2021-08-25 12:00:00	3.5	20.519
2021-08-25 12:00:00	3	20.71
2021-08-25 12:00:00	2.5	20.615
2021-08-25 12:00:00	2	20.901
2021-08-25 12:00:00	1.5	20.901
2021-08-25 12:00:00	1	21.473
2021-08-25 12:00:00	0.5	20.901
2021-08-25 12:00:00	0	20.805
2021-08-26 12:00:00	10	13.654
2021-08-26 12:00:00	9.5	13.75
2021-08-26 12:00:00	9	13.654
2021-08-26 12:00:00	8.5	13.90967
2021-08-26 12:00:00	8	14.16533
2021-08-26 12:00:00	7.5	14.421
2021-08-26 12:00:00	7	15.187
2021-08-26 12:00:00	6.5	15.951
2021-08-26 12:00:00	6	16.618
2021-08-26 12:00:00	5.5	17.475
2021-08-26 12:00:00	5	18.331
2021-08-26 12:00:00	4.5	19.092
2021-08-26 12:00:00	4	19.7105
2021-08-26 12:00:00	3.5	20.329
2021-08-26 12:00:00	3	20.519
2021-08-26 12:00:00	2.5	20.424
2021-08-26 12:00:00	2	20.615
2021-08-26 12:00:00	1.5	20.615
2021-08-26 12:00:00	1	21.187
2021-08-26 12:00:00	0.5	20.519
2021-08-26 12:00:00	0	20.519
2021-08-27 12:00:00	10	13.75
2021-08-27 12:00:00	9.5	13.75
2021-08-27 12:00:00	9	13.654
2021-08-27 12:00:00	8.5	13.97367
2021-08-27 12:00:00	8	14.29333
2021-08-27 12:00:00	7.5	14.613
2021-08-27 12:00:00	7	15.282
2021-08-27 12:00:00	6.5	16.046
2021-08-27 12:00:00	6	16.808
2021-08-27 12:00:00	5.5	17.379
2021-08-27 12:00:00	5	18.045
2021-08-27 12:00:00	4.5	18.616
2021-08-27 12:00:00	4	19.2345
2021-08-27 12:00:00	3.5	19.853
2021-08-27 12:00:00	3	20.234
2021-08-27 12:00:00	2.5	20.138
2021-08-27 12:00:00	2	20.329
2021-08-27 12:00:00	1.5	20.329
2021-08-27 12:00:00	1	20.901
2021-08-27 12:00:00	0.5	20.329
2021-08-27 12:00:00	0	20.424
2021-08-28 12:00:00	10	13.75
2021-08-28 12:00:00	9.5	13.75
2021-08-28 12:00:00	9	13.75
2021-08-28 12:00:00	8.5	14.03767
2021-08-28 12:00:00	8	14.32533
2021-08-28 12:00:00	7.5	14.613
2021-08-28 12:00:00	7	15.569
2021-08-28 12:00:00	6.5	16.332
2021-08-28 12:00:00	6	17.094
2021-08-28 12:00:00	5.5	17.76
2021-08-28 12:00:00	5	18.236
2021-08-28 12:00:00	4.5	18.806
2021-08-28 12:00:00	4	19.377
2021-08-28 12:00:00	3.5	19.948
2021-08-28 12:00:00	3	20.329
2021-08-28 12:00:00	2.5	20.234
2021-08-28 12:00:00	2	20.424
2021-08-28 12:00:00	1.5	20.424
2021-08-28 12:00:00	1	20.996
2021-08-28 12:00:00	0.5	20.424
2021-08-28 12:00:00	0	20.329
2021-08-29 12:00:00	10	13.75
2021-08-29 12:00:00	9.5	13.75
2021-08-29 12:00:00	9	13.75
2021-08-29 12:00:00	8.5	13.94167
2021-08-29 12:00:00	8	14.13333
2021-08-29 12:00:00	7.5	14.325
2021-08-29 12:00:00	7	15.091
2021-08-29 12:00:00	6.5	16.141
2021-08-29 12:00:00	6	16.808
2021-08-29 12:00:00	5.5	17.475
2021-08-29 12:00:00	5	18.236
2021-08-29 12:00:00	4.5	19.567
2021-08-29 12:00:00	4	19.6145
2021-08-29 12:00:00	3.5	19.662
2021-08-29 12:00:00	3	19.948
2021-08-29 12:00:00	2.5	19.758
2021-08-29 12:00:00	2	19.948
2021-08-29 12:00:00	1.5	19.948
2021-08-29 12:00:00	1	20.424
2021-08-29 12:00:00	0.5	19.853
2021-08-29 12:00:00	0	19.853
2021-08-30 12:00:00	10	13.75
2021-08-30 12:00:00	9.5	13.846
2021-08-30 12:00:00	9	13.75
2021-08-30 12:00:00	8.5	14.03767
2021-08-30 12:00:00	8	14.32533
2021-08-30 12:00:00	7.5	14.613
2021-08-30 12:00:00	7	15.473
2021-08-30 12:00:00	6.5	16.332
2021-08-30 12:00:00	6	16.999
2021-08-30 12:00:00	5.5	17.57
2021-08-30 12:00:00	5	18.236
2021-08-30 12:00:00	4.5	18.616
2021-08-30 12:00:00	4	18.9965
2021-08-30 12:00:00	3.5	19.377
2021-08-30 12:00:00	3	19.567
2021-08-30 12:00:00	2.5	19.472
2021-08-30 12:00:00	2	19.662
2021-08-30 12:00:00	1.5	19.567
2021-08-30 12:00:00	1	20.138
2021-08-30 12:00:00	0.5	19.567
2021-08-30 12:00:00	0	19.567
2021-08-31 12:00:00	10	13.75
2021-08-31 12:00:00	9.5	13.846
2021-08-31 12:00:00	9	13.75
2021-08-31 12:00:00	8.5	14.13333
2021-08-31 12:00:00	8	14.51667
2021-08-31 12:00:00	7.5	14.9
2021-08-31 12:00:00	7	15.378
2021-08-31 12:00:00	6.5	16.141
2021-08-31 12:00:00	6	16.903
2021-08-31 12:00:00	5.5	17.475
2021-08-31 12:00:00	5	18.045
2021-08-31 12:00:00	4.5	18.331
2021-08-31 12:00:00	4	18.8065
2021-08-31 12:00:00	3.5	19.282
2021-08-31 12:00:00	3	19.472
2021-08-31 12:00:00	2.5	19.377
2021-08-31 12:00:00	2	19.567
2021-08-31 12:00:00	1.5	19.567
2021-08-31 12:00:00	1	20.043
2021-08-31 12:00:00	0.5	19.472
2021-08-31 12:00:00	0	19.472
2021-09-01 12:00:00	10	13.846
2021-09-01 12:00:00	9.5	13.846
2021-09-01 12:00:00	9	13.75
2021-09-01 12:00:00	8.5	14.29267
2021-09-01 12:00:00	8	14.83533
2021-09-01 12:00:00	7.5	15.378
2021-09-01 12:00:00	7	15.855
2021-09-01 12:00:00	6.5	16.332
2021-09-01 12:00:00	6	16.999
2021-09-01 12:00:00	5.5	17.665
2021-09-01 12:00:00	5	18.331
2021-09-01 12:00:00	4.5	18.711
2021-09-01 12:00:00	4	19.0915
2021-09-01 12:00:00	3.5	19.472
2021-09-01 12:00:00	3	19.662
2021-09-01 12:00:00	2.5	19.567
2021-09-01 12:00:00	2	19.853
2021-09-01 12:00:00	1.5	19.853
2021-09-01 12:00:00	1	20.329
2021-09-01 12:00:00	0.5	19.758
2021-09-01 12:00:00	0	19.758
2021-09-02 12:00:00	10	13.942
2021-09-02 12:00:00	9.5	14.134
2021-09-02 12:00:00	9	14.134
2021-09-02 12:00:00	8.5	14.51667
2021-09-02 12:00:00	8	14.89933
2021-09-02 12:00:00	7.5	15.282
2021-09-02 12:00:00	7	15.76
2021-09-02 12:00:00	6.5	16.141
2021-09-02 12:00:00	6	16.618
2021-09-02 12:00:00	5.5	17.094
2021-09-02 12:00:00	5	17.76
2021-09-02 12:00:00	4.5	18.616
2021-09-02 12:00:00	4	19.044
2021-09-02 12:00:00	3.5	19.472
2021-09-02 12:00:00	3	19.758
2021-09-02 12:00:00	2.5	19.662
2021-09-02 12:00:00	2	19.853
2021-09-02 12:00:00	1.5	19.853
2021-09-02 12:00:00	1	20.519
2021-09-02 12:00:00	0.5	19.948
2021-09-02 12:00:00	0	19.948
2021-09-03 12:00:00	10	13.942
2021-09-03 12:00:00	9.5	14.134
2021-09-03 12:00:00	9	14.23
2021-09-03 12:00:00	8.5	14.517
2021-09-03 12:00:00	8	14.804
2021-09-03 12:00:00	7.5	15.091
2021-09-03 12:00:00	7	15.569
2021-09-03 12:00:00	6.5	16.237
2021-09-03 12:00:00	6	16.808
2021-09-03 12:00:00	5.5	17.57
2021-09-03 12:00:00	5	18.045
2021-09-03 12:00:00	4.5	18.616
2021-09-03 12:00:00	4	19.044
2021-09-03 12:00:00	3.5	19.472
2021-09-03 12:00:00	3	19.948
2021-09-03 12:00:00	2.5	19.853
2021-09-03 12:00:00	2	20.043
2021-09-03 12:00:00	1.5	20.043
2021-09-03 12:00:00	1	20.615
2021-09-03 12:00:00	0.5	20.138
2021-09-03 12:00:00	0	20.329
2021-09-04 12:00:00	10	14.038
2021-09-04 12:00:00	9.5	14.23
2021-09-04 12:00:00	9	14.325
2021-09-04 12:00:00	8.5	14.61233
2021-09-04 12:00:00	8	14.89967
2021-09-04 12:00:00	7.5	15.187
2021-09-04 12:00:00	7	15.473
2021-09-04 12:00:00	6.5	16.237
2021-09-04 12:00:00	6	16.903
2021-09-04 12:00:00	5.5	17.57
2021-09-04 12:00:00	5	18.331
2021-09-04 12:00:00	4.5	18.996
2021-09-04 12:00:00	4	19.377
2021-09-04 12:00:00	3.5	19.758
2021-09-04 12:00:00	3	20.138
2021-09-04 12:00:00	2.5	20.043
2021-09-04 12:00:00	2	20.329
2021-09-04 12:00:00	1.5	20.329
2021-09-04 12:00:00	1	20.901
2021-09-04 12:00:00	0.5	20.519
2021-09-04 12:00:00	0	20.71
2021-09-05 12:00:00	10	14.038
2021-09-05 12:00:00	9.5	14.23
2021-09-05 12:00:00	9	14.325
2021-09-05 12:00:00	8.5	14.58033
2021-09-05 12:00:00	8	14.83567
2021-09-05 12:00:00	7.5	15.091
2021-09-05 12:00:00	7	15.664
2021-09-05 12:00:00	6.5	16.332
2021-09-05 12:00:00	6	16.903
2021-09-05 12:00:00	5.5	17.665
2021-09-05 12:00:00	5	18.331
2021-09-05 12:00:00	4.5	19.092
2021-09-05 12:00:00	4	19.5675
2021-09-05 12:00:00	3.5	20.043
2021-09-05 12:00:00	3	20.424
2021-09-05 12:00:00	2.5	20.424
2021-09-05 12:00:00	2	20.615
2021-09-05 12:00:00	1.5	20.615
2021-09-05 12:00:00	1	21.187
2021-09-05 12:00:00	0.5	20.71
2021-09-05 12:00:00	0	21.091
2021-09-06 12:00:00	10	14.038
2021-09-06 12:00:00	9.5	14.23
2021-09-06 12:00:00	9	14.325
2021-09-06 12:00:00	8.5	14.61233
2021-09-06 12:00:00	8	14.89967
2021-09-06 12:00:00	7.5	15.187
2021-09-06 12:00:00	7	15.951
2021-09-06 12:00:00	6.5	16.618
2021-09-06 12:00:00	6	17.189
2021-09-06 12:00:00	5.5	17.76
2021-09-06 12:00:00	5	18.331
2021-09-06 12:00:00	4.5	19.282
2021-09-06 12:00:00	4	19.8055
2021-09-06 12:00:00	3.5	20.329
2021-09-06 12:00:00	3	20.71
2021-09-06 12:00:00	2.5	20.71
2021-09-06 12:00:00	2	20.996
2021-09-06 12:00:00	1.5	20.996
2021-09-06 12:00:00	1	21.569
2021-09-06 12:00:00	0.5	21.091
2021-09-06 12:00:00	0	21.187
2021-09-07 12:00:00	10	14.038
2021-09-07 12:00:00	9.5	14.23
2021-09-07 12:00:00	9	14.325
2021-09-07 12:00:00	8.5	14.644
2021-09-07 12:00:00	8	14.963
2021-09-07 12:00:00	7.5	15.282
2021-09-07 12:00:00	7	15.855
2021-09-07 12:00:00	6.5	16.523
2021-09-07 12:00:00	6	17.379
2021-09-07 12:00:00	5.5	18.045
2021-09-07 12:00:00	5	18.711
2021-09-07 12:00:00	4.5	19.187
2021-09-07 12:00:00	4	19.8055
2021-09-07 12:00:00	3.5	20.424
2021-09-07 12:00:00	3	20.901
2021-09-07 12:00:00	2.5	20.996
2021-09-07 12:00:00	2	21.187
2021-09-07 12:00:00	1.5	21.187
2021-09-07 12:00:00	1	21.76
2021-09-07 12:00:00	0.5	21.187
2021-09-07 12:00:00	0	21.282
2021-09-08 12:00:00	10	14.134
2021-09-08 12:00:00	9.5	14.325
2021-09-08 12:00:00	9	14.421
2021-09-08 12:00:00	8.5	14.7716666666667
2021-09-08 12:00:00	8	15.1223333333333
2021-09-08 12:00:00	7.5	15.473
2021-09-08 12:00:00	7	15.951
2021-09-08 12:00:00	6.5	16.523
2021-09-08 12:00:00	6	17.189
2021-09-08 12:00:00	5.5	18.045
2021-09-08 12:00:00	5	18.711
2021-09-08 12:00:00	4.5	19.187
2021-09-08 12:00:00	4	19.758
2021-09-08 12:00:00	3.5	20.329
2021-09-08 12:00:00	3	20.996
2021-09-08 12:00:00	2.5	20.996
2021-09-08 12:00:00	2	21.187
2021-09-08 12:00:00	1.5	21.091
2021-09-08 12:00:00	1	21.76
2021-09-08 12:00:00	0.5	21.187
2021-09-08 12:00:00	0	21.282
2021-09-09 12:00:00	10	14.134
2021-09-09 12:00:00	9.5	14.325
2021-09-09 12:00:00	9	14.421
2021-09-09 12:00:00	8.5	14.8353333333333
2021-09-09 12:00:00	8	15.2496666666667
2021-09-09 12:00:00	7.5	15.664
2021-09-09 12:00:00	7	16.141
2021-09-09 12:00:00	6.5	16.903
2021-09-09 12:00:00	6	17.665
2021-09-09 12:00:00	5.5	18.236
2021-09-09 12:00:00	5	18.806
2021-09-09 12:00:00	4.5	19.282
2021-09-09 12:00:00	4	19.8055
2021-09-09 12:00:00	3.5	20.329
2021-09-09 12:00:00	3	20.901
2021-09-09 12:00:00	2.5	21.091
2021-09-09 12:00:00	2	21.378
2021-09-09 12:00:00	1.5	21.378
2021-09-09 12:00:00	1	21.951
2021-09-09 12:00:00	0.5	21.378
2021-09-09 12:00:00	0	21.378
2021-09-10 12:00:00	10	14.038
2021-09-10 12:00:00	9.5	14.23
2021-09-10 12:00:00	9	14.325
2021-09-10 12:00:00	8.5	14.7713333333333
2021-09-10 12:00:00	8	15.2176666666667
2021-09-10 12:00:00	7.5	15.664
2021-09-10 12:00:00	7	16.332
2021-09-10 12:00:00	6.5	16.999
2021-09-10 12:00:00	6	17.76
2021-09-10 12:00:00	5.5	18.331
2021-09-10 12:00:00	5	18.996
2021-09-10 12:00:00	4.5	19.472
2021-09-10 12:00:00	4	19.853
2021-09-10 12:00:00	3.5	20.234
2021-09-10 12:00:00	3	20.996
2021-09-10 12:00:00	2.5	20.901
2021-09-10 12:00:00	2	21.091
2021-09-10 12:00:00	1.5	21.091
2021-09-10 12:00:00	1	21.664
2021-09-10 12:00:00	0.5	21.091
2021-09-10 12:00:00	0	21.091
2021-09-11 12:00:00	10	14.134
2021-09-11 12:00:00	9.5	14.325
2021-09-11 12:00:00	9	14.421
2021-09-11 12:00:00	8.5	14.74
2021-09-11 12:00:00	8	15.059
2021-09-11 12:00:00	7.5	15.378
2021-09-11 12:00:00	7	16.141
2021-09-11 12:00:00	6.5	16.808
2021-09-11 12:00:00	6	17.665
2021-09-11 12:00:00	5.5	18.521
2021-09-11 12:00:00	5	19.187
2021-09-11 12:00:00	4.5	19.758
2021-09-11 12:00:00	4	20.2815
2021-09-11 12:00:00	3.5	20.805
2021-09-11 12:00:00	3	21.091
2021-09-11 12:00:00	2.5	20.996
2021-09-11 12:00:00	2	21.187
2021-09-11 12:00:00	1.5	21.091
2021-09-11 12:00:00	1	21.664
2021-09-11 12:00:00	0.5	21.091
2021-09-11 12:00:00	0	21.091
2021-09-12 12:00:00	10	14.134
2021-09-12 12:00:00	9.5	14.421
2021-09-12 12:00:00	9	14.517
2021-09-12 12:00:00	8.5	14.8993333333333
2021-09-12 12:00:00	8	15.2816666666667
2021-09-12 12:00:00	7.5	15.664
2021-09-12 12:00:00	7	16.332
2021-09-12 12:00:00	6.5	17.094
2021-09-12 12:00:00	6	17.76
2021-09-12 12:00:00	5.5	18.521
2021-09-12 12:00:00	5	19.092
2021-09-12 12:00:00	4.5	19.567
2021-09-12 12:00:00	4	20.091
2021-09-12 12:00:00	3.5	20.615
2021-09-12 12:00:00	3	20.805
2021-09-12 12:00:00	2.5	20.71
2021-09-12 12:00:00	2	20.901
2021-09-12 12:00:00	1.5	20.901
2021-09-12 12:00:00	1	21.473
2021-09-12 12:00:00	0.5	20.996
2021-09-12 12:00:00	0	21.091
2021-09-13 12:00:00	10	14.038
2021-09-13 12:00:00	9.5	14.325
2021-09-13 12:00:00	9	14.421
2021-09-13 12:00:00	8.5	14.931
2021-09-13 12:00:00	8	15.441
2021-09-13 12:00:00	7.5	15.951
2021-09-13 12:00:00	7	16.427
2021-09-13 12:00:00	6.5	16.999
2021-09-13 12:00:00	6	17.76
2021-09-13 12:00:00	5.5	18.426
2021-09-13 12:00:00	5	19.187
2021-09-13 12:00:00	4.5	19.758
2021-09-13 12:00:00	4	20.1865
2021-09-13 12:00:00	3.5	20.615
2021-09-13 12:00:00	3	20.996
2021-09-13 12:00:00	2.5	20.901
2021-09-13 12:00:00	2	21.091
2021-09-13 12:00:00	1.5	21.091
2021-09-13 12:00:00	1	21.664
2021-09-13 12:00:00	0.5	21.091
2021-09-13 12:00:00	0	21.187
2021-09-14 12:00:00	10	14.038
2021-09-14 12:00:00	9.5	14.23
2021-09-14 12:00:00	9	14.421
2021-09-14 12:00:00	8.5	14.9626666666667
2021-09-14 12:00:00	8	15.5043333333333
2021-09-14 12:00:00	7.5	16.046
2021-09-14 12:00:00	7	16.713
2021-09-14 12:00:00	6.5	17.284
2021-09-14 12:00:00	6	17.95
2021-09-14 12:00:00	5.5	18.521
2021-09-14 12:00:00	5	19.092
2021-09-14 12:00:00	4.5	19.472
2021-09-14 12:00:00	4	19.948
2021-09-14 12:00:00	3.5	20.424
2021-09-14 12:00:00	3	21.091
2021-09-14 12:00:00	2.5	20.996
2021-09-14 12:00:00	2	21.282
2021-09-14 12:00:00	1.5	21.282
2021-09-14 12:00:00	1	21.855
2021-09-14 12:00:00	0.5	21.282
2021-09-14 12:00:00	0	21.378
2021-09-15 12:00:00	10	14.23
2021-09-15 12:00:00	9.5	14.325
2021-09-15 12:00:00	9	14.613
2021-09-15 12:00:00	8.5	14.9633333333333
2021-09-15 12:00:00	8	15.3136666666667
2021-09-15 12:00:00	7.5	15.664
2021-09-15 12:00:00	7	16.427
2021-09-15 12:00:00	6.5	17.379
2021-09-15 12:00:00	6	18.236
2021-09-15 12:00:00	5.5	18.901
2021-09-15 12:00:00	5	19.377
2021-09-15 12:00:00	4.5	19.662
2021-09-15 12:00:00	4	19.9955
2021-09-15 12:00:00	3.5	20.329
2021-09-15 12:00:00	3	20.901
2021-09-15 12:00:00	2.5	21.091
2021-09-15 12:00:00	2	21.378
2021-09-15 12:00:00	1.5	21.473
2021-09-15 12:00:00	1	22.046
2021-09-15 12:00:00	0.5	21.378
2021-09-15 12:00:00	0	21.378
2021-09-16 12:00:00	10	14.23
2021-09-16 12:00:00	9.5	14.517
2021-09-16 12:00:00	9	14.613
2021-09-16 12:00:00	8.5	15.1543333333333
2021-09-16 12:00:00	8	15.6956666666667
2021-09-16 12:00:00	7.5	16.237
2021-09-16 12:00:00	7	16.808
2021-09-16 12:00:00	6.5	17.665
2021-09-16 12:00:00	6	18.14
2021-09-16 12:00:00	5.5	18.711
2021-09-16 12:00:00	5	19.187
2021-09-16 12:00:00	4.5	19.472
2021-09-16 12:00:00	4	20.0435
2021-09-16 12:00:00	3.5	20.615
2021-09-16 12:00:00	3	20.996
2021-09-16 12:00:00	2.5	20.901
2021-09-16 12:00:00	2	21.187
2021-09-16 12:00:00	1.5	21.091
2021-09-16 12:00:00	1	21.664
2021-09-16 12:00:00	0.5	20.996
2021-09-16 12:00:00	0	20.996
2021-09-17 12:00:00	10	14.325
2021-09-17 12:00:00	9.5	14.613
2021-09-17 12:00:00	9	14.804
2021-09-17 12:00:00	8.5	15.2496666666667
2021-09-17 12:00:00	8	15.6953333333333
2021-09-17 12:00:00	7.5	16.141
2021-09-17 12:00:00	7	16.618
2021-09-17 12:00:00	6.5	17.189
2021-09-17 12:00:00	6	17.95
2021-09-17 12:00:00	5.5	18.616
2021-09-17 12:00:00	5	19.187
2021-09-17 12:00:00	4.5	19.758
2021-09-17 12:00:00	4	20.1385
2021-09-17 12:00:00	3.5	20.519
2021-09-17 12:00:00	3	20.71
2021-09-17 12:00:00	2.5	20.615
2021-09-17 12:00:00	2	20.805
2021-09-17 12:00:00	1.5	20.805
2021-09-17 12:00:00	1	21.378
2021-09-17 12:00:00	0.5	20.71
2021-09-17 12:00:00	0	20.71
2021-09-18 12:00:00	10	14.325
2021-09-18 12:00:00	9.5	14.709
2021-09-18 12:00:00	9	14.9
2021-09-18 12:00:00	8.5	15.409
2021-09-18 12:00:00	8	15.918
2021-09-18 12:00:00	7.5	16.427
2021-09-18 12:00:00	7	16.999
2021-09-18 12:00:00	6.5	17.475
2021-09-18 12:00:00	6	17.855
2021-09-18 12:00:00	5.5	18.426
2021-09-18 12:00:00	5	19.187
2021-09-18 12:00:00	4.5	19.853
2021-09-18 12:00:00	4	20.0435
2021-09-18 12:00:00	3.5	20.234
2021-09-18 12:00:00	3	20.519
2021-09-18 12:00:00	2.5	20.424
2021-09-18 12:00:00	2	20.519
2021-09-18 12:00:00	1.5	20.519
2021-09-18 12:00:00	1	21.091
2021-09-18 12:00:00	0.5	20.519
2021-09-18 12:00:00	0	20.519
2021-09-19 12:00:00	10	14.421
2021-09-19 12:00:00	9.5	14.709
2021-09-19 12:00:00	9	14.804
2021-09-19 12:00:00	8.5	15.2816666666667
2021-09-19 12:00:00	8	15.7593333333333
2021-09-19 12:00:00	7.5	16.237
2021-09-19 12:00:00	7	16.808
2021-09-19 12:00:00	6.5	17.379
2021-09-19 12:00:00	6	17.855
2021-09-19 12:00:00	5.5	18.616
2021-09-19 12:00:00	5	19.377
2021-09-19 12:00:00	4.5	20.329
2021-09-19 12:00:00	4	20.2815
2021-09-19 12:00:00	3.5	20.234
2021-09-19 12:00:00	3	20.424
2021-09-19 12:00:00	2.5	20.329
2021-09-19 12:00:00	2	20.519
2021-09-19 12:00:00	1.5	20.424
2021-09-19 12:00:00	1	20.996
2021-09-19 12:00:00	0.5	20.424
2021-09-19 12:00:00	0	20.519
2021-09-20 12:00:00	10	14.325
2021-09-20 12:00:00	9.5	14.709
2021-09-20 12:00:00	9	14.804
2021-09-20 12:00:00	8.5	15.345
2021-09-20 12:00:00	8	15.886
2021-09-20 12:00:00	7.5	16.427
2021-09-20 12:00:00	7	16.903
2021-09-20 12:00:00	6.5	17.475
2021-09-20 12:00:00	6	18.045
2021-09-20 12:00:00	5.5	18.711
2021-09-20 12:00:00	5	19.472
2021-09-20 12:00:00	4.5	20.043
2021-09-20 12:00:00	4	19.948
2021-09-20 12:00:00	3.5	19.853
2021-09-20 12:00:00	3	20.043
2021-09-20 12:00:00	2.5	19.948
2021-09-20 12:00:00	2	20.234
2021-09-20 12:00:00	1.5	20.138
2021-09-20 12:00:00	1	20.71
2021-09-20 12:00:00	0.5	20.138
2021-09-20 12:00:00	0	20.138
2021-09-21 12:00:00	10	14.421
2021-09-21 12:00:00	9.5	14.804
2021-09-21 12:00:00	9	14.996
2021-09-21 12:00:00	8.5	15.473
2021-09-21 12:00:00	8	15.95
2021-09-21 12:00:00	7.5	16.427
2021-09-21 12:00:00	7	16.903
2021-09-21 12:00:00	6.5	17.379
2021-09-21 12:00:00	6	17.95
2021-09-21 12:00:00	5.5	18.331
2021-09-21 12:00:00	5	18.996
2021-09-21 12:00:00	4.5	19.662
2021-09-21 12:00:00	4	19.6145
2021-09-21 12:00:00	3.5	19.567
2021-09-21 12:00:00	3	19.758
2021-09-21 12:00:00	2.5	19.662
2021-09-21 12:00:00	2	19.853
2021-09-21 12:00:00	1.5	19.853
2021-09-21 12:00:00	1	20.424
2021-09-21 12:00:00	0.5	19.758
2021-09-21 12:00:00	0	19.758
2021-09-22 12:00:00	10	14.421
2021-09-22 12:00:00	9.5	14.804
2021-09-22 12:00:00	9	15.282
2021-09-22 12:00:00	8.5	15.6956666666667
2021-09-22 12:00:00	8	16.1093333333333
2021-09-22 12:00:00	7.5	16.523
2021-09-22 12:00:00	7	16.999
2021-09-22 12:00:00	6.5	17.665
2021-09-22 12:00:00	6	18.045
2021-09-22 12:00:00	5.5	18.521
2021-09-22 12:00:00	5	18.901
2021-09-22 12:00:00	4.5	19.187
2021-09-22 12:00:00	4	19.187
2021-09-22 12:00:00	3.5	19.187
2021-09-22 12:00:00	3	19.377
2021-09-22 12:00:00	2.5	19.282
2021-09-22 12:00:00	2	19.472
2021-09-22 12:00:00	1.5	19.472
2021-09-22 12:00:00	1	20.043
2021-09-22 12:00:00	0.5	19.377
2021-09-22 12:00:00	0	19.377
2021-09-23 12:00:00	10	14.421
2021-09-23 12:00:00	9.5	14.804
2021-09-23 12:00:00	9	15.282
2021-09-23 12:00:00	8.5	15.7906666666667
2021-09-23 12:00:00	8	16.2993333333333
2021-09-23 12:00:00	7.5	16.808
2021-09-23 12:00:00	7	17.189
2021-09-23 12:00:00	6.5	17.665
2021-09-23 12:00:00	6	17.855
2021-09-23 12:00:00	5.5	18.236
2021-09-23 12:00:00	5	18.711
2021-09-23 12:00:00	4.5	18.996
2021-09-23 12:00:00	4	18.901
2021-09-23 12:00:00	3.5	18.806
2021-09-23 12:00:00	3	19.092
2021-09-23 12:00:00	2.5	18.996
2021-09-23 12:00:00	2	19.282
2021-09-23 12:00:00	1.5	19.187
2021-09-23 12:00:00	1	19.758
2021-09-23 12:00:00	0.5	19.187
2021-09-23 12:00:00	0	19.187
2021-09-24 12:00:00	10	14.517
2021-09-24 12:00:00	9.5	14.804
2021-09-24 12:00:00	9	15.091
2021-09-24 12:00:00	8.5	15.6633333333333
2021-09-24 12:00:00	8	16.2356666666667
2021-09-24 12:00:00	7.5	16.808
2021-09-24 12:00:00	7	17.189
2021-09-24 12:00:00	6.5	17.57
2021-09-24 12:00:00	6	17.95
2021-09-24 12:00:00	5.5	18.426
2021-09-24 12:00:00	5	18.806
2021-09-24 12:00:00	4.5	18.996
2021-09-24 12:00:00	4	18.9485
2021-09-24 12:00:00	3.5	18.901
2021-09-24 12:00:00	3	19.092
2021-09-24 12:00:00	2.5	18.996
2021-09-24 12:00:00	2	19.187
2021-09-24 12:00:00	1.5	19.187
2021-09-24 12:00:00	1	19.758
2021-09-24 12:00:00	0.5	19.187
2021-09-24 12:00:00	0	19.377
2021-09-25 12:00:00	10	14.517
2021-09-25 12:00:00	9.5	14.9
2021-09-25 12:00:00	9	15.091
2021-09-25 12:00:00	8.5	15.727
2021-09-25 12:00:00	8	16.363
2021-09-25 12:00:00	7.5	16.999
2021-09-25 12:00:00	7	17.475
2021-09-25 12:00:00	6.5	17.855
2021-09-25 12:00:00	6	18.045
2021-09-25 12:00:00	5.5	18.426
2021-09-25 12:00:00	5	18.711
2021-09-25 12:00:00	4.5	18.996
2021-09-25 12:00:00	4	18.996
2021-09-25 12:00:00	3.5	18.996
2021-09-25 12:00:00	3	19.187
2021-09-25 12:00:00	2.5	19.092
2021-09-25 12:00:00	2	19.282
2021-09-25 12:00:00	1.5	19.187
2021-09-25 12:00:00	1	19.853
2021-09-25 12:00:00	0.5	19.282
2021-09-25 12:00:00	0	19.282
2021-09-26 12:00:00	10	14.613
2021-09-26 12:00:00	9.5	14.996
2021-09-26 12:00:00	9	15.187
2021-09-26 12:00:00	8.5	15.664
2021-09-26 12:00:00	8	16.141
2021-09-26 12:00:00	7.5	16.618
2021-09-26 12:00:00	7	17.189
2021-09-26 12:00:00	6.5	17.76
2021-09-26 12:00:00	6	18.236
2021-09-26 12:00:00	5.5	18.616
2021-09-26 12:00:00	5	18.996
2021-09-26 12:00:00	4.5	19.092
2021-09-26 12:00:00	4	19.044
2021-09-26 12:00:00	3.5	18.996
2021-09-26 12:00:00	3	19.282
2021-09-26 12:00:00	2.5	19.187
2021-09-26 12:00:00	2	19.472
2021-09-26 12:00:00	1.5	19.472
2021-09-26 12:00:00	1	20.043
2021-09-26 12:00:00	0.5	19.472
2021-09-26 12:00:00	0	19.472
2021-09-27 12:00:00	10	14.709
2021-09-27 12:00:00	9.5	14.9
2021-09-27 12:00:00	9	15.091
2021-09-27 12:00:00	8.5	15.6633333333333
2021-09-27 12:00:00	8	16.2356666666667
2021-09-27 12:00:00	7.5	16.808
2021-09-27 12:00:00	7	17.189
2021-09-27 12:00:00	6.5	17.665
2021-09-27 12:00:00	6	18.14
2021-09-27 12:00:00	5.5	18.426
2021-09-27 12:00:00	5	18.806
2021-09-27 12:00:00	4.5	19.187
2021-09-27 12:00:00	4	19.1395
2021-09-27 12:00:00	3.5	19.092
2021-09-27 12:00:00	3	19.282
2021-09-27 12:00:00	2.5	19.187
2021-09-27 12:00:00	2	19.472
2021-09-27 12:00:00	1.5	19.377
2021-09-27 12:00:00	1	19.948
2021-09-27 12:00:00	0.5	19.377
2021-09-27 12:00:00	0	19.567
2021-09-28 12:00:00	10	14.613
2021-09-28 12:00:00	9.5	14.804
2021-09-28 12:00:00	9	15.091
2021-09-28 12:00:00	8.5	15.695
2021-09-28 12:00:00	8	16.299
2021-09-28 12:00:00	7.5	16.903
2021-09-28 12:00:00	7	17.475
2021-09-28 12:00:00	6.5	17.855
2021-09-28 12:00:00	6	18.14
2021-09-28 12:00:00	5.5	18.426
2021-09-28 12:00:00	5	18.711
2021-09-28 12:00:00	4.5	18.996
2021-09-28 12:00:00	4	19.044
2021-09-28 12:00:00	3.5	19.092
2021-09-28 12:00:00	3	19.282
2021-09-28 12:00:00	2.5	19.187
2021-09-28 12:00:00	2	19.377
2021-09-28 12:00:00	1.5	19.282
2021-09-28 12:00:00	1	19.853
2021-09-28 12:00:00	0.5	19.282
2021-09-28 12:00:00	0	19.282
2021-09-29 12:00:00	10	14.325
2021-09-29 12:00:00	9.5	14.804
2021-09-29 12:00:00	9	15.282
2021-09-29 12:00:00	8.5	15.759
2021-09-29 12:00:00	8	16.236
2021-09-29 12:00:00	7.5	16.713
2021-09-29 12:00:00	7	17.189
2021-09-29 12:00:00	6.5	17.57
2021-09-29 12:00:00	6	17.855
2021-09-29 12:00:00	5.5	18.14
2021-09-29 12:00:00	5	18.426
2021-09-29 12:00:00	4.5	18.806
2021-09-29 12:00:00	4	18.7585
2021-09-29 12:00:00	3.5	18.711
2021-09-29 12:00:00	3	18.901
2021-09-29 12:00:00	2.5	18.806
2021-09-29 12:00:00	2	18.996
2021-09-29 12:00:00	1.5	18.996
2021-09-29 12:00:00	1	19.567
2021-09-29 12:00:00	0.5	18.901
2021-09-29 12:00:00	0	18.901
2021-09-30 12:00:00	10	14.325
2021-09-30 12:00:00	9.5	14.804
2021-09-30 12:00:00	9	15.187
2021-09-30 12:00:00	8.5	15.7273333333333
2021-09-30 12:00:00	8	16.2676666666667
2021-09-30 12:00:00	7.5	16.808
2021-09-30 12:00:00	7	17.094
2021-09-30 12:00:00	6.5	17.475
2021-09-30 12:00:00	6	17.95
2021-09-30 12:00:00	5.5	18.14
2021-09-30 12:00:00	5	18.236
2021-09-30 12:00:00	4.5	18.236
2021-09-30 12:00:00	4	18.1405
2021-09-30 12:00:00	3.5	18.045
2021-09-30 12:00:00	3	18.236
2021-09-30 12:00:00	2.5	18.14
2021-09-30 12:00:00	2	18.331
2021-09-30 12:00:00	1.5	18.331
2021-09-30 12:00:00	1	18.901
2021-09-30 12:00:00	0.5	18.331
2021-09-30 12:00:00	0	18.331
2021-10-01 12:00:00	10	14.517
2021-10-01 12:00:00	9.5	14.9
2021-10-01 12:00:00	9	15.187
2021-10-01 12:00:00	8.5	15.6323333333333
2021-10-01 12:00:00	8	16.0776666666667
2021-10-01 12:00:00	7.5	16.523
2021-10-01 12:00:00	7	16.808
2021-10-01 12:00:00	6.5	17.094
2021-10-01 12:00:00	6	17.284
2021-10-01 12:00:00	5.5	17.57
2021-10-01 12:00:00	5	17.855
2021-10-01 12:00:00	4.5	17.855
2021-10-01 12:00:00	4	17.8075
2021-10-01 12:00:00	3.5	17.76
2021-10-01 12:00:00	3	17.95
2021-10-01 12:00:00	2.5	17.855
2021-10-01 12:00:00	2	18.045
2021-10-01 12:00:00	1.5	18.045
2021-10-01 12:00:00	1	18.616
2021-10-01 12:00:00	0.5	17.95
2021-10-01 12:00:00	0	18.045
2021-10-02 12:00:00	10	14.517
2021-10-02 12:00:00	9.5	14.996
2021-10-02 12:00:00	9	15.282
2021-10-02 12:00:00	8.5	15.7273333333333
2021-10-02 12:00:00	8	16.1726666666667
2021-10-02 12:00:00	7.5	16.618
2021-10-02 12:00:00	7	16.808
2021-10-02 12:00:00	6.5	16.999
2021-10-02 12:00:00	6	17.189
2021-10-02 12:00:00	5.5	17.475
2021-10-02 12:00:00	5	17.76
2021-10-02 12:00:00	4.5	17.95
2021-10-02 12:00:00	4	17.9025
2021-10-02 12:00:00	3.5	17.855
2021-10-02 12:00:00	3	18.045
2021-10-02 12:00:00	2.5	17.95
2021-10-02 12:00:00	2	18.14
2021-10-02 12:00:00	1.5	18.14
2021-10-02 12:00:00	1	18.711
2021-10-02 12:00:00	0.5	18.14
2021-10-02 12:00:00	0	18.236
2021-10-03 12:00:00	10	14.613
2021-10-03 12:00:00	9.5	14.9
2021-10-03 12:00:00	9	15.187
2021-10-03 12:00:00	8.5	15.664
2021-10-03 12:00:00	8	16.141
2021-10-03 12:00:00	7.5	16.618
2021-10-03 12:00:00	7	16.903
2021-10-03 12:00:00	6.5	17.094
2021-10-03 12:00:00	6	17.379
2021-10-03 12:00:00	5.5	17.665
2021-10-03 12:00:00	5	17.95
2021-10-03 12:00:00	4.5	17.95
2021-10-03 12:00:00	4	17.9025
2021-10-03 12:00:00	3.5	17.855
2021-10-03 12:00:00	3	18.045
2021-10-03 12:00:00	2.5	17.95
2021-10-03 12:00:00	2	18.14
2021-10-03 12:00:00	1.5	18.14
2021-10-03 12:00:00	1	18.711
2021-10-03 12:00:00	0.5	18.045
2021-10-03 12:00:00	0	18.14
2021-10-04 12:00:00	10	14.613
2021-10-04 12:00:00	9.5	15.091
2021-10-04 12:00:00	9	15.282
2021-10-04 12:00:00	8.5	15.6956666666667
2021-10-04 12:00:00	8	16.1093333333333
2021-10-04 12:00:00	7.5	16.523
2021-10-04 12:00:00	7	16.808
2021-10-04 12:00:00	6.5	16.999
2021-10-04 12:00:00	6	17.189
2021-10-04 12:00:00	5.5	17.475
2021-10-04 12:00:00	5	17.76
2021-10-04 12:00:00	4.5	17.76
2021-10-04 12:00:00	4	17.665
2021-10-04 12:00:00	3.5	17.57
2021-10-04 12:00:00	3	17.76
2021-10-04 12:00:00	2.5	17.665
2021-10-04 12:00:00	2	17.855
2021-10-04 12:00:00	1.5	17.855
2021-10-04 12:00:00	1	18.426
2021-10-04 12:00:00	0.5	17.76
2021-10-04 12:00:00	0	17.76
2021-10-05 12:00:00	10	14.325
2021-10-05 12:00:00	9.5	14.804
2021-10-05 12:00:00	9	15.187
2021-10-05 12:00:00	8.5	15.6003333333333
2021-10-05 12:00:00	8	16.0136666666667
2021-10-05 12:00:00	7.5	16.427
2021-10-05 12:00:00	7	16.618
2021-10-05 12:00:00	6.5	16.808
2021-10-05 12:00:00	6	16.808
2021-10-05 12:00:00	5.5	16.999
2021-10-05 12:00:00	5	17.284
2021-10-05 12:00:00	4.5	17.475
2021-10-05 12:00:00	4	17.3795
2021-10-05 12:00:00	3.5	17.284
2021-10-05 12:00:00	3	17.57
2021-10-05 12:00:00	2.5	17.379
2021-10-05 12:00:00	2	17.57
2021-10-05 12:00:00	1.5	17.57
2021-10-05 12:00:00	1	18.14
2021-10-05 12:00:00	0.5	17.475
2021-10-05 12:00:00	0	17.475
2021-10-06 12:00:00	10	14.325
2021-10-06 12:00:00	9.5	14.804
2021-10-06 12:00:00	9	15.282
2021-10-06 12:00:00	8.5	15.5683333333333
2021-10-06 12:00:00	8	15.8546666666667
2021-10-06 12:00:00	7.5	16.141
2021-10-06 12:00:00	7	16.237
2021-10-06 12:00:00	6.5	16.332
2021-10-06 12:00:00	6	16.427
2021-10-06 12:00:00	5.5	16.713
2021-10-06 12:00:00	5	17.094
2021-10-06 12:00:00	4.5	17.094
2021-10-06 12:00:00	4	16.9985
2021-10-06 12:00:00	3.5	16.903
2021-10-06 12:00:00	3	17.094
2021-10-06 12:00:00	2.5	16.999
2021-10-06 12:00:00	2	17.189
2021-10-06 12:00:00	1.5	17.189
2021-10-06 12:00:00	1	17.76
2021-10-06 12:00:00	0.5	17.094
2021-10-06 12:00:00	0	17.094
2021-10-07 12:00:00	10	14.325
2021-10-07 12:00:00	9.5	14.421
2021-10-07 12:00:00	9	14.325
2021-10-07 12:00:00	8.5	14.8033333333333
2021-10-07 12:00:00	8	15.2816666666667
2021-10-07 12:00:00	7.5	15.76
2021-10-07 12:00:00	7	16.046
2021-10-07 12:00:00	6.5	16.141
2021-10-07 12:00:00	6	16.237
2021-10-07 12:00:00	5.5	16.427
2021-10-07 12:00:00	5	16.713
2021-10-07 12:00:00	4.5	16.713
2021-10-07 12:00:00	4	16.618
2021-10-07 12:00:00	3.5	16.523
2021-10-07 12:00:00	3	16.713
2021-10-07 12:00:00	2.5	16.618
2021-10-07 12:00:00	2	16.808
2021-10-07 12:00:00	1.5	16.808
2021-10-07 12:00:00	1	17.379
2021-10-07 12:00:00	0.5	16.713
2021-10-07 12:00:00	0	16.808
2021-10-08 12:00:00	10	14.421
2021-10-08 12:00:00	9.5	14.421
2021-10-08 12:00:00	9	14.421
2021-10-08 12:00:00	8.5	14.899
2021-10-08 12:00:00	8	15.377
2021-10-08 12:00:00	7.5	15.855
2021-10-08 12:00:00	7	16.046
2021-10-08 12:00:00	6.5	16.237
2021-10-08 12:00:00	6	16.237
2021-10-08 12:00:00	5.5	16.332
2021-10-08 12:00:00	5	16.332
2021-10-08 12:00:00	4.5	16.332
2021-10-08 12:00:00	4	16.2845
2021-10-08 12:00:00	3.5	16.237
2021-10-08 12:00:00	3	16.427
2021-10-08 12:00:00	2.5	16.332
2021-10-08 12:00:00	2	16.523
2021-10-08 12:00:00	1.5	16.523
2021-10-08 12:00:00	1	17.094
2021-10-08 12:00:00	0.5	16.427
2021-10-08 12:00:00	0	16.427
2021-10-09 12:00:00	10	14.517
2021-10-09 12:00:00	9.5	14.613
2021-10-09 12:00:00	9	14.517
2021-10-09 12:00:00	8.5	14.9313333333333
2021-10-09 12:00:00	8	15.3456666666667
2021-10-09 12:00:00	7.5	15.76
2021-10-09 12:00:00	7	16.046
2021-10-09 12:00:00	6.5	16.046
2021-10-09 12:00:00	6	16.046
2021-10-09 12:00:00	5.5	16.046
2021-10-09 12:00:00	5	16.141
2021-10-09 12:00:00	4.5	16.046
2021-10-09 12:00:00	4	15.9985
2021-10-09 12:00:00	3.5	15.951
2021-10-09 12:00:00	3	16.141
2021-10-09 12:00:00	2.5	16.046
2021-10-09 12:00:00	2	16.237
2021-10-09 12:00:00	1.5	16.141
2021-10-09 12:00:00	1	16.808
2021-10-09 12:00:00	0.5	16.141
2021-10-09 12:00:00	0	16.141
2021-10-10 12:00:00	10	14.517
2021-10-10 12:00:00	9.5	14.613
2021-10-10 12:00:00	9	14.709
2021-10-10 12:00:00	8.5	15.091
2021-10-10 12:00:00	8	15.473
2021-10-10 12:00:00	7.5	15.855
2021-10-10 12:00:00	7	15.855
2021-10-10 12:00:00	6.5	15.76
2021-10-10 12:00:00	6	15.76
2021-10-10 12:00:00	5.5	15.76
2021-10-10 12:00:00	5	15.855
2021-10-10 12:00:00	4.5	15.76
2021-10-10 12:00:00	4	15.712
2021-10-10 12:00:00	3.5	15.664
2021-10-10 12:00:00	3	15.855
2021-10-10 12:00:00	2.5	15.76
2021-10-10 12:00:00	2	15.951
2021-10-10 12:00:00	1.5	15.951
2021-10-10 12:00:00	1	16.523
2021-10-10 12:00:00	0.5	15.855
2021-10-10 12:00:00	0	15.855
2021-10-11 12:00:00	10	14.517
2021-10-11 12:00:00	9.5	14.709
2021-10-11 12:00:00	9	14.709
2021-10-11 12:00:00	8.5	15.0273333333333
2021-10-11 12:00:00	8	15.3456666666667
2021-10-11 12:00:00	7.5	15.664
2021-10-11 12:00:00	7	15.664
2021-10-11 12:00:00	6.5	15.664
2021-10-11 12:00:00	6	15.569
2021-10-11 12:00:00	5.5	15.664
2021-10-11 12:00:00	5	15.664
2021-10-11 12:00:00	4.5	15.664
2021-10-11 12:00:00	4	15.5685
2021-10-11 12:00:00	3.5	15.473
2021-10-11 12:00:00	3	15.76
2021-10-11 12:00:00	2.5	15.569
2021-10-11 12:00:00	2	15.76
2021-10-11 12:00:00	1.5	15.76
2021-10-11 12:00:00	1	16.332
2021-10-11 12:00:00	0.5	15.664
2021-10-11 12:00:00	0	15.664
2021-10-12 12:00:00	10	14.613
2021-10-12 12:00:00	9.5	14.709
2021-10-12 12:00:00	9	14.709
2021-10-12 12:00:00	8.5	14.9636666666667
2021-10-12 12:00:00	8	15.2183333333333
2021-10-12 12:00:00	7.5	15.473
2021-10-12 12:00:00	7	15.569
2021-10-12 12:00:00	6.5	15.473
2021-10-12 12:00:00	6	15.473
2021-10-12 12:00:00	5.5	15.569
2021-10-12 12:00:00	5	15.569
2021-10-12 12:00:00	4.5	15.473
2021-10-12 12:00:00	4	15.4255
2021-10-12 12:00:00	3.5	15.378
2021-10-12 12:00:00	3	15.569
2021-10-12 12:00:00	2.5	15.473
2021-10-12 12:00:00	2	15.664
2021-10-12 12:00:00	1.5	15.569
2021-10-12 12:00:00	1	16.237
2021-10-12 12:00:00	0.5	15.569
2021-10-12 12:00:00	0	15.569
2021-10-13 12:00:00	10	14.517
2021-10-13 12:00:00	9.5	14.709
2021-10-13 12:00:00	9	14.613
2021-10-13 12:00:00	8.5	14.836
2021-10-13 12:00:00	8	15.059
2021-10-13 12:00:00	7.5	15.282
2021-10-13 12:00:00	7	15.282
2021-10-13 12:00:00	6.5	15.282
2021-10-13 12:00:00	6	15.187
2021-10-13 12:00:00	5.5	15.282
2021-10-13 12:00:00	5	15.282
2021-10-13 12:00:00	4.5	15.282
2021-10-13 12:00:00	4	15.1865
2021-10-13 12:00:00	3.5	15.091
2021-10-13 12:00:00	3	15.282
2021-10-13 12:00:00	2.5	15.187
2021-10-13 12:00:00	2	15.378
2021-10-13 12:00:00	1.5	15.378
2021-10-13 12:00:00	1	15.951
2021-10-13 12:00:00	0.5	15.282
2021-10-13 12:00:00	0	15.282
2021-10-14 12:00:00	10	14.613
2021-10-14 12:00:00	9.5	14.613
2021-10-14 12:00:00	9	14.613
2021-10-14 12:00:00	8.5	14.7086666666667
2021-10-14 12:00:00	8	14.8043333333333
2021-10-14 12:00:00	7.5	14.9
2021-10-14 12:00:00	7	14.996
2021-10-14 12:00:00	6.5	14.996
2021-10-14 12:00:00	6	14.9
2021-10-14 12:00:00	5.5	14.996
2021-10-14 12:00:00	5	14.996
2021-10-14 12:00:00	4.5	14.996
2021-10-14 12:00:00	4	14.9
2021-10-14 12:00:00	3.5	14.804
2021-10-14 12:00:00	3	15.091
2021-10-14 12:00:00	2.5	14.996
2021-10-14 12:00:00	2	15.187
2021-10-14 12:00:00	1.5	15.091
2021-10-14 12:00:00	1	15.664
2021-10-14 12:00:00	0.5	14.996
2021-10-14 12:00:00	0	14.996
