# Supplementary material for: The impact of floating photovoltaic power plants on lake water temperature and stratification
Source: Sci Rep. 2023 May 16;13:7932. doi: 10.1038/s41598-023-34751-2 (PMC10188439; doi:10.1038/s41598-023-34751-2)
Supplement: Supplementary file 1 — Supplementary Information. [file 41598_2023_34751_MOESM1_ESM.zip › meteo_hourly_2021.csv]

Date	ShortWave	LongWave	AirTemp	RelHum	WindSpeed	Rain	Snow
2021-07-17 00:00:00	0	392.3	18.0375	97.125	1.42966162381923	0	0
2021-07-17 01:00:00	1.15175	396.475	17.805	92.825	0.977092075276621	0	0
2021-07-17 02:00:00	1.571	401.225	17.8775	91.7	2.03612244000385	0	0
2021-07-17 03:00:00	1.21725	402.625	17.78	92.025	1.90925024988678	0	0
2021-07-17 04:00:00	0	400.375	17.2625	97.8	1.42320054006327	0	0
2021-07-17 05:00:00	0.34325	399.7	17.115	97.25	1.65491849840209	0	0
2021-07-17 06:00:00	6.537	399.825	16.9125	96.875	1.8634352923445	0	0
2021-07-17 07:00:00	55.48	399.375	17.0525	95.475	1.4522754169651	0	0
2021-07-17 08:00:00	153.25	398.65	17.8575	92.35	1.72422830596605	0	0
2021-07-17 09:00:00	213.325	403.525	18.78	88.4	1.9718052880695	0	0
2021-07-17 10:00:00	265.275	406.275	19.2175	85.75	2.52099740732627	0	0
2021-07-17 11:00:00	348.6	410.15	20.1975	81.8	2.30983744275642	0	0
2021-07-17 12:00:00	259.725	412.475	20.41	81.2	1.71189350970467	0	0
2021-07-17 13:00:00	410.075	414.75	21.19	78.1475	1.72657779096822	0	0
2021-07-17 14:00:00	303.85	418.975	21.845	75.58	1.88634277111564	0	0
2021-07-17 15:00:00	429.35	412.625	22.2775	73.7225	1.91835450427018	0	0
2021-07-17 16:00:00	439.15	414.575	23.195	70.9925	1.86461003484559	0	0
2021-07-17 17:00:00	295.675	421.2	23.1325	72.375	1.9465483242962	0	0
2021-07-17 18:00:00	313.475	399.2	23.95	70.2075	0.996181640919236	0	0
2021-07-17 19:00:00	173.725	396.05	23.91	71.455	0.728634036297354	0	0
2021-07-17 20:00:00	66.5425	401.025	23.1825	78.465	0.375917600346881	0	0
2021-07-17 21:00:00	7.87725	400.55	21.155	91.875	0.469603314808331	0	0
2021-07-17 22:00:00	0	400.775	20.4125	96.225	0.455800090420594	0	0
2021-07-17 23:00:00	0	389.25	19.88	98.525	0.467841201056705	0	0
2021-07-18 00:00:00	0	379.05	19.2	99.5	0.58091016678604	0	0
2021-07-18 01:00:00	0	375.825	18.3675	99.975	0.752422571944305	0	0
2021-07-18 02:00:00	0	381.8	18.3075	99.15	0.901614869581974	0	0
2021-07-18 03:00:00	0	382.45	18.4325	96.85	1.68458074655446	0	0
2021-07-18 04:00:00	0	361.9	18.0525	93.075	2.00939704810419	0	0
2021-07-18 05:00:00	0	334.4	17.455	90.3	2.21233381516645	0	0
2021-07-18 06:00:00	19.95475	333.5	16.9325	92	1.69985239906855	0	0
2021-07-18 07:00:00	154.825	334.975	17.95	85.575	2.61703260678989	0	0
2021-07-18 08:00:00	321.25	338.5	18.7325	81.075	3.57562248767444	0	0
2021-07-18 09:00:00	487.325	344.625	19.6075	75.5425	3.67077663026224	0	0
2021-07-18 10:00:00	632.95	354.5	20.98	69.355	3.43582813004544	0	0
2021-07-18 11:00:00	748.15	363.5	22.47	65.5525	2.97063009961618	0	0
2021-07-18 12:00:00	825.25	369.525	23.515	65.6275	3.63729646898135	0	0
2021-07-18 13:00:00	870	371.625	24.29	64.49	4.19618021387206	0	0
2021-07-18 14:00:00	857	373.8	24.945	60.405	4.60645903237565	0	0
2021-07-18 15:00:00	782.55	379.025	25.54	58.19	4.1491905138287	0	0
2021-07-18 16:00:00	674.5	380.925	26.0075	56.1775	4.11101138254347	0	0
2021-07-18 17:00:00	544.65	379.225	26.245	52.77	3.79500564975188	0	0
2021-07-18 18:00:00	393.625	381.2	26.805	50.5375	2.36857456781062	0	0
2021-07-18 19:00:00	240.75	380.35	27.0375	51.1025	1.43113005194559	0	0
2021-07-18 20:00:00	92.0725	378.1	26.3325	56.6125	0.639940977465511	0	0
2021-07-18 21:00:00	6.5985	367.7	22.3775	82.425	0.283700314011787	0	0
2021-07-18 22:00:00	0	359.9	19.6375	92.8	0.679882222502368	0	0
2021-07-18 23:00:00	0	362.75	18.9575	96.2	0.405873534124524	0	0
2021-07-19 00:00:00	0	371.85	18.27	98.2	0.339500582813277	0	0
2021-07-19 01:00:00	0	377.35	17.765	99.275	0.46343591667764	0	0
2021-07-19 02:00:00	0	377.575	17.5775	96.525	0.69221701876375	0	0
2021-07-19 03:00:00	0	374.6	17.7525	93.725	0.529221496738344	0	0
2021-07-19 04:00:00	0	373.275	17.4925	94.5	0.643465204968763	0	0
2021-07-19 05:00:00	0	368.3	17.395	93.8	0.770337395085836	0	0
2021-07-19 06:00:00	20.3845	366.25	16.9575	95.525	0.864610480797827	0	0
2021-07-19 07:00:00	147	353.3	18.795	88.95	1.69955871344328	0	0
2021-07-19 08:00:00	301.7	357.575	20.645	81.6	2.34889763091747	0	0
2021-07-19 09:00:00	467.65	361.475	21.5825	77.075	3.34302347245981	0	0
2021-07-19 10:00:00	620.75	368.575	22.86	73.37	3.49280314134802	0	0
2021-07-19 11:00:00	740.6	376.2	24.4625	68.205	3.09309700535418	0	0
2021-07-19 12:00:00	819.25	380.95	25.4875	64.3575	3.85726700230933	0	0
2021-07-19 13:00:00	862.25	381.35	26.035	60.6	3.64228912461096	0	0
2021-07-19 14:00:00	861	380.1	26.535	55.1025	3.53597492826285	0	0
2021-07-19 15:00:00	805.4	379.575	27.045	49.0425	3.22936713547993	0	0
2021-07-19 16:00:00	703.175	383.125	27.215	49.8775	3.59177519706434	0	0
2021-07-19 17:00:00	561.475	388.425	27.13	52.1675	3.43788392942234	0	0
2021-07-19 18:00:00	402.7	386.025	26.835	53.13	2.82936731386082	0	0
2021-07-19 19:00:00	234.525	381.2	26.095	53.6275	2.57209870612343	0	0
2021-07-19 20:00:00	86.395	373.65	24.7075	57.31	2.02819292812153	0	0
2021-07-19 21:00:00	7.039	364.25	22.545	63.8325	1.43377322257303	0	0
2021-07-19 22:00:00	0	357.075	20.8225	71.0225	0.719529781913953	0	0
2021-07-19 23:00:00	0	353	20.1625	73.405	2.03729718250493	0	0
2021-07-20 00:00:00	0	348.2	19.345	76.58	1.83788464294593	0	0
2021-07-20 01:00:00	0	343.8	18.58	79.4825	2.74537322503332	0	0
2021-07-20 02:00:00	0	340.65	17.8175	82.15	2.76123224879795	0	0
2021-07-20 03:00:00	0	337.45	17.115	84.45	2.71952889000947	0	0
2021-07-20 04:00:00	0	334.45	16.56	85.8	2.13979346572451	0	0
2021-07-20 05:00:00	0	331.725	15.9925	87.55	2.21438961454335	0	0
2021-07-20 06:00:00	17.86175	329.05	15.5	88.025	1.32540322684803	0	0
2021-07-20 07:00:00	124.58	332	16.505	83.45	1.23994070989417	0	0
2021-07-20 08:00:00	273.075	339.175	17.8	78.2125	2.05609306252228	0	0
2021-07-20 09:00:00	436.825	344.575	19.0975	75.025	2.68340555810114	0	0
2021-07-20 10:00:00	600.9	349.95	20.3275	70.3525	2.6766507887199	0	0
2021-07-20 11:00:00	729.05	354.525	21.57	64.075	3.13068876538887	0	0
2021-07-20 12:00:00	813.475	359.225	22.4325	61.91	3.20792808483515	0	0
2021-07-20 13:00:00	847.25	364.875	23.3	56.46	2.73979319815317	0	0
2021-07-20 14:00:00	838	368.075	24.02	54.1425	2.52364057795371	0	0
2021-07-20 15:00:00	786.275	368.95	24.465	52.7525	2.8640222176428	0	0
2021-07-20 16:00:00	694.525	367.425	24.6575	51.2	2.73656265627519	0	0
2021-07-20 17:00:00	559.1	364.925	24.7725	50.0525	2.70220143811848	0	0
2021-07-20 18:00:00	408.8	359.825	24.69	48.3225	2.95917636023061	0	0
2021-07-20 19:00:00	247.8	354.45	24.5125	47.655	2.03112978437424	0	0
2021-07-20 20:00:00	93.515	353.025	23.4225	54.115	1.38325929502642	0	0
2021-07-20 21:00:00	7.161	345.275	20.92	62.215	1.03054285907594	0	0
2021-07-20 22:00:00	0	339.4	19.185	68.1375	0.57797331053333	0	0
2021-07-20 23:00:00	0	334.75	17.46	79.0575	0.253450694608874	0	0
2021-07-21 00:00:00	0	330.825	16.4875	85.4	0.455800090420594	0	0
2021-07-21 01:00:00	0	325.5	15.5875	88.95	0.746255173813614	0	0
2021-07-21 02:00:00	0	326.2	14.695	93.825	0.58678387929146	0	0
2021-07-21 03:00:00	0	329	14.525	94.175	0.948310884000063	0	0
2021-07-21 04:00:00	0	329.15	14.4775	94.025	0.780616391970321	0	0
2021-07-21 05:00:00	0	339.95	13.825	97.025	0.666078998114631	0	0
2021-07-21 06:00:00	16.5325	341.675	13.3425	95.45	0.69809073126917	0	0
2021-07-21 07:00:00	148.625	326.975	15.165	88.1	1.09016104100596	0	0
2021-07-21 08:00:00	309.95	327.75	16.5925	81.8625	1.96593157556408	0	0
2021-07-21 09:00:00	473.625	338.325	18.3575	75.555	1.94126198304132	0	0
2021-07-21 10:00:00	616.9	349.475	20.1075	69.87	2.13010184009057	0	0
2021-07-21 11:00:00	728.05	361.525	22.1675	64.7025	2.21615172829497	0	0
2021-07-21 12:00:00	808.75	370.15	23.5775	61.105	2.74419848253223	0	0
2021-07-21 13:00:00	849.5	374.775	24.6375	57.275	3.27224523676949	0	0
2021-07-21 14:00:00	837.5	378.1	25.39	54.6075	3.17973426480913	0	0
2021-07-21 15:00:00	780.675	379.575	25.72	53.69	3.23435979110954	0	0
2021-07-21 16:00:00	676.975	382.6	26.0175	53.4	3.27518209302221	0	0
2021-07-21 17:00:00	542.35	381.875	25.7875	53.8825	3.73391903969551	0	0
2021-07-21 18:00:00	387.45	379.575	25.56	52.91	3.84375746354686	0	0
2021-07-21 19:00:00	223.25	375.8	25.0675	53.37	3.2519809286258	0	0
2021-07-21 20:00:00	89.54	372.025	24.0025	55.09	2.40440421409369	0	0
2021-07-21 21:00:00	8.1415	371.55	22.0925	62.74	1.35124756187188	0	0
2021-07-21 22:00:00	0	367.825	20.8075	66.3875	1.37856032502208	0	0
2021-07-21 23:00:00	0	353.175	20.08	67.2875	1.41556471380623	0	0
2021-07-22 00:00:00	0	351.7	19.24	70.4675	1.2243753717548	0	0
2021-07-22 01:00:00	0	345.85	18.2925	73.8525	0.972393105272285	0	0
2021-07-22 02:00:00	0	341.25	16.7025	83.8	0.56035217301707	0	0
2021-07-22 03:00:00	0	338.55	16.5325	83	0.807048098244711	0	0
2021-07-22 04:00:00	0	335.275	15.57	87.775	1.11336220540237	0	0
2021-07-22 05:00:00	0	332.425	14.955	91.275	0.869896822052705	0	0
2021-07-22 06:00:00	18.467	330.675	14.55	93.75	0.691335961887937	0	0
2021-07-22 07:00:00	125.29	335.975	15.9625	87.95	1.02055754781673	0	0
2021-07-22 08:00:00	267.925	349.25	17.3475	81.99	1.54361164642438	0	0
2021-07-22 09:00:00	465.375	352.95	19.0025	75.965	1.72657779096822	0	0
2021-07-22 10:00:00	612.475	364.35	21.15	68.3975	1.44787013258604	0	0
2021-07-22 11:00:00	704.725	370.075	22.81	63.2675	1.77151169163468	0	0
2021-07-22 12:00:00	783.275	375.875	24.2975	59.45	1.92070398927235	0	0
2021-07-22 13:00:00	825	380.825	25.2825	55.9	2.768868075055	0	0
2021-07-22 14:00:00	816.5	382.525	26.1275	51.655	2.79295029632722	0	0
2021-07-22 15:00:00	761.35	384.4	26.765	49.065	2.38560833407634	0	0
2021-07-22 16:00:00	679.425	385.275	27.1575	48.3225	2.19853059077871	0	0
2021-07-22 17:00:00	548.825	383.5	27.1275	49.6575	2.56005759548732	0	0
2021-07-22 18:00:00	387.15	378.325	26.7825	50.14	2.81615146072363	0	0
2021-07-22 19:00:00	218.075	375.15	26.29	53.1775	2.15418406136279	0	0
2021-07-22 20:00:00	82.65	368.625	24.9725	56.1275	1.454331216342	0	0
2021-07-22 21:00:00	6.42325	358.225	22.3875	62.6475	0.685462249382517	0	0
2021-07-22 22:00:00	0	348.8	19.825	75.335	0.370631259092003	0	0
2021-07-22 23:00:00	0	343.925	18.4275	87.7	0.317180475292681	0	0
2021-07-23 00:00:00	0	341.85	17.635	87.1	0.63935360621497	0	0
2021-07-23 01:00:00	0	338.55	16.585	91.175	0.547430005505146	0	0
2021-07-23 02:00:00	0	338.675	16.065	93.825	0.553597403635837	0	0
2021-07-23 03:00:00	0	345.025	15.465	97.025	0.617033498694373	0	0
2021-07-23 04:00:00	0	353.025	14.9725	98.9	0.432011554773643	0	0
2021-07-23 05:00:00	0	361.875	14.81	99.25	0.684874878131975	0	0
2021-07-23 06:00:00	16.04	365.225	14.5425	99.25	0.635242007461175	0	0
2021-07-23 07:00:00	124.055	359.9	15.8975	92.575	0.832305062018017	0	0
2021-07-23 08:00:00	280.05	345.875	18.8675	79.64	0.594126019923235	0	0
2021-07-23 09:00:00	448.875	356	20.2925	74.86	0.766225796332042	0	0
2021-07-23 10:00:00	596.175	365.25	22.335	66.4475	1.30308311932743	0	0
2021-07-23 11:00:00	709.625	376.2	24.2925	62.3475	1.41350891442933	0	0
2021-07-23 12:00:00	794.275	382.975	25.68	58.6325	2.11218701694904	0	0
2021-07-23 13:00:00	834.5	387.55	26.8525	52.6925	2.09779642131076	0	0
2021-07-23 14:00:00	828.75	388.05	27.3875	51.33	2.54449225734795	0	0
2021-07-23 15:00:00	775.55	387.65	27.64	51.355	2.85139373575615	0	0
2021-07-23 16:00:00	649.7	389.875	27.88	51.8725	3.108074972243	0	0
2021-07-23 17:00:00	557	392.425	27.8175	52.2875	2.92305302832227	0	0
2021-07-23 18:00:00	368.55	391.025	27.5	53.3725	3.03847147905378	0	0
2021-07-23 19:00:00	211.875	390.05	26.86	55.5675	2.78267129944274	0	0
2021-07-23 20:00:00	77.91	385.05	25.7175	58.955	2.68546135747803	0	0
2021-07-23 21:00:00	4.725	377.3	23.91	63.805	2.44082123162729	0	0
2021-07-23 22:00:00	0	372	22.6125	67.1275	1.2264311711317	0	0
2021-07-23 23:00:00	0	366.95	20.8975	76.2825	0.514830901100065	0	0
2021-07-24 00:00:00	0	370.4	20.2675	78.8075	0.731570892550064	0	0
2021-07-24 01:00:00	0	376.425	19.825	80.635	0.634360950585362	0	0
2021-07-24 02:00:00	0	379.125	19.325	81.725	0.539500493622829	0	0
2021-07-24 03:00:00	0	372.875	18.42	87.975	1.03289234407811	0	0
2021-07-24 04:00:00	0	381.75	17.755	92.525	1.03729762845718	0	0
2021-07-24 05:00:00	0	368.925	17.5025	92.45	1.07312727474024	0	0
2021-07-24 06:00:00	11.2205	379.8	17.5925	92.275	0.995006898418152	0	0
2021-07-24 07:00:00	14.8475	400.2	18.5175	92.225	1.88105642986076	6e-04	0
2021-07-24 08:00:00	56.585	400.85	18.3525	93.825	1.33333273873035	0	0
2021-07-24 09:00:00	154.4125	402.825	19.9675	91.1	1.38296560940114	0	0
2021-07-24 10:00:00	394.9	396.35	22.6	79.94	1.99030748246157	0	0
2021-07-24 11:00:00	592.525	388.65	23.66	72.7925	2.59735566989673	0	0
2021-07-24 12:00:00	721.1	397.1	25.335	64.6	3.12657716663508	0	0
2021-07-24 13:00:00	674.85	409.05	26.2775	59.3075	2.63612217243251	0	0
2021-07-24 14:00:00	606.425	417.925	27.245	58.175	2.00088016497133	0	0
2021-07-24 15:00:00	433.975	427.075	27.6075	55.8	2.29779633212031	0	0
2021-07-24 16:00:00	371.275	429.7	27.1075	59.555	1.68781128843244	0	0
2021-07-24 17:00:00	310.15	421.875	26.8525	59.9475	1.09133578350704	0	0
2021-07-24 18:00:00	145.45	424.525	25.9825	63.5575	1.19206995297499	0	0
2021-07-24 19:00:00	52.4	423.8	24.7325	71.09	1.30866314620758	9e-04	0
2021-07-24 20:00:00	20.81625	414.7	22.7125	78.8825	1.89603439674958	4e-04	0
2021-07-24 21:00:00	0.9595	401.75	20.04	88.575	1.30983788870867	0	0
2021-07-24 22:00:00	0	398.175	19.6625	91.925	0.837885088898166	0	0
2021-07-24 23:00:00	0	404.5	19.4425	94.275	1.44875118946185	3e-04	0
2021-07-25 00:00:00	0	398.7	19.1175	96.1	1.14831079480961	1e-04	0
2021-07-25 01:00:00	0	387.3	18.785	97.125	1.69162920156097	0	0
2021-07-25 02:00:00	0	397.85	18.4725	97.225	1.22995539863495	0	0
2021-07-25 03:00:00	0.081	405.725	18.715	96.5	1.4452269619586	0	0
2021-07-25 04:00:00	0	382.95	18.64	97.625	1.32099794246896	0	0
2021-07-25 05:00:00	0	380.075	18.135	99.125	0.975623647150266	0	0
2021-07-25 06:00:00	15.11425	383.75	17.8125	99.825	1.01468383531131	0	0
2021-07-25 07:00:00	117.4775	374.525	18.8125	96.225	1.33039588247763	0	0
2021-07-25 08:00:00	273.7	366.45	20.3575	88.55	1.49221666200196	0	0
2021-07-25 09:00:00	387.325	367.525	20.8925	84.575	2.19676847702709	0	0
2021-07-25 10:00:00	305.275	390.275	22.0375	79.1225	1.13950022605148	0	0
2021-07-25 11:00:00	627.025	384.3	23.6325	69.5825	1.06519776285792	0	0
2021-07-25 12:00:00	783.425	398.05	25.0625	62.315	1.31277474496137	0	0
2021-07-25 13:00:00	826.525	394.625	26.0375	56.1475	1.49867774575792	0	0
2021-07-25 14:00:00	693.1	398.275	26.3625	54.6425	1.53215790703881	0	0
2021-07-25 15:00:00	485.175	410.875	26.6275	53.1875	1.94361146804349	0	0
2021-07-25 16:00:00	370.525	405.4	24.945	62.6675	2.57738504737831	0	0
2021-07-25 17:00:00	534.75	390.1	26.1175	60.14	2.73920582690263	0	0
2021-07-25 18:00:00	315.1	386.525	25.9575	59.21	2.12569655571151	0	0
2021-07-25 19:00:00	107.71	385.55	24.58	63.7825	1.59353820272045	0	0
2021-07-25 20:00:00	37.245	396.375	23.2525	70.82	1.25491867678299	0	0
2021-07-25 21:00:00	4.413	398.425	22.0475	78.575	0.947723512749521	0	0
2021-07-25 22:00:00	0	368.675	20.88	83.85	1.09838423851354	0	0
2021-07-25 23:00:00	0	361.975	20.24	86.75	1.28458092493536	0	0
2021-07-26 00:00:00	0	365	19.5725	88.525	0.985315272784209	0	0
2021-07-26 01:00:00	0	363.725	18.6525	92.825	1.01350909281023	0	0
2021-07-26 02:00:00	0	363.55	18.585	91.375	1.24229019489633	0	0
2021-07-26 03:00:00	0	367.975	18.5175	90.375	1.0816441578731	0	0
2021-07-26 04:00:00	0	357.85	17.9525	92.025	0.795594358859142	0	0
2021-07-26 05:00:00	0	350.375	17.5125	94.675	1.10602006477059	0	0
2021-07-26 06:00:00	11.89425	346.825	17.05	96.375	0.738619347556568	0	0
2021-07-26 07:00:00	112.79	360.775	18.2325	91.75	1.0928042116334	0	0
2021-07-26 08:00:00	203.225	359.875	19.5275	86.825	1.55036641580561	0	0
2021-07-26 09:00:00	430.95	369.75	21.2725	79.51	2.24405186269572	0	0
2021-07-26 10:00:00	387.975	383.1	22.0625	75.8675	2.30543215837736	0	0
2021-07-26 11:00:00	453.825	399.225	23.065	70.7875	2.71600466250622	0	0
2021-07-26 12:00:00	721.925	395.825	24.2625	66.0425	2.58413981675954	0	0
2021-07-26 13:00:00	565.75	406.525	25.47	60.02	2.62114420554369	0	0
2021-07-26 14:00:00	433.175	401.2	23.36	65.7825	2.66578442058488	0	0
2021-07-26 15:00:00	541.175	394.725	25.26	59.795	1.23671016801619	0	0
2021-07-26 16:00:00	437.725	405.725	25.6575	59.4275	1.24140913802052	0	0
2021-07-26 17:00:00	149.45	402.95	24.59	64.805	0.869896822052705	0.0179	0
2021-07-26 18:00:00	103.065	405.8	20.6425	79.2625	3.67988088464564	0	0
2021-07-26 19:00:00	235.175	392.15	20.2	85.15	1.34772333436862	0	0
2021-07-26 20:00:00	41.5425	360.125	19.8975	91.125	0.683112764380349	0	0
2021-07-26 21:00:00	3.66075	369.075	19.26	96.25	0.663729513112463	0	0
2021-07-26 22:00:00	0	356.85	18.555	93.25	1.50778200014132	0	0
2021-07-26 23:00:00	0	365.275	18.5775	94.3	1.54419901767492	0	0
2021-07-27 00:00:00	0	354.375	17.425	97.95	0.907782267712665	0	0
2021-07-27 01:00:00	0	350.375	17.345	96.075	1.23524173988983	0	0
2021-07-27 02:00:00	0	357.725	17.3525	94.95	1.17767935733671	0	0
2021-07-27 03:00:00	0	352.8	17.25	95.075	1.01791437718929	0	0
2021-07-27 04:00:00	0	343.175	16.87	95.625	1.03377340095392	0	0
2021-07-27 05:00:00	0	344.2	16.8525	94.175	1.17033721670494	0	0
2021-07-27 06:00:00	15.59775	343.6	16.675	93.775	1.08693049912798	0	0
2021-07-27 07:00:00	132.975	358.475	17.9075	88.975	1.43582902194992	0	0
2021-07-27 08:00:00	172.175	369.05	18.6525	87.8	1.53509476329152	0	0
2021-07-27 09:00:00	273.725	373.175	19.54	84.7	1.70014608469383	0	0
2021-07-27 10:00:00	529.275	377.5	21.2575	75.6825	2.55389019735663	0	0
2021-07-27 11:00:00	528.925	390.5	22.825	69.2825	2.20088007578088	0	0
2021-07-27 12:00:00	564.125	394.125	24.25	61.13	1.91483027676693	0	0
2021-07-27 13:00:00	581.575	399.65	24.845	57.5825	1.50778200014132	0	0
2021-07-27 14:00:00	641.1	406.85	26.2425	51.015	1.64522687276815	0	0
2021-07-27 15:00:00	297.875	408.175	25.345	51.705	1.4320111088214	0	0
2021-07-27 16:00:00	227.55	406.575	24.9675	58.9425	1.11659274728035	0	0
2021-07-27 17:00:00	163.475	404.625	24.11	65.925	0.751541515068492	0	0
2021-07-27 18:00:00	165.575	403.05	24.1975	66.805	0.844639858279399	0	0
2021-07-27 19:00:00	98.58	400.025	23.645	71.9525	0.488986566076217	1e-04	0
2021-07-27 20:00:00	24.00875	405.45	22.2775	82.7775	0.917180207721337	0	0
2021-07-27 21:00:00	0	404.75	20.18	86.625	2.27929413772824	0.0018	0
2021-07-27 22:00:00	0	405.325	19.3575	92.05	1.76593166475453	1e-04	0
2021-07-27 23:00:00	0	398.8	18.645	93.8	1.62966153462879	0	0
2021-07-28 00:00:00	0	394.8	17.7775	95.975	0.760352083826622	1e-04	0
2021-07-28 01:00:00	0	395.475	17.585	97	0.555946888638005	0	0
2021-07-28 02:00:00	0	383.275	17.5725	96.45	0.903376983333599	3e-04	0
2021-07-28 03:00:00	0	384.65	17.41	97.175	1.09045472663123	0	0
2021-07-28 04:00:00	0	363.875	16.78	99.125	1.020851233442	0	0
2021-07-28 05:00:00	0	374.35	16.4	99.975	1.04581451159004	0	0
2021-07-28 06:00:00	10.94375	382.65	16.6175	99.2	1.29074832306605	0	0
2021-07-28 07:00:00	46.0425	385.35	16.8275	97.85	1.33186431060399	0	0
2021-07-28 08:00:00	85.0775	380.925	17.2625	96.325	1.69603448594003	0	0
2021-07-28 09:00:00	128.025	385.375	18.07	92.825	1.92775244427885	0	0
2021-07-28 10:00:00	256.7	372.475	19.09	87.975	2.33656283465608	0	0
2021-07-28 11:00:00	342.775	370.7	19.825	82.475	2.4143895253529	0	0
2021-07-28 12:00:00	743.775	370.525	21.8525	71.55	3.30043905679551	0	0
2021-07-28 13:00:00	823.425	373.35	23.3925	62.3925	3.59588679581814	0	0
2021-07-28 14:00:00	760.675	382.1	24.2475	58.745	3.9729791386661	0	0
2021-07-28 15:00:00	332.075	411.15	22.8725	65.6925	3.6743008577655	0	0
2021-07-28 16:00:00	622.85	384.85	24.4025	60.5575	2.58648930176171	1e-04	0
2021-07-28 17:00:00	132.4625	411.65	22.6	68.8425	3.22378710859978	0	0
2021-07-28 18:00:00	108.7575	402.275	20.935	75.2	1.69662185719057	0	0
2021-07-28 19:00:00	58.99	401	20.445	82.8975	1.51336202702147	0	0
2021-07-28 20:00:00	35.13	379.025	20.5025	80.0125	1.35653390312675	0	0
2021-07-28 21:00:00	2.17675	389.825	19.9825	81.29	1.29603466432093	0	0
2021-07-28 22:00:00	0	375.45	19.7925	77.79	1.58384657708651	0	0
2021-07-28 23:00:00	0	362.4	19.185	79.4925	1.67577017779633	0	0
2021-07-29 00:00:00	0	361.2	19.05	77.3875	1.55007273018034	0	0
2021-07-29 01:00:00	0	380.35	18.5925	80.1125	1.11688643290562	0	0
2021-07-29 02:00:00	0	386.875	18.55	80.675	1.27019032929708	0	0
2021-07-29 03:00:00	0	387.775	18.17	83.775	1.23994070989417	0	0
2021-07-29 04:00:00	0	387.975	18.2675	84.7	2.22584335392892	0	0
2021-07-29 05:00:00	0	385.175	17.9375	86.125	2.0578551762739	0	0
2021-07-29 06:00:00	6.5675	386.7	17.805	85.55	2.36181979842939	0	0
2021-07-29 07:00:00	51.375	379.95	17.67	85.925	2.0437582662609	0	0
2021-07-29 08:00:00	139.2	381.55	17.9675	84.55	2.073126828788	0	0
2021-07-29 09:00:00	370	360.225	19.4925	74.935	2.6311295168029	0	0
2021-07-29 10:00:00	473.275	376.9	21.0825	61.83	3.06490318532817	0	0
2021-07-29 11:00:00	651.25	387.9	21.8225	58.82	3.01761979965954	0	0
2021-07-29 12:00:00	542.425	377.7	22.3375	54.84	3.3309823618237	0	0
2021-07-29 13:00:00	588.25	377.575	23.1475	51.475	3.67341980088968	0	0
2021-07-29 14:00:00	651.925	374.325	23.9625	48.9075	4.04963108686183	0	0
2021-07-29 15:00:00	644.625	376.225	24.6125	47.255	3.70249467779151	0	0
2021-07-29 16:00:00	549.95	377.9	25.2025	46.3125	2.98766386588189	0	0
2021-07-29 17:00:00	364.4	383.775	25.0125	48.085	2.73010157251923	0	0
2021-07-29 18:00:00	324.9	373.425	24.5475	51.1125	2.70836883624917	0	0
2021-07-29 19:00:00	221.525	363.85	24.19	51.6375	2.36446296905683	0	0
2021-07-29 20:00:00	61.9975	357.125	22.655	57.305	1.21057214736707	0	0
2021-07-29 21:00:00	1.21675	351.6	19.1675	79.1375	0.698971788144983	0	0
2021-07-29 22:00:00	0	354.15	17.6575	87.825	0.526284640485634	0	0
2021-07-29 23:00:00	0	339.075	16.895	86.5	0.526284640485634	0	0
2021-07-30 00:00:00	0	333.375	15.665	92.975	0.438178952904334	0	0
2021-07-30 01:00:00	0	334	15.43	92.975	0.65110103122581	0	0
2021-07-30 02:00:00	0	327.525	15.065	91.375	0.912481237717001	0	0
2021-07-30 03:00:00	0	325.65	14.4775	93.75	0.614390328066934	0	0
2021-07-30 04:00:00	0	328.475	14.0425	94.7	0.602055531805552	0	0
2021-07-30 05:00:00	0	331.65	13.5025	95.425	0.832305062018017	0	0
2021-07-30 06:00:00	10.311	336.35	13.3075	96	0.642584148092951	0	0
2021-07-30 07:00:00	123.3125	332.8	14.87	89.175	0.97386153339864	0	0
2021-07-30 08:00:00	284.075	338.425	17.2725	80.2125	1.25932396116205	0	0
2021-07-30 09:00:00	447.975	350.875	19.2725	76.8125	1.27253981429925	0	0
2021-07-30 10:00:00	568.45	372.525	21.645	69.02	1.75594635349532	0	0
2021-07-30 11:00:00	674.025	384.95	23.41	63.085	1.81292136479789	0	0
2021-07-30 12:00:00	514.05	410.625	24.3975	60.78	1.83377304419213	0	0
2021-07-30 13:00:00	555.5	410.175	25.01	57.03	2.17268625575487	0	0
2021-07-30 14:00:00	750.825	399.05	26.495	52.06	1.90895656426151	0	0
2021-07-30 15:00:00	766.075	400.825	27.5775	51.425	2.49309727292553	0	0
2021-07-30 16:00:00	649.975	401.85	27.355	52.8325	3.84082060729415	0	0
2021-07-30 17:00:00	448.05	405.525	27.225	55.5325	3.18443323481347	0	0
2021-07-30 18:00:00	172.875	415.575	26.285	57.305	3.08839803534985	0	0
2021-07-30 19:00:00	66.8	402.8	24.935	61.65	2.09309745130643	0	0
2021-07-30 20:00:00	17.765	418.475	23.3725	74.6625	2.84904425075398	0	0
2021-07-30 21:00:00	2.0665	399.8	22.535	75.365	2.7192352043842	0	0
2021-07-30 22:00:00	0	380.925	21.6875	78.285	1.99118853933739	0	0
2021-07-30 23:00:00	0	367.65	20.7075	82.125	1.61879516649376	0	0
2021-07-31 00:00:00	0	396.9	20.12	85.7	1.83112987356469	0	0
2021-07-31 01:00:00	0	396.9	20.01	82.0425	1.87694483110697	0	0
2021-07-31 02:00:00	0	380.45	19.9725	67.4175	2.64669485494226	0	0
2021-07-31 03:00:00	0	357.575	19.4625	62.2025	2.68869189935602	0	0
2021-07-31 04:00:00	0	337.4	18.0375	69.28	1.30455154745379	0	0
2021-07-31 05:00:00	0	329.5	15.455	86.075	0.784140619473573	0	0
2021-07-31 06:00:00	13.8015	347.325	16.4225	78.2425	1.25433130553245	0	0
2021-07-31 07:00:00	115.97	330.05	17.2525	76.925	1.03935342783407	0	0
2021-07-31 08:00:00	286.075	336.5	18.7725	71.2875	1.92452190240087	0	0
2021-07-31 09:00:00	453.85	343.15	19.9875	65.2625	2.38061567844674	0	0
2021-07-31 10:00:00	605.475	347.45	21.09	54.83	2.82584308635757	0	0
2021-07-31 11:00:00	751.7	366.625	21.94	51.92	3.14919095978095	0	0
2021-07-31 12:00:00	692.125	390.475	22.845	51.425	2.73010157251923	0	0
2021-07-31 13:00:00	479.05	392.9	22.7025	52.4975	2.0983837925613	0	0
2021-07-31 14:00:00	732.025	381.7	23.9425	48.535	2.12863341196422	0	0
2021-07-31 15:00:00	730.35	380.85	24.68	46.2275	2.10601961881835	0	0
2021-07-31 16:00:00	336.2	398.275	23.9625	48.6475	1.97239265932004	0	0
2021-07-31 17:00:00	373.7	395.775	23.6225	52.8575	1.84757626857987	0	0
2021-07-31 18:00:00	321.85	383.35	23.6025	52.9175	2.76739964692864	0	0
2021-07-31 19:00:00	125.775	388.15	22.2175	59.24	1.76945589225778	0	0
2021-07-31 20:00:00	30.725	393.85	21.385	61.0575	1.20763529111436	0	0
2021-07-31 21:00:00	0.313	379.775	20.25	67.8375	0.723641380667747	0	0
2021-07-31 22:00:00	0	385.375	18.88	77.9575	0.561820601143425	0	0
2021-07-31 23:00:00	0	388.025	18.7525	79.455	0.828193463264223	0	0
2021-08-01 00:00:00	0	386.3	18.205	82.3425	0.687811734384685	0	0
2021-08-01 01:00:00	0	385.275	17.295	87.65	0.901321183956702	0	0
2021-08-01 02:00:00	0	385	16.7675	93.1	1.26519767366747	3e-04	0
2021-08-01 03:00:00	0	384.8	16.185	94.975	1.4654912701023	4e-04	0
2021-08-01 04:00:00	0	386	15.8675	97.525	1.9262840161525	2e-04	0
2021-08-01 05:00:00	0	383.225	15.78	97.725	2.44757600100852	0	0
2021-08-01 06:00:00	4.06675	383.575	15.6925	93.825	2.17621048325812	0	0
2021-08-01 07:00:00	27.8325	379.725	15.08	92.45	2.06960260128474	0	0
2021-08-01 08:00:00	98.15	379.175	15.5275	93.4	2.08604899629992	0	0
2021-08-01 09:00:00	130.2	382.55	15.99	92.075	2.45168759976232	3e-04	0
2021-08-01 10:00:00	197.65	381.325	16.6825	90.05	2.63935271431049	2e-04	0
2021-08-01 11:00:00	295.25	377.4	17.4	87.45	2.30425741587627	0	0
2021-08-01 12:00:00	524.15	376.425	19.1125	77.865	2.20088007578088	0	0
2021-08-01 13:00:00	549.425	375.625	20.275	70.575	2.10778173256998	0.0011	0
2021-08-01 14:00:00	684.5925	380.1	20.92	65.5425	3.06695898470506	0.0021	0
2021-08-01 15:00:00	69.1125	381.575	14.76	90.7	2.24698871894843	1e-04	0
2021-08-01 16:00:00	449.875	364.775	16.3675	86.8325	2.90895611830927	0	0
2021-08-01 17:00:00	400.275	363.275	17.7025	81.815	2.96446270148549	0	0
2021-08-01 18:00:00	339.5	365.15	18.845	77.625	3.68575459715106	0	0
2021-08-01 19:00:00	232.5	352.75	19.55	74.765	2.9653437583613	0	0
2021-08-01 20:00:00	90.1125	349.6	18.755	80.025	2.89162866641828	0	0
2021-08-01 21:00:00	1.576	352.3	17.18	81.5975	2.37855987906984	0	0
2021-08-01 22:00:00	0	371.675	16	87.25	2.99853023401692	5e-04	0
2021-08-01 23:00:00	0	376.425	15.38	93.325	1.65051321402303	0	0
2021-08-02 00:00:00	0	382.95	15.415	93.55	1.1991184079815	0	0
2021-08-02 01:00:00	0	372.575	15.185	94.325	1.36035181625528	0	0
2021-08-02 02:00:00	0	367.525	14.8575	95.5	1.15007290856124	0	0
2021-08-02 03:00:00	0	377.3	14.96	95.6	0.998237440296133	0	0
2021-08-02 04:00:00	0	373.75	14.9475	94.95	1.1474297379338	0	0
2021-08-02 05:00:00	0	365.175	14.7125	94.675	1.19735629422987	0	0
2021-08-02 06:00:00	7.676	353.4	14.3575	95.525	1.19853103673096	0	0
2021-08-02 07:00:00	55.8925	358.375	14.2825	94.875	1.36974975626395	0	0
2021-08-02 08:00:00	175.45	363.85	15.66	90.325	1.61204039711253	0	0
2021-08-02 09:00:00	223	356.875	16.7525	85.275	2.24581397644735	0	0
2021-08-02 10:00:00	381.925	376.725	18.5625	76.9475	2.83406628386516	0	0
2021-08-02 11:00:00	388.95	380.875	19.0475	74.4175	2.95242159084937	0	0
2021-08-02 12:00:00	597.975	387.875	20.255	68.875	3.01468294340683	0	0
2021-08-02 13:00:00	293	399.4	20.2175	69.04	2.94126153708908	0.0021	0
2021-08-02 14:00:00	115.3	388.325	16.3175	82.9925	2.91482983081469	1e-04	0
2021-08-02 15:00:00	394.5	383.5	17.3525	86.88	1.33362642435562	0	0
2021-08-02 16:00:00	474.8	385.6	21.1725	68.925	1.34625490624227	0.0015	0
2021-08-02 17:00:00	212.695	392.85	17.9125	88.85	2.24170237769355	0	0
2021-08-02 18:00:00	288.8	370.4	19.3475	83.975	1.93979355491496	0	0
2021-08-02 19:00:00	88.0925	362.85	19.0625	81.425	1.63935316026273	0	0
2021-08-02 20:00:00	31.5925	362.4	17.915	85.075	1.18120358483997	0	0
2021-08-02 21:00:00	0	342.35	16.84	90.15	1.10396426539369	0	0
2021-08-02 22:00:00	0	359.325	15.8675	92.925	1.20528580611219	0	0
2021-08-02 23:00:00	0	357.65	15.4075	91.95	1.05286296659654	0	0
2021-08-03 00:00:00	0	337.6	14.6525	95.1	0.826725035137868	0	0
2021-08-03 01:00:00	0	356.775	14.5075	93.9	1.25903027553678	0	0
2021-08-03 02:00:00	0	358.4	14.5575	92.275	1.39970569004159	0	0
2021-08-03 03:00:00	0	339.175	14.3125	94.575	1.26372924554112	0	0
2021-08-03 04:00:00	0	333.675	13.86	96.025	0.642290462467679	0	0
2021-08-03 05:00:00	0	345.325	13.68	96.325	0.70102758752188	0	0
2021-08-03 06:00:00	4.67375	350	13.725	96.2	0.90631383958631	0	0
2021-08-03 07:00:00	44.89	358.225	13.95	95.025	0.996181640919236	0	0
2021-08-03 08:00:00	77.9125	374.3	14.7825	92.275	1.79030757165202	0.0014	0
2021-08-03 09:00:00	31.405	383.775	15.1825	93.025	1.78061594601808	0.0019	0
2021-08-03 10:00:00	68.7575	383.3	14.6825	98.025	1.03171760157703	0.0024	0
2021-08-03 11:00:00	217.445	380.775	15.0975	96.375	1.48693032074708	0	0
2021-08-03 12:00:00	537.9	369.075	17.6025	87.15	2.41585795347926	0	0
2021-08-03 13:00:00	296.35	387.675	18.095	84.3	3.05168733219097	0	0
2021-08-03 14:00:00	547.675	382.25	19.2575	78.975	3.21350811171529	0	0
2021-08-03 15:00:00	816.4	363.725	20.595	71.6275	4.44992459410621	0.0061	0
2021-08-03 16:00:00	165.8275	393.325	18.855	77.8075	4.28281747332701	0.0074	0
2021-08-03 17:00:00	32.95	386.7	15.2325	96.85	2.28458047898312	5e-04	0
2021-08-03 18:00:00	106.55	380.65	15.525	95.275	1.75330318286788	0	0
2021-08-03 19:00:00	94.3925	375.625	16.2575	93.3	1.32481585559749	4e-04	0
2021-08-03 20:00:00	9.51675	388.05	16.5075	94.475	1.29045463744078	0.0057	0
2021-08-03 21:00:00	0.06075	390.275	16.0875	96.075	1.6487511002714	1e-04	0
2021-08-03 22:00:00	0	385.9	15.72	97.1	1.33597590935778	0	0
2021-08-03 23:00:00	0.03525	383.6	15.7875	95.325	1.41027837255135	0	0
2021-08-04 00:00:00	0.02525	382.325	15.74	91.975	1.82055719105494	0	0
2021-08-04 01:00:00	0.4245	373.9	15.4875	90.2	2.16328831574619	0	0
2021-08-04 02:00:00	0.1465	376.625	15.23	91.35	2.11394913070067	0	0
2021-08-04 03:00:00	0	376.375	14.9475	92.975	1.98443376995615	0	0
2021-08-04 04:00:00	0	371.3	14.755	93.6	1.37650452564518	0	0
2021-08-04 05:00:00	0	362.15	14.5025	93.65	1.12158540290995	0	0
2021-08-04 06:00:00	8.28725	358.6	14.3475	93.225	1.15682767794247	0	0
2021-08-04 07:00:00	63.115	363.9	14.8875	90.775	1.11130640602547	0	0
2021-08-04 08:00:00	183.875	366.325	16.0225	85.925	0.925990776479467	0	0
2021-08-04 09:00:00	283.15	370.5	16.81	83.0675	1.4502196175882	0	0
2021-08-04 10:00:00	312.35	381.6	17.975	73.35	1.08399364287527	0	0
2021-08-04 11:00:00	515.375	383.925	19.195	66.965	1.19882472235623	0	0
2021-08-04 12:00:00	544.375	366.575	19.76	65.2975	1.14919185168543	0	0
2021-08-04 13:00:00	653.575	370.075	20.6325	62.045	1.26989664367181	0	0
2021-08-04 14:00:00	503	388.225	21.1075	59.3275	1.64140895963963	0	0
2021-08-04 15:00:00	306.9	393.925	21.0325	57.615	0.951835111503315	0	0
2021-08-04 16:00:00	297.575	395.7	21.0575	58.2725	1.09368526850921	0	0
2021-08-04 17:00:00	211.45	392.175	20.71	61.33	0.97679838965135	0	0
2021-08-04 18:00:00	123.675	393.9	20.3625	64.3	0.921291806475131	0	0
2021-08-04 19:00:00	55.2325	390.15	19.675	70.0525	1.14977922293597	0	0
2021-08-04 20:00:00	11.87125	386.675	18.62	78.9825	0.986196329660022	0	0
2021-08-04 21:00:00	0.50025	380.025	17.675	81.3475	1.08252521474891	0	0
2021-08-04 22:00:00	0	373.8	17.0275	85.2	1.01321540718495	0	0
2021-08-04 23:00:00	0	370.575	16.7175	87.85	1.04199659846151	0	0
2021-08-05 00:00:00	0	377.1	16.515	90.9	1.08722418475325	0	0
2021-08-05 01:00:00	0	374.025	16.295	92.175	0.830542948266391	0	0
2021-08-05 02:00:00	0	370.925	16.03	93.575	1.10543269352005	0	0
2021-08-05 03:00:00	0	358.225	15.5375	95.45	0.885168474566797	0	0
2021-08-05 04:00:00	0	382.85	15.5325	94.85	1.02584388907161	0	0
2021-08-05 05:00:00	0	381.825	15.56	95.075	0.885168474566797	0	0
2021-08-05 06:00:00	4.371	383.2	15.5175	95.2	1.03524182908028	0	0
2021-08-05 07:00:00	30.2725	384.175	15.5675	95.6	1.32158531371951	0	0
2021-08-05 08:00:00	134.085	380.775	16.5625	90.95	1.37474241189356	0	0
2021-08-05 09:00:00	251	388.725	18.1725	83.375	1.74537367098556	0	0
2021-08-05 10:00:00	360.6	385.95	19.015	77.8275	2.3465481459153	0	0
2021-08-05 11:00:00	410.05	396.25	19.9625	74.995	2.66079176495527	0	0
2021-08-05 12:00:00	493.55	399.375	20.9225	71.625	2.04992566439159	0	0
2021-08-05 13:00:00	518	401.85	22.2775	64.825	2.42613695036374	0	0
2021-08-05 14:00:00	560.25	385.375	22.1975	66.665	2.98061541087539	0	0
2021-08-05 15:00:00	513.1	390.1	21.96	66.6175	2.99618074901475	0	0
2021-08-05 16:00:00	292.45	400.8	21.1075	68.71	3.34625401433779	0	0
2021-08-05 17:00:00	105.605	400.1	19.9425	76.7875	2.63935271431049	4e-04	0
2021-08-05 18:00:00	74.79	403.9	19.585	83.5725	2.34478603216367	3e-04	0
2021-08-05 19:00:00	65.8175	396.95	18.6925	92.825	1.70925033907723	0	0
2021-08-05 20:00:00	41.655	390	19.1825	90.8	1.81321505042316	0	0
2021-08-05 21:00:00	0.2125	355	18.3325	91.8	1.45139436008929	0	0
2021-08-05 22:00:00	0	357.975	17.9525	89.3	2.31806064026401	0	0
2021-08-05 23:00:00	0	366.8	17.3675	89.625	1.25991133241259	0	0
2021-08-06 00:00:00	0	341.15	16.59	91.4	0.884874788941526	0	0
2021-08-06 01:00:00	0	344.65	16.455	89.725	1.52364102390595	0	0
2021-08-06 02:00:00	0	352.175	16.2125	89.925	1.23142382676131	0	0
2021-08-06 03:00:00	0	387.9	16.4	89.675	1.08546207100162	0	0
2021-08-06 04:00:00	0	390.975	16.5125	90.025	1.23259856926239	9e-04	0
2021-08-06 05:00:00	0	392.15	16.215	93.55	1.90631339363407	2e-04	0
2021-08-06 06:00:00	3.48775	390.2	15.79	97.45	2.39089467533122	0	0
2021-08-06 07:00:00	60.5775	391.575	16.4875	95.925	2.39764944471245	1e-04	0
2021-08-06 08:00:00	51.24	396.75	16.75	95.175	3.16710578292248	0	0
2021-08-06 09:00:00	217.3125	393.2	17.125	95.275	2.57180502049816	0	0
2021-08-06 10:00:00	356.05	394.225	19.29	84.2275	2.82701782885866	0	0
2021-08-06 11:00:00	314.45	395.9	19.7975	73.9575	4.03347837747193	0	0
2021-08-06 12:00:00	691.975	381.6	20.1325	71.1275	4.19676758512261	0	0
2021-08-06 13:00:00	839.25	359.9	21.815	60.9725	5.11101093659123	0	0
2021-08-06 14:00:00	584.4	390.925	22.4675	57.77	4.35242096651624	0	0
2021-08-06 15:00:00	413.3	396.225	22.0475	60.105	3.51717904824551	0	0
2021-08-06 16:00:00	393.2	390.5	22.735	58.1725	3.541554955143	0	0
2021-08-06 17:00:00	311.25	390.7	22.5175	57.6125	4.0267236080907	0	0
2021-08-06 18:00:00	212.65	377.325	22.3975	57.3175	2.7870765838218	0	0
2021-08-06 19:00:00	87.3275	394.8	21.755	61.7625	1.24082176676998	0	0
2021-08-06 20:00:00	15.98	401.9	20.8375	67.0925	1.1676940460775	0	0
2021-08-06 21:00:00	0	392.425	20.23	69.865	1.18678361172012	0	0
2021-08-06 22:00:00	0	374.275	18.305	83.025	0.965344650265781	0	0
2021-08-06 23:00:00	0	351.575	17.4575	85.675	0.738913033181839	0	0
2021-08-07 00:00:00	0	352.025	16.6275	88.075	0.773567936963817	0	0
2021-08-07 01:00:00	0	343.425	15.8575	90.275	0.834948232645456	0	0
2021-08-07 02:00:00	0	355.775	15.4625	91.65	0.644346261844576	0	0
2021-08-07 03:00:00	0	379.7	15.7125	90.7	1.13773811229986	0	0
2021-08-07 04:00:00	0	378.475	15.845	90.45	0.931570803359616	0	0
2021-08-07 05:00:00	0	381.325	15.83	90.4	0.97973524590406	0	0
2021-08-07 06:00:00	4.5885	370.425	15.6475	92.325	0.648751546223642	0	0
2021-08-07 07:00:00	41.1125	377.95	15.9625	90.35	0.794125930732787	0	0
2021-08-07 08:00:00	149.05	381.35	17.0925	87.05	1.3186484574668	0	0
2021-08-07 09:00:00	236.3	375.65	18.715	80.8775	1.28046932618156	0	0
2021-08-07 10:00:00	285.275	389.475	20.5075	71.72	2.03406664062695	0	0
2021-08-07 11:00:00	130.625	397.3	19.855	75.765	1.74038101535595	2e-04	0
2021-08-07 12:00:00	100.05	392.75	18.925	82.3975	2.11894178633027	0.0018	0
2021-08-07 13:00:00	95.1225	392.2	16.815	94.65	2.82701782885866	0.0011	0
2021-08-07 14:00:00	115.25	388.85	16.575	94.55	3.02819248216929	2e-04	0
2021-08-07 15:00:00	82.15	386.5	16.7425	93.325	2.96299427335913	0	0
2021-08-07 16:00:00	174.4	378.975	17.2625	90.35	2.99735549151584	0	0
2021-08-07 17:00:00	152.35	384.5	17.625	87.375	2.40675369909585	0	0
2021-08-07 18:00:00	188.4	380.925	17.9125	83.925	3.15124675915784	0	0
2021-08-07 19:00:00	164.875	367.775	18.36	82.325	3.32598970619409	0	0
2021-08-07 20:00:00	38.97	350.475	18.0975	83.6	3.20704702795933	0	0
2021-08-07 21:00:00	0	355.7	17.54	86.275	2.26842776959321	0	0
2021-08-07 22:00:00	0	341.65	17.045	87.3	2.35976399905249	0	0
2021-08-07 23:00:00	0	350.95	16.7	88.3	2.57503556237614	0.0028	0
2021-08-08 00:00:00	0	386.35	16.285	87.95	2.93568151020893	0	0
2021-08-08 01:00:00	0	367.075	15.4625	95.45	2.24493291957153	0	0
2021-08-08 02:00:00	0	367.9	15.7125	95.175	1.95976417743339	0	0
2021-08-08 03:00:00	0	360.825	15.825	94.475	2.42320009411103	0	0
2021-08-08 04:00:00	0	358.225	15.4975	93.225	2.10337644819091	0	0
2021-08-08 05:00:00	0	355.8	15.1475	92.95	2.09192270880534	0	0
2021-08-08 06:00:00	5.19575	367.825	15.16	91.875	2.49016041667282	0	0
2021-08-08 07:00:00	41.27	372.825	15.4675	91.525	2.22055701267404	0	0
2021-08-08 08:00:00	130.1	361.6	16.2475	89.6	2.03377295500168	0	0
2021-08-08 09:00:00	225.4	375.75	17.335	85.025	2.45021917163596	0	0
2021-08-08 10:00:00	495.525	366.775	18.8925	74.8375	2.92657725582553	0	0
2021-08-08 11:00:00	569.15	376.1	19.86	69.6175	2.88076229828325	0	0
2021-08-08 12:00:00	181.65	382.525	17.4825	79.18	3.35506458309592	0	0
2021-08-08 13:00:00	596.8	364.35	17.67	79.15	2.40557895659477	0	0
2021-08-08 14:00:00	758.575	355.975	20.5375	63.0825	3.36416883747932	0	0
2021-08-08 15:00:00	704.375	368.2	21.7375	53.67	4.19852969887423	0.0024	0
2021-08-08 16:00:00	239.325	386.5	18.815	70.0775	3.05961684407329	0	0
2021-08-08 17:00:00	484.275	350.025	20.0725	68.8925	2.55183439797973	0	0
2021-08-08 18:00:00	256.675	366.35	20.4475	60.785	2.54654805672485	0	0
2021-08-08 19:00:00	169.0575	351.6	20.8875	59.725	2.59911778364836	0	0
2021-08-08 20:00:00	44.54	353.725	19.655	66.0025	1.26343555991585	0	0
2021-08-08 21:00:00	0	336.95	17.6025	75.69	0.851394627660632	0	0
2021-08-08 22:00:00	0	330.1	16.2225	81.5375	1.20969109049125	0	0
2021-08-08 23:00:00	0	331.175	15.685	82.525	1.44963224633766	0	0
2021-08-09 00:00:00	0	341.65	15.035	84.825	1.44816381821131	0	0
2021-08-09 01:00:00	0	339.325	14.8325	84.975	1.16681298920169	0	0
2021-08-09 02:00:00	0	322.1	14.02	88.6	0.926284462104738	0	0
2021-08-09 03:00:00	0	320.8	13.08	93.15	0.65991159998394	0	0
2021-08-09 04:00:00	0	322.65	12.93	92.575	0.952716168379128	0	0
2021-08-09 05:00:00	0	352.175	13.0325	92.375	1.09955898101463	0	0
2021-08-09 06:00:00	3.811	363.95	13.5925	90.05	1.26402293116639	0	0
2021-08-09 07:00:00	75.68	328.925	13.9425	88.725	1.59412557397099	0	0
2021-08-09 08:00:00	256.425	328.25	16.3225	79.9825	1.8158582210506	0	0
2021-08-09 09:00:00	389.65	338.4	17.8875	73.79	2.23289180893542	0	0
2021-08-09 10:00:00	516.975	348.75	19.41	67.6325	2.22261281205094	0	0
2021-08-09 11:00:00	597	361.575	20.9075	64.02	2.20792853078739	0	0
2021-08-09 12:00:00	667.025	366.8	22.33	57.7975	2.65403699557404	0	0
2021-08-09 13:00:00	726.7	376.675	23.36	51.8125	3.02819248216929	0	0
2021-08-09 14:00:00	563.325	393.775	23.53	51.8625	3.21115862671313	0	0
2021-08-09 15:00:00	549.5	397.2	24.0625	50.2425	2.92305302832227	0	0
2021-08-09 16:00:00	565.525	377.575	24.1025	51.1975	2.88751706766448	0	0
2021-08-09 17:00:00	490.025	380	24.615	49.135	3.17415423792898	0	0
2021-08-09 18:00:00	227.725	382.525	23.825	53.3825	2.32187855339254	0	0
2021-08-09 19:00:00	121.025	370.025	22.9475	58.1525	1.04375871221314	0	0
2021-08-09 20:00:00	30.765	358.625	21.555	64.6175	0.714243440659075	0	0
2021-08-09 21:00:00	0	365.325	19.0825	76.4175	0.491629736703656	0	0
2021-08-09 22:00:00	0	363.15	17.605	86.725	0.452569548542613	0	0
2021-08-09 23:00:00	0	341.175	16.9675	87.75	0.63964729184024	0	0
2021-08-10 00:00:00	0	338.85	15.675	93.95	0.437297896028521	0	0
2021-08-10 01:00:00	0	333.525	15.0775	94.025	0.685462249382517	0	0
2021-08-10 02:00:00	0	333.375	14.685	93.975	0.574155397404807	0	0
2021-08-10 03:00:00	0	337.225	14.265	95.275	0.606754501809888	0	0
2021-08-10 04:00:00	0	340.475	13.9025	95.35	0.553303718010566	0	0
2021-08-10 05:00:00	0	350.2	13.825	94.6	0.890161130196404	0	0
2021-08-10 06:00:00	2.74925	366.825	14.03	95.025	0.853156741412258	0	0
2021-08-10 07:00:00	54.3525	368.525	14.68	93.075	0.858736768292407	0	0
2021-08-10 08:00:00	164.3	368.075	16.23	86.875	1.2193827161252	0	0
2021-08-10 09:00:00	282.375	356.675	17.555	84.875	1.33039588247764	0	0
2021-08-10 10:00:00	400.7	366.675	19.7275	75.8325	NA	0	0
2021-08-10 11:00:00	371.2	379.6	20.425	73.0775	2.19530004890073	0	0
2021-08-10 12:00:00	371.1	389.775	21.19	68.6225	1.92716507302831	0	0
2021-08-10 13:00:00	497.6	392.025	22.75	61.795	1.23582911114037	0	0
2021-08-10 14:00:00	762.45	391.55	24.8475	51.7825	1.03700394283191	0	0
2021-08-10 15:00:00	501.525	395.9	24.6625	53.045	1.6417026452649	0	0
2021-08-10 16:00:00	390.125	389.325	23.8575	57.91	1.36916238501341	0	0
2021-08-10 17:00:00	498.75	382.65	25.1525	52.74	1.2669597874191	0	0
2021-08-10 18:00:00	294.675	389.65	25.2625	54.7375	1.36387604375853	0	0
2021-08-10 19:00:00	152.525	390.875	24.265	60.8225	1.01762069156402	0	0
2021-08-10 20:00:00	43.98625	374.225	23.475	69.4775	0.398531393492749	0	0
2021-08-10 21:00:00	0	358.625	19.42	88.625	0.581497538036582	0	0
2021-08-10 22:00:00	0	376.275	18.2975	90.525	0.751835200693763	0	0
2021-08-10 23:00:00	0	357.025	17.9375	91.675	0.446402150411922	0	0
2021-08-11 00:00:00	0	364	17.3975	95.525	0.469015943557789	0	0
2021-08-11 01:00:00	0	368.075	17.2975	95	0.621438783073438	0	0
2021-08-11 02:00:00	0	350.95	17.02	95	0.683112764380349	0	0
2021-08-11 03:00:00	0	353.375	16.135	98.1	0.446402150411922	0	0
2021-08-11 04:00:00	0	362.575	15.565	99.375	0.78913327510318	0	0
2021-08-11 05:00:00	0	371.2	15.025	99.6	0.697503360018628	0	0
2021-08-11 06:00:00	3.917	380.325	15.475	99.575	0.681056965003452	0	0
2021-08-11 07:00:00	70.02	368.7	15.8275	97.7	0.743318317560904	0	0
2021-08-11 08:00:00	211.65	363.825	18.2925	88.9	0.617033498694373	0	0
2021-08-11 09:00:00	413.025	369.05	20.765	79.745	0.839940888275063	0	0
2021-08-11 10:00:00	557.075	379.55	23.0375	70.415	0.723935066293018	0	0
2021-08-11 11:00:00	684.7	390.075	24.5225	65.905	0.931277117734345	0	0
2021-08-11 12:00:00	750.875	391.4	25.6175	62.955	1.05286296659654	0	0
2021-08-11 13:00:00	772.6	393.5	26.305	60.9525	1.27518298492669	0	0
2021-08-11 14:00:00	784.55	397.85	27.395	57.2	1.64816372902086	0	0
2021-08-11 15:00:00	734.925	399.775	28.17	50.97	1.29544729307039	0	0
2021-08-11 16:00:00	637.925	405.725	28.81	48.7	1.3165926580899	0	0
2021-08-11 17:00:00	469.3	402.575	28.5725	48.8875	1.28927989493969	0	0
2021-08-11 18:00:00	275.25	401.475	28.105	51.77	0.939500315241933	0	0
2021-08-11 19:00:00	138.3125	389.4	27.255	58.47	0.642290462467679	0	0
2021-08-11 20:00:00	23.717	381.275	23.435	80.55	0.398237707867478	0	0
2021-08-11 21:00:00	0	371.975	21.075	90.35	0.577092253657517	0	0
2021-08-11 22:00:00	0	361.75	19.6325	93.4	0.54860474800623	0	0
2021-08-11 23:00:00	0	363.75	18.9825	95.75	0.501908733588141	0	0
2021-08-12 00:00:00	0	367.375	18.38	97.55	0.378267085349049	0	0
2021-08-12 01:00:00	0	370.65	17.82	98.35	0.508369817344103	0	0
2021-08-12 02:00:00	0	373.725	17.3925	98.475	0.472540171061041	0	0
2021-08-12 03:00:00	0	375.15	16.8925	99.2	0.574155397404807	0	0
2021-08-12 04:00:00	0	375.675	16.2625	99.95	0.580322795535498	0	0
2021-08-12 05:00:00	0	376.45	15.935	99.65	0.815271295752299	0	0
2021-08-12 06:00:00	5.09525	377.85	15.5275	100	0.68634330625833	0	0
2021-08-12 07:00:00	60.065	378.525	15.755	99.775	0.922760234601486	0	0
2021-08-12 08:00:00	213.4	369.5	18.4775	92.05	0.771805823212191	0	0
2021-08-12 09:00:00	391.025	358	20.49	84.225	0.632598836833736	0	0
2021-08-12 10:00:00	528.9	369.525	22.52	76.49	0.886930588318423	0	0
2021-08-12 11:00:00	627.5	382.075	24.7425	69.515	0.859324139542949	0	0
2021-08-12 12:00:00	683.5	395.075	26.35	64.3675	1.22701854238224	0	0
2021-08-12 13:00:00	808.575	396.975	27.65	60.465	1.78090963164335	0	0
2021-08-12 14:00:00	757.125	399.35	28.4325	56.1825	1.72364093471551	0	0
2021-08-12 15:00:00	719.475	405.275	29.065	53.4225	1.95829574930704	0	0
2021-08-12 16:00:00	617.475	404.55	29.225	51.1975	1.67077752216673	0	0
2021-08-12 17:00:00	481.775	401.8	29.6275	48.185	1.83494778669322	0	0
2021-08-12 18:00:00	322.025	400.675	29.6575	51.105	1.44552064758387	0	0
2021-08-12 19:00:00	158	398.875	29.01	56.535	0.97679838965135	0	0
2021-08-12 20:00:00	30.54625	395.425	25.9575	75.65	0.478707569191732	0	0
2021-08-12 21:00:00	0	383.625	22.515	90.125	0.579148053034414	0	0
2021-08-12 22:00:00	0	382.2	21.0475	93.6	0.625256696201961	0	0
2021-08-12 23:00:00	0	380.725	20.65	94.15	0.561526915518154	0	0
2021-08-13 00:00:00	0	392.275	20.9525	91.75	1.24640179365013	0	0
2021-08-13 01:00:00	0	384.4	20.485	94.15	0.647870489347829	0	0
2021-08-13 02:00:00	0	377.85	20.17	92.625	1.03817868533299	0	0
2021-08-13 03:00:00	0	382.55	19.4175	96.2	0.591482849295796	0	0
2021-08-13 04:00:00	0	377.925	19.265	95.975	0.769750023835294	0	0
2021-08-13 05:00:00	0	374.475	19.13	96.1	1.14713605230853	0	0
2021-08-13 06:00:00	2.43025	375.075	18.8275	97.925	0.565051143021406	0	0
2021-08-13 07:00:00	65.97	372.325	19.345	96.375	0.408223019126692	0	0
2021-08-13 08:00:00	213.625	379.425	22.6925	83.975	0.454037976668968	0	0
2021-08-13 09:00:00	360.65	391.5	24.1475	75.315	1.27224612867398	0	0
2021-08-13 10:00:00	507.325	402.325	25.835	67.165	1.97767900057492	0	0
2021-08-13 11:00:00	554.75	408.45	26.6475	63.9125	2.77738495818786	0	0
2021-08-13 12:00:00	713.65	409.875	27.77	61.67	2.258442458334	0	0
2021-08-13 13:00:00	737.475	416.525	29.0875	58.6325	2.51747317982302	0	0
2021-08-13 14:00:00	739.575	423.85	30.065	55.9575	2.12422812758515	0	0
2021-08-13 15:00:00	363.525	439.65	29.6825	58.91	1.56416964019335	0	0
2021-08-13 16:00:00	536.45	433.775	30.1825	57.345	1.71806090783536	0	0
2021-08-13 17:00:00	479	418.075	30.42	51.095	3.34184872995872	0	0
2021-08-13 18:00:00	316.95	408.875	29.615	52.6425	3.54302338326936	0	0
2021-08-13 19:00:00	174.625	408.375	28.8225	53.98	2.99383126401259	0	0
2021-08-13 20:00:00	52.13375	412.775	27.33	59.545	1.5535969576836	0	0
2021-08-13 21:00:00	0	382.1	23.44	81.48	0.462848545427098	0	0
2021-08-13 22:00:00	0	374.45	21.4125	89.9	0.336270040935296	0	0
2021-08-13 23:00:00	0	367.9	20.225	93.825	0.43406735415054	0	0
2021-08-14 00:00:00	0	366.2	19.8575	94.15	0.558883744890715	0	0
2021-08-14 01:00:00	0	368.075	19.305	95.95	0.481350739819171	0	0
2021-08-14 02:00:00	0	368.7	18.745	96.825	0.597356561801216	0	0
2021-08-14 03:00:00	0	376.2	18.5525	97.775	0.295154053397356	0	0
2021-08-14 04:00:00	0	372.05	18.315	97.525	0.490454994202572	0	0
2021-08-14 05:00:00	0	370.95	17.67	98.125	0.513949844224252	0	0
2021-08-14 06:00:00	3.77925	374.875	17.195	99.875	0.455506404795323	0	0
2021-08-14 07:00:00	67.555	377.9	18.035	96.775	0.425550471017681	0	0
2021-08-14 08:00:00	220.95	368.95	21.3375	83.025	0.606754501809888	0	0
2021-08-14 09:00:00	385.8	379.65	22.6325	77.6775	0.700440216271338	0	0
2021-08-14 10:00:00	526	392.775	24.74	71.245	0.892216929573302	0	0
2021-08-14 11:00:00	640.775	402.325	26.69	66.2175	1.21115951861761	0	0
2021-08-14 12:00:00	719.225	409.75	28.1325	61.405	1.422906854438	0	0
2021-08-14 13:00:00	775.3	412.125	29.1	57.4725	2.09603430755914	0	0
2021-08-14 14:00:00	763.6	415.55	29.92	53.435	1.77356749101158	0	0
2021-08-14 15:00:00	704.65	419.125	30.86	50.7475	1.40763520192391	0	0
2021-08-14 16:00:00	599.575	421.575	31.4625	48.2	1.27107138617289	0	0
2021-08-14 17:00:00	455.85	423.55	31.8475	47.9825	0.963876222139426	0	0
2021-08-14 18:00:00	255.675	418.9	30.82	54.5575	1.05462508034817	0	0
2021-08-14 19:00:00	139.9	412.85	29.4825	62.94	0.651688402476352	0	0
2021-08-14 20:00:00	27.308	403.4	27.1275	77.325	0.434948411026353	0	0
2021-08-14 21:00:00	0	391.9	23.87	91.725	0.559471116141257	0	0
2021-08-14 22:00:00	0	386.3	22.5675	95.425	0.477826512315919	0	0
2021-08-14 23:00:00	0	385.375	21.695	96.925	0.477826512315919	0	0
2021-08-15 00:00:00	0	382.05	21.0625	96.35	0.38443448347974	0	0
2021-08-15 01:00:00	0	382.725	20.375	98.65	0.573274340528994	0	0
2021-08-15 02:00:00	0	387.3	20.0225	99.5	0.646108375596203	0	0
2021-08-15 03:00:00	0	391.175	19.6825	99.75	0.785609047599928	0	0
2021-08-15 04:00:00	0	390.1	18.7775	99.975	0.637591492463343	0	0
2021-08-15 05:00:00	0	392.325	18.69	100	0.740381461308194	0	0
2021-08-15 06:00:00	3.6945	393.85	18.5025	99.775	0.785902733225199	0	0
2021-08-15 07:00:00	61.9025	386.4	18.9425	91.85	0.796181730109684	0	0
2021-08-15 08:00:00	208.725	370.05	20.575	81.36	1.58443394833705	0	0
2021-08-15 09:00:00	374.875	378.65	22.115	74.3375	1.58972028959193	0	0
2021-08-15 10:00:00	441.025	396.35	23.815	68.89	1.17004353107967	0	0
2021-08-15 11:00:00	580.5	413.8	25.425	65.915	1.09515369663556	0	0
2021-08-15 12:00:00	516.875	418.05	25.905	66.6	1.3256969124733	0	0
2021-08-15 13:00:00	750.55	413.925	27.5875	63.5175	1.53656319141788	0	0
2021-08-15 14:00:00	410.4	414.675	27.86	63.42	1.07165884661388	0	0
2021-08-15 15:00:00	592	425.525	29.0525	60.435	0.790014331978993	0	0
2021-08-15 16:00:00	548.95	431.475	30.175	56.5175	1.19735629422987	0	0
2021-08-15 17:00:00	152.42	425.6	28.4975	65.0475	0.882525303939358	0.0015	0
2021-08-15 18:00:00	5.863	431.975	25.085	81.4725	1.52070416765324	1e-04	0
2021-08-15 19:00:00	121.0325	405.775	23.7975	85.1875	1.6669596090382	0	0
2021-08-15 20:00:00	25.7595	390.65	22.4425	88.4	1.02613757469688	0	0
2021-08-15 21:00:00	0	387.35	21.645	94.525	0.828780834514765	0	0
2021-08-15 22:00:00	0	378.45	20.9675	97.4	1.0229070328189	0	0
2021-08-15 23:00:00	0	381.95	20.52	98.675	1.03289234407811	0	0
2021-08-16 00:00:00	0	398.625	20.8575	97.725	1.00881012280589	0	0
2021-08-16 01:00:00	0	408.05	20.9425	96.75	1.34508016374119	0	0
2021-08-16 02:00:00	0	396.925	20.9425	95.825	1.74684209911191	0	0
2021-08-16 03:00:00	0	400.725	21.085	94.425	1.69985239906855	0	0
2021-08-16 04:00:00	0	384.6	21.0075	93.05	2.02584344311937	0	0
2021-08-16 05:00:00	0	390.4	20.6075	86.525	2.98883860838298	0	0
2021-08-16 06:00:00	1.62675	397.5	19.785	86.275	3.47694411758338	0	0
2021-08-16 07:00:00	30.2775	389	19.4225	84.1	2.13832503759816	0	0
2021-08-16 08:00:00	106.75	366.5	19.59	77.7825	1.57063072394931	0	0
2021-08-16 09:00:00	219.725	386.925	20.3475	70.4275	2.70719409374809	0	0
2021-08-16 10:00:00	278.3	387.175	20.0825	69.4025	3.28898531740994	0	0
2021-08-16 11:00:00	230.4	399.45	20.75	65.7075	1.27753246992885	0	0
2021-08-16 12:00:00	369.6	396	21.2	66.8775	1.74831052723827	0	0
2021-08-16 13:00:00	630.075	377.9	22.005	62.4	5.89485787043953	0	0
2021-08-16 14:00:00	742.1	361.6	22.1425	58.155	6.20469620510044	0	0
2021-08-16 15:00:00	545.55	385.625	22.635	54.84	5.54096669198798	0	0
2021-08-16 16:00:00	282.625	401.55	21.6	60.525	5.15330166663026	0	0
2021-08-16 17:00:00	228.5	397.7	21.085	61.235	4.39471169655526	0	0
2021-08-16 18:00:00	119.6725	395.3	20.625	62.8875	3.2458135304951	0	0
2021-08-16 19:00:00	23.40425	400.225	19.9975	65.77	2.85315584950778	0.002	0
2021-08-16 20:00:00	2.157	393.35	16.61	89.3675	5.00616516836948	0	0
2021-08-16 21:00:00	0	386	15.315	95.6	2.23289180893542	3e-04	0
2021-08-16 22:00:00	0	383.35	15.1875	97.2	1.94184935429186	0	0
2021-08-16 23:00:00	0	383.875	15.1775	96.6	1.75095369786571	0	0
2021-08-17 00:00:00	0.192	379.85	15.4875	87.95	2.66695916308596	0	0
2021-08-17 01:00:00	0	373.35	14.1225	86.675	1.66490380966131	0	0
2021-08-17 02:00:00	0	355.725	13.595	88.275	0.831424005142204	0	0
2021-08-17 03:00:00	0	340.625	13.04	93.675	1.21380268924505	0	0
2021-08-17 04:00:00	0	331.625	12.1475	97.65	0.923641291477299	0	0
2021-08-17 05:00:00	0	344.65	11.785	98.725	1.15212870793814	0	0
2021-08-17 06:00:00	2.31575	350.625	11.47	98.4	1.95418415055324	0	0
2021-08-17 07:00:00	46.31	363.65	11.6325	97.475	1.38942669315711	0	0
2021-08-17 08:00:00	103.6575	349.375	12.9025	93.875	1.44287747695643	0	0
2021-08-17 09:00:00	401.225	336.725	15.785	78.675	1.26637241616856	0	0
2021-08-17 10:00:00	556.2	326.125	16.69	71.3775	2.03406664062695	0	0
2021-08-17 11:00:00	671.925	347.575	18.23	61.1875	2.08810479567682	0	0
2021-08-17 12:00:00	519.3	358.275	18.6675	57.21	1.78472754477187	0	0
2021-08-17 13:00:00	494.225	359.925	19.08	56.4625	1.85491840921164	0	0
2021-08-17 14:00:00	493.675	381.55	19.755	56.115	1.69162920156097	0	0
2021-08-17 15:00:00	237.25	389.7	19.5475	57.0725	1.08575575662689	0	0
2021-08-17 16:00:00	205.6	389.2	19.635	58.255	1.19148258172445	0	0
2021-08-17 17:00:00	168.725	387.325	19.3125	59.66	1.05110085284491	0	0
2021-08-17 18:00:00	89.8325	385.4	19.125	62.35	1.77973488914227	0	0
2021-08-17 19:00:00	20.6375	383.4	18.2775	68.845	0.832598747643288	0	0
2021-08-17 20:00:00	2.08175	380.8	17.115	80.735	0.937444515865036	0	0
2021-08-17 21:00:00	0	383.725	16.5625	80.87	2.07900054129342	0	0
2021-08-17 22:00:00	0	377.2	15.565	86.55	1.98883905433522	0	0
2021-08-17 23:00:00	0	379.375	15.665	86.4	1.84434572670189	0	0
2021-08-18 00:00:00	0	381.925	15.7725	87.4	1.24992602115338	0	0
2021-08-18 01:00:00	0	384.125	15.995	84.95	1.09838423851354	0	0
2021-08-18 02:00:00	0	384.725	15.8525	84.775	1.51952942515216	0	0
2021-08-18 03:00:00	0	386.1	15.2175	89.4	1.29809046369782	1e-04	0
2021-08-18 04:00:00	0	386.175	14.2425	97.675	2.54948491297756	5e-04	0
2021-08-18 05:00:00	0	387.175	14.1025	98.725	3.04581361968555	5e-04	0
2021-08-18 06:00:00	0	388.2	14.06	99.125	2.63700322930832	3e-04	0
2021-08-18 07:00:00	8.88475	387.925	14.2175	99.175	1.60969091211036	2e-04	0
2021-08-18 08:00:00	35.3925	388.725	14.465	99.225	1.57826655020636	0	0
2021-08-18 09:00:00	81.9725	392.25	15.1025	96.975	1.94155566866659	0	0
2021-08-18 10:00:00	102.575	395.025	15.81	93.75	2.25315611707912	0	0
2021-08-18 11:00:00	318.8	397.125	17.0425	87.95	2.42936749224172	0	0
2021-08-18 12:00:00	308.7	399.05	18.3	82.435	2.26196668583725	0	0
2021-08-18 13:00:00	335.7	400.55	19.175	75.705	2.88810443891502	0	0
2021-08-18 14:00:00	462.075	403.225	20.1075	72.1575	2.74126162627952	0	0
2021-08-18 15:00:00	297.15	402.125	20.1625	70.75	2.99353757838731	0	0
2021-08-18 16:00:00	366	398.7	20.8025	68.61	2.59941146927363	0	0
2021-08-18 17:00:00	255.725	400.45	20.73	68.8375	2.96093847398223	0	0
2021-08-18 18:00:00	152.75	399.6	20.4425	70.83	2.54889754172702	0	0
2021-08-18 19:00:00	62.7725	397.6	19.965	73.05	1.74654841348664	0	0
2021-08-18 20:00:00	7.39075	396.575	19.18	79.305	0.839940888275063	0	0
2021-08-18 21:00:00	0	395.275	18.42	84	1.18355306984213	0	0
2021-08-18 22:00:00	0	392.925	17.9575	84.55	1.77063063475887	0	0
2021-08-18 23:00:00	0	390.375	17.415	86.625	0.895153785826011	0	0
2021-08-19 00:00:00	0	391.075	17.3425	87.625	1.03083654470121	0	0
2021-08-19 01:00:00	0	389.375	17.26	88.075	0.867547337050537	0	0
2021-08-19 02:00:00	0	387.85	17.015	90.175	0.812040753874318	0	0
2021-08-19 03:00:00	0	387.2	16.7875	91.375	0.962995165263613	0	0
2021-08-19 04:00:00	0	387.25	16.705	92.05	0.93861925836612	0	0
2021-08-19 05:00:00	0	387.3	16.69	91.25	1.19206995297499	0	0
2021-08-19 06:00:00	0.69225	387	16.6	90.675	1.21086583299234	0	0
2021-08-19 07:00:00	22.18	389.475	16.6525	90.3	1.19353838110135	0	0
2021-08-19 08:00:00	103.265	389.325	17.3675	87.975	1.45345015946618	0	0
2021-08-19 09:00:00	212.325	393.5	18.3275	83.475	2.1207039000819	0	0
2021-08-19 10:00:00	274.85	400.45	19.245	77.4825	1.71336193783102	0	0
2021-08-19 11:00:00	382.7	401.65	20.0025	73.7575	1.27077770054762	0	0
2021-08-19 12:00:00	376.125	405.8	20.875	70.13	1.22760591363278	0	0
2021-08-19 13:00:00	555.55	405.9	21.9225	65.2	1.05697456535033	0	0
2021-08-19 14:00:00	99.305	408.975	20.5775	71.1625	1.38032243877371	0	0
2021-08-19 15:00:00	111.205	401.7	19.3375	78.79	0.720410838789766	0	0
2021-08-19 16:00:00	232.45	403.9	20.81	74.4	1.0816441578731	0	0
2021-08-19 17:00:00	254.625	404.95	21.99	66.9	0.886930588318423	0	0
2021-08-19 18:00:00	139.825	403.85	21.7825	67.155	0.643465204968763	0	0
2021-08-19 19:00:00	51.2675	401.125	20.5975	75.6775	0.592070220546338	0	0
2021-08-19 20:00:00	8.6945	396.825	19.525	86.325	0.61321558556585	0	0
2021-08-19 21:00:00	0	393.375	18.6625	88.6	0.48399391044661	0	0
2021-08-19 22:00:00	0	390.025	18.1425	88.2	0.550073176132585	0	0
2021-08-19 23:00:00	0	389.875	18	89.075	0.692804390014292	0	0
2021-08-20 00:00:00	0	387.65	17.5325	91.6	0.597650247426487	0	0
2021-08-20 01:00:00	0	387.45	17.3225	91.525	0.637885178088615	0	0
2021-08-20 02:00:00	0	388.8	17.37	90.625	0.634067264960091	0	0
2021-08-20 03:00:00	0	389.25	17.28	91.85	0.615858756193289	0	0
2021-08-20 04:00:00	0	386.725	16.9325	94.1	0.537151008620661	0	0
2021-08-20 05:00:00	0	374.85	16.7275	94.55	0.656387372480687	0	0
2021-08-20 06:00:00	1.784	372.475	16.49	95.325	0.583259651788208	0	0
2021-08-20 07:00:00	25.235	389.075	16.66	95.625	1.02466914657052	0	0
2021-08-20 08:00:00	79.4425	392.65	17.7175	90.425	0.868722079551621	0	0
2021-08-20 09:00:00	271.675	355.825	18.9375	84.79	0.782084820096676	0	0
2021-08-20 10:00:00	454.625	360.475	20.8975	74.0225	0.913655980218085	0	0
2021-08-20 11:00:00	689.65	374.45	22.5975	64.6625	1.10014635226517	0	0
2021-08-20 12:00:00	656.625	373.5	23.2725	62.3075	1.38061612439898	0	0
2021-08-20 13:00:00	799.55	376.675	24.445	55.8175	1.2942725505693	0	0
2021-08-20 14:00:00	766.7	376.7	25.075	51.295	1.50866305701713	0	0
2021-08-20 15:00:00	611.65	376.225	25.37	49.1475	1.2102784617418	0	0
2021-08-20 16:00:00	582.925	376.825	25.7275	48.0325	1.42760582444234	0	0
2021-08-20 17:00:00	430.4	374.75	25.7175	47.365	1.33891276561049	0	0
2021-08-20 18:00:00	269.5	373.625	25.275	51.32	1.35007281937079	0	0
2021-08-20 19:00:00	126.3025	368.825	24.73	56.6075	0.809397583246879	0	0
2021-08-20 20:00:00	16.52475	359.15	21.9475	74.435	0.43994106665596	0	0
2021-08-20 21:00:00	0	348.975	18.76	89.15	0.528927811113073	0	0
2021-08-20 22:00:00	0	345.55	17.4825	93.225	0.429074698520933	0	0
2021-08-20 23:00:00	0	352.725	16.6375	96.95	0.47224648543577	0	0
2021-08-21 00:00:00	0	361.575	16.3275	98.7	0.649632603099454	0	0
2021-08-21 01:00:00	0	366.875	15.7875	99.075	0.634948321835904	0	0
2021-08-21 02:00:00	0	368.1	15.1525	99.875	0.550366861757856	0	0
2021-08-21 03:00:00	0	368	14.72	100	0.646695746846744	0	0
2021-08-21 04:00:00	0	372.3	14.405	100	0.578266996158601	0	0
2021-08-21 05:00:00	0	374.35	14.355	100	0.608516615561514	0	0
2021-08-21 06:00:00	0.47	370.725	14.0175	100	0.636416749962259	0	0
2021-08-21 07:00:00	39.5975	371.5	14.175	99.875	0.582378594912395	0	0
2021-08-21 08:00:00	177.3	362.45	16.2575	92.95	1.03994079908462	0	0
2021-08-21 09:00:00	365.25	347.225	18.3175	86.45	1.04140922721097	0	0
2021-08-21 10:00:00	506.525	357.275	20.1325	79.575	1.31071894558448	0	0
2021-08-21 11:00:00	630.375	366.775	22.355	71.48	1.03759131408245	0	0
2021-08-21 12:00:00	708.075	375.45	24.3475	65.53	1.17298038733238	0	0
2021-08-21 13:00:00	744.75	384.3	25.95	59.88	1.12980860041754	0	0
2021-08-21 14:00:00	735.225	390.35	27.03	55.4775	1.70455136907289	0	0
2021-08-21 15:00:00	658.65	396.25	28.2075	51.98	1.45579964446835	0	0
2021-08-21 16:00:00	549.05	398.675	28.725	49.1925	1.35036650499606	0	0
2021-08-21 17:00:00	385.35	398.925	28.72	49.4425	1.0096911796817	0	0
2021-08-21 18:00:00	257.6	397.85	28.2125	55.2275	0.91512440834444	0	0
2021-08-21 19:00:00	89.2	391	25.78	70.6125	0.692804390014292	0	0
2021-08-21 20:00:00	11.62275	386.8	22.6925	88.3	0.565051143021406	0	0
2021-08-21 21:00:00	0	384.625	21.3	92.8	0.691335961887937	0	0
2021-08-21 22:00:00	0	386.175	20.2875	92.5	0.521585670481298	0	0
2021-08-21 23:00:00	0	381.95	20.33	88.9	0.634948321835904	0	0
2021-08-22 00:00:00	0	389.8	19.9625	91.625	1.19118889609918	0.013	0
2021-08-22 01:00:00	0	403.3	18.89	92.2	2.67488867496828	8e-04	0
2021-08-22 02:00:00	0	394	17.405	99.05	0.975623647150266	1e-04	0
2021-08-22 03:00:00	0	392.625	17.5775	97.45	1.53744424829369	0	0
2021-08-22 04:00:00	0.5105	386.925	18.03	94.125	2.51424263794504	0	0
2021-08-22 05:00:00	0.22725	394.275	17.725	96.075	1.09574106788611	0	0
2021-08-22 06:00:00	1.1065	389.875	17.495	98.475	0.811159696998505	0	0
2021-08-22 07:00:00	18.1025	397.425	17.7225	98.225	0.861086253294575	7e-04	0
2021-08-22 08:00:00	61.0075	399.75	18.43	96.1	1.27900089805521	0	0
2021-08-22 09:00:00	177.5	398.775	19.4775	93.45	1.46842812635501	0	0
2021-08-22 10:00:00	231.9	401.65	20.705	88.15	2.04111509563346	0	0
2021-08-22 11:00:00	141.35	402.8	20.7175	87.8	2.18502105201625	4e-04	0
2021-08-22 12:00:00	124	408.175	20.285	90.05	2.42819274974064	9e-04	0
2021-08-22 13:00:00	135.475	406.55	19.245	94.625	3.03259776654836	1e-04	0
2021-08-22 14:00:00	169.5	404.95	18.965	94.8	1.96828106056625	0	0
2021-08-22 15:00:00	236.925	401.35	19.875	87.8	1.87342060360372	0.0092	0
2021-08-22 16:00:00	58.4675	401.075	18.215	93	3.04258307780757	0	0
2021-08-22 17:00:00	229.95	392.15	17.6725	92.375	2.11952915758082	0	0
2021-08-22 18:00:00	167.0225	392.625	18.9475	85.2	1.43083636632032	0	0
2021-08-22 19:00:00	111.0175	365.95	18.9875	88.15	1.62261307962228	0	0
2021-08-22 20:00:00	15.8065	338.95	18.2025	88.375	1.22907434175914	0	0
2021-08-22 21:00:00	0	346.025	16.95	91.35	1.27518298492669	0	0
2021-08-22 22:00:00	0	373.475	17.0325	89.875	1.48693032074708	0	0
2021-08-22 23:00:00	0	385.85	16.9325	90.225	1.35330336124877	0	0
2021-08-23 00:00:00	0	378.475	16.5675	92.5	1.65168795652411	0	0
2021-08-23 01:00:00	0	383.65	16.5425	91.6	1.68634286030609	0	0
2021-08-23 02:00:00	0	385.525	16.6475	89.85	1.26079238928841	0	0
2021-08-23 03:00:00	0	381.8	16.325	91.525	1.31424317308773	0	0
2021-08-23 04:00:00	0	382.375	15.835	95.225	1.47224603948353	0	0
2021-08-23 05:00:00	0	379.85	15.6425	96.45	1.38942669315711	0	0
2021-08-23 06:00:00	0.1165	377.475	15.58	96.65	1.38002875314843	0	0
2021-08-23 07:00:00	22.615	376.725	15.675	95.625	1.41908894130948	0	0
2021-08-23 08:00:00	65.4875	390.475	16.3975	91.925	1.36740027126178	0	0
2021-08-23 09:00:00	89.95	393.65	17.0225	89.175	1.43671007882574	0	0
2021-08-23 10:00:00	145.825	395.7	17.575	86.325	1.77268643413576	0	0
2021-08-23 11:00:00	217.3	398.575	18.0875	84.275	1.95389046492797	0.0015	0
2021-08-23 12:00:00	139.425	402.925	16.94	94.8	1.9403809261655	6e-04	0
2021-08-23 13:00:00	147.975	402.725	16.3125	97.425	1.57121809519986	0	0
2021-08-23 14:00:00	417.4	419.225	17.9625	91.15	1.6872239171819	0	0
2021-08-23 15:00:00	286.45	415.675	18.4975	88.8	1.41820788443366	0	0
2021-08-23 16:00:00	583.975	419.45	19.9475	82.2475	1.97621057244857	0	0
2021-08-23 17:00:00	364.825	400.95	20.405	78.6375	1.51189359889511	0	0
2021-08-23 18:00:00	279.25	367.325	21.5125	72.095	1.02584388907161	0	0
2021-08-23 19:00:00	112.9175	355.075	21.115	74.12	0.987077386535835	0	0
2021-08-23 20:00:00	11.63625	363.475	19.09	88.1225	0.52217304173184	0.0014	0
2021-08-23 21:00:00	0	399.075	17.6975	96.1	1.31483054433827	0	0
2021-08-23 22:00:00	0	397.4	17.275	99.4	0.81262812512486	0	0
2021-08-23 23:00:00	0	388.125	17.1425	99.05	1.17797304296199	0	0
2021-08-24 00:00:00	0	390.975	17.0475	95.6	2.97474169836997	0	0
2021-08-24 01:00:00	0.1465	384.85	16.75	93.725	2.58648930176171	0	0
2021-08-24 02:00:00	0	378.225	16.4075	92.35	2.60205463990107	0	0
2021-08-24 03:00:00	0	362.725	15.75	91.625	2.40616632784531	0	0
2021-08-24 04:00:00	0	359.25	15.3025	93.575	2.75623959316835	0	0
2021-08-24 05:00:00	0	354.575	14.935	92.325	2.68458030060222	0	0
2021-08-24 06:00:00	0.157	349.775	14.375	94	2.39764944471245	0	0
2021-08-24 07:00:00	34.2625	346.925	14.315	93.4	3.23318504860845	0	0
2021-08-24 08:00:00	210.025	346.475	15.4175	88.325	2.83112942761245	0	0
2021-08-24 09:00:00	380.5	329.85	16.615	83.625	3.53685598513867	0	0
2021-08-24 10:00:00	540.475	328.7	17.5275	78.635	3.96358119865743	0	0
2021-08-24 11:00:00	648.925	339.6	18.4675	71.2725	4.53538711106007	0	0
2021-08-24 12:00:00	543.725	352.9	18.9875	68.75	4.68986574995262	0	0
2021-08-24 13:00:00	789.975	352.7	20.1425	65.8625	4.50190694977918	0	0
2021-08-24 14:00:00	655.1	355.175	20.3075	66.97	4.64082025053236	0	0
2021-08-24 15:00:00	566.525	361.275	20.09	68.9675	4.06549011062647	0	0
2021-08-24 16:00:00	640.075	357.975	19.9525	69.115	5.11101093659123	0	0
2021-08-24 17:00:00	522.425	363.475	19.775	70.255	4.62789808302044	0	0
2021-08-24 18:00:00	324.275	356.05	19.7425	71.17	4.16328742384171	0	0
2021-08-24 19:00:00	122.1025	340.15	19.115	74.47	3.20293542920554	0	0
2021-08-24 20:00:00	13.583	335.575	17.835	79.995	3.04786941906245	0	0
2021-08-24 21:00:00	0	333.8	16.9675	85.625	1.58267183458543	0	0
2021-08-24 22:00:00	0	331.3	16.21	88.825	2.19853059077871	0	0
2021-08-24 23:00:00	0	329.1	15.6575	90.225	2.88957286704138	0	0
2021-08-25 00:00:00	0	327.1	15.305	89.25	3.02525562591658	0	0
2021-08-25 01:00:00	0	324.475	14.715	90.85	2.63876534305995	0	0
2021-08-25 02:00:00	0	321.9	14.485	91.375	3.12217188225601	0	0
2021-08-25 03:00:00	0	318.4	14.0575	91.95	3.53362544326069	0	0
2021-08-25 04:00:00	0	314.6	13.32	93.775	1.6801754621754	0	0
2021-08-25 05:00:00	0	315.05	12.725	95.625	0.972686790897556	0	0
2021-08-25 06:00:00	0	322.325	12.5025	96.025	1.11042534914966	0	0
2021-08-25 07:00:00	32.1075	325.625	12.3975	95.975	0.976504704026079	0	0
2021-08-25 08:00:00	206.25	314.025	14.175	89.65	1.93656301303698	0	0
2021-08-25 09:00:00	375.925	322.15	15.97	82.7	2.03201084125006	0	0
2021-08-25 10:00:00	533.125	331.225	17.6525	77.2525	2.33127649340121	0	0
2021-08-25 11:00:00	652.05	338.85	19.0725	73.0475	2.95800161772952	0	0
2021-08-25 12:00:00	736.25	343.7	20.0225	69.635	3.84581326292376	0	0
2021-08-25 13:00:00	773.35	349.35	21.14	64.095	4.33744299962742	0	0
2021-08-25 14:00:00	766.125	350.425	21.7275	57.4725	4.81409476944225	0	0
2021-08-25 15:00:00	697.15	352.15	22.0775	54.3725	4.24874994079557	0	0
2021-08-25 16:00:00	584.5	352.875	22.2125	53.525	3.95007165989497	0	0
2021-08-25 17:00:00	440.525	352.4	22.2075	52.5875	3.81996892789991	0	0
2021-08-25 18:00:00	270.025	350.525	21.945	53.84	2.82261254447959	0	0
2021-08-25 19:00:00	120.3375	346.675	21.3375	56.105	2.06960260128474	0	0
2021-08-25 20:00:00	10.648	338.625	19.12	65.355	1.1900141535981	0	0
2021-08-25 21:00:00	0	332.075	17.3275	74.395	0.640234663090782	0	0
2021-08-25 22:00:00	0	330.75	15.64	88.025	0.557121631139089	0	0
2021-08-25 23:00:00	0	352	14.575	92.225	0.80969126887215	0	0
2021-08-26 00:00:00	0	361	14.77	90.275	0.750073086942137	0	0
2021-08-26 01:00:00	0	352.025	14.3925	91.475	0.845227229529941	0	0
2021-08-26 02:00:00	0	321.875	13.585	95.175	0.663435827487192	0	0
2021-08-26 03:00:00	0	333.7	13.005	97.5	0.495153964206908	0	0
2021-08-26 04:00:00	0	340.55	12.46	97.1	0.802936499490917	0	0
2021-08-26 05:00:00	0	350.4	11.9975	97.425	1.31512422996354	0	0
2021-08-26 06:00:00	0	344.15	12.3925	95.475	1.25991133241259	0	0
2021-08-26 07:00:00	27.24675	323.75	12.07	95.975	1.06578513410846	0	0
2021-08-26 08:00:00	107.6	360.15	13.035	93.8	1.77797277539064	0	0
2021-08-26 09:00:00	150.4	374.325	14.8025	89.775	1.62231939399701	0	0
2021-08-26 10:00:00	128.575	382.35	15.635	85.5	1.81115925104626	0.001	0
2021-08-26 11:00:00	63.815	387.5	14.93	91.475	2.00557913497567	0.0013	0
2021-08-26 12:00:00	98.55	390.9	14.2775	98.825	1.9627010336861	0.0016	0
2021-08-26 13:00:00	105.725	392.975	14.7	98.75	1.60616668460711	0.001	0
2021-08-26 14:00:00	199.7	392.95	14.785	98.075	2.23377286581123	0	0
2021-08-26 15:00:00	644.75	382.2	17.02	86.995	1.97532951557275	0	0
2021-08-26 16:00:00	376.475	371.85	18.3925	80.9525	2.54566699984904	0	0
2021-08-26 17:00:00	156.8	369.5	18.19	81.975	1.93920618366442	0	0
2021-08-26 18:00:00	201.625	358.875	19.2425	72.9375	0.994125841542339	0	0
2021-08-26 19:00:00	51.1275	378.825	18.3425	72.66	1.0613798497294	0	0
2021-08-26 20:00:00	4.34	375	17.4025	74.965	1.38149718127479	0	0
2021-08-26 21:00:00	0	375.25	16.82	74.0875	1.36064550188055	0	0
2021-08-26 22:00:00	0	365.35	15.535	84.325	1.01233435030914	0	0
2021-08-26 23:00:00	0	358.05	14.6225	90.875	1.0411155415857	0	0
2021-08-27 00:00:00	0	363.625	14.53	89.6	0.945080342122082	0	0
2021-08-27 01:00:00	0	339.65	14.1875	91.7	0.839647202649792	0	0
2021-08-27 02:00:00	0	332.675	12.885	97.25	0.868134708301079	0	0
2021-08-27 03:00:00	0	363.65	13.275	93.9	1.00704800905426	0	0
2021-08-27 04:00:00	0	363.875	13.4075	92.5	1.05286296659654	0	0
2021-08-27 05:00:00	0	369.275	13.43	92.675	0.722466638166663	0	0
2021-08-27 06:00:00	0	372.75	13.265	95.45	0.84787040015738	0	0
2021-08-27 07:00:00	17.4555	372.8	13.36	95.5	1.10836954977276	0	0
2021-08-27 08:00:00	128.4875	350.525	13.985	94.05	1.20704791986381	0	0
2021-08-27 09:00:00	313.9	337.325	15.6625	85.175	1.80704765229247	0	0
2021-08-27 10:00:00	326.375	348.675	16.62	74.615	1.43318585132249	0	0
2021-08-27 11:00:00	473.375	355.95	17.65	67.2375	1.50601988638969	0	0
2021-08-27 12:00:00	477.875	374.25	18.1975	62.6725	1.61409619648942	0	0
2021-08-27 13:00:00	482.65	367.65	18.4025	61.3025	1.58032234958326	0	0
2021-08-27 14:00:00	580.475	374	19.5825	56.03	2.06578468815622	0	0
2021-08-27 15:00:00	415.45	380.375	19.355	58.08	1.90631339363407	0	0
2021-08-27 16:00:00	573.725	355.175	19.905	55.4475	1.93362615678427	0	0
2021-08-27 17:00:00	394.65	357.8	19.9875	56.6525	2.25550560208129	0	0
2021-08-27 18:00:00	205.95	353.125	19.54	59.59	1.70601979719925	0	0
2021-08-27 19:00:00	62.9475	371.95	18.3	66.94	2.02466870061828	0	0
2021-08-27 20:00:00	4.8865	381.15	17.42	74.575	0.702789701273506	0	0
2021-08-27 21:00:00	0	381	16.8125	77.7225	1.22466905738007	0	0
2021-08-27 22:00:00	0	380.85	16.1825	81.8275	1.39530040566253	0	0
2021-08-27 23:00:00	0	372.775	15.5575	84.125	1.2243753717548	0	0
2021-08-28 00:00:00	0	357.75	14.785	89.975	0.895741157076553	0	0
2021-08-28 01:00:00	0	364.625	14.6775	90.9	0.71864872503814	0	0
2021-08-28 02:00:00	0	351.25	14.455	91.35	1.06725356223482	0	0
2021-08-28 03:00:00	0	373.65	14.2225	93	1.06695987660955	0	0
2021-08-28 04:00:00	0	373.725	14.3425	91.375	1.28164406868265	0	0
2021-08-28 05:00:00	0	374.05	14.1725	92.35	1.06784093348536	0	0
2021-08-28 06:00:00	0	374.325	14.05	92.1	1.24787022177648	0	0
2021-08-28 07:00:00	23.846	368.6	14.085	91.675	1.6417026452649	0	0
2021-08-28 08:00:00	86.425	368.15	14.5425	89.7	1.56299489769227	0	0
2021-08-28 09:00:00	205.85	373.2	15.43	85.7	2.06666574503204	0	0
2021-08-28 10:00:00	218.375	378.5	15.9775	84.325	1.68193757592702	0	0
2021-08-28 11:00:00	230.7	383.175	16.35	83.05	1.89016068424416	0	0
2021-08-28 12:00:00	243.5	381.6	16.325	83.35	2.45550551289084	2e-04	0
2021-08-28 13:00:00	244.875	383.025	16.095	84.85	2.20528536015995	0	0
2021-08-28 14:00:00	264.05	384.55	16.7075	80.1225	2.25873614395927	1e-04	0
2021-08-28 15:00:00	165.075	387.925	15.835	89.375	1.47635763823732	0	0
2021-08-28 16:00:00	183.825	391.225	16.3825	87.075	0.741262518184007	0	0
2021-08-28 17:00:00	110.85	390.85	16.5675	81.9475	0.928633947106906	0	0
2021-08-28 18:00:00	85.2525	367.025	16.2625	85.925	1.20499212048692	0	0
2021-08-28 19:00:00	78.54	338.45	16.435	86.475	1.07342096036551	0	0
2021-08-28 20:00:00	4.79575	326.35	15.1175	94.025	0.842877744527773	0	0
2021-08-28 21:00:00	0	341.375	13.515	98.625	0.805873355743627	0	0
2021-08-28 22:00:00	0	365.025	13.255	97.775	0.677239051874929	0	0
2021-08-28 23:00:00	0	337.7	12.945	98.525	0.629368294955755	0	0
2021-08-29 00:00:00	0	342.65	12.475	99	0.709250785029468	0	0
2021-08-29 01:00:00	0	360.75	12.4225	99.375	0.845814600780483	0	0
2021-08-29 02:00:00	0	365.275	12.5375	99.375	0.964169907764697	0	0
2021-08-29 03:00:00	0	365.975	12.8225	98.775	1.09691581038719	0	0
2021-08-29 04:00:00	0	373.15	13	98.625	1.24493336552377	8e-04	0
2021-08-29 05:00:00	0	381.6	13.2025	99.7	1.32804639747547	7e-04	0
2021-08-29 06:00:00	0	383.875	13.5575	99.85	1.59823717272479	1e-04	0
2021-08-29 07:00:00	7.32825	383.825	13.685	99.95	1.54008741892113	5e-04	0
2021-08-29 08:00:00	25.07	385.95	14.1475	99.275	1.8340667298174	3e-04	0
2021-08-29 09:00:00	54.32	387.875	14.545	98.25	2.26284774271306	1e-04	0
2021-08-29 10:00:00	116.45	388.85	14.905	97.475	2.80763457759077	0	0
2021-08-29 11:00:00	218.05	391.375	15.63	92.9	2.89397815142045	0	0
2021-08-29 12:00:00	150.125	392.7	16.22	88.8	2.49662150042878	0	0
2021-08-29 13:00:00	221.125	390.25	16.635	86.525	3.23318504860845	1e-04	0
2021-08-29 14:00:00	103.83	390.425	16.2375	88.725	3.16093838479179	7e-04	0
2021-08-29 15:00:00	81.8125	393.575	15.155	97.125	2.06490363128041	0	0
2021-08-29 16:00:00	36.45	394.425	15.48	95.1	1.71277456658048	0	0
2021-08-29 17:00:00	30.0825	392.9	15.1675	95.675	1.58560869083814	0	0
2021-08-29 18:00:00	32.0125	393.95	15.1475	97.5	1.50513882951388	4e-04	0
2021-08-29 19:00:00	12.13975	392.85	15.01	98.6	1.8270182748109	4e-04	0
2021-08-29 20:00:00	0.854	389.225	15.045	97.25	1.94625463867092	1e-04	0
2021-08-29 21:00:00	0	387.9	14.8575	97.875	1.53744424829369	3e-04	0
2021-08-29 22:00:00	0	387.1	14.58	98.125	1.22026377300101	0	0
2021-08-29 23:00:00	0	387.4	14.3525	99.05	1.38061612439898	0	0
2021-08-30 00:00:00	0	386.625	14.2575	99.5	1.15300976481395	0	0
2021-08-30 01:00:00	0	386.925	14.285	99.25	1.11747380415616	0	0
2021-08-30 02:00:00	0	385.175	14.2125	99.3	0.965344650265781	0	0
2021-08-30 03:00:00	0	385.725	14.19	99.7	0.997062697795049	0	0
2021-08-30 04:00:00	0	383.1	14.1025	99.75	1.13186439979444	0	0
2021-08-30 05:00:00	0	384.725	14.0325	99.625	1.12070434603414	9e-04	0
2021-08-30 06:00:00	0	386.725	14.0275	99.9	1.57797286458109	2e-04	0
2021-08-30 07:00:00	3.53275	387.7	14.1625	99.825	1.73303887472418	1e-04	0
2021-08-30 08:00:00	31.31	388.075	14.3825	99.775	1.3641697293838	0	0
2021-08-30 09:00:00	108.325	392.325	15.1075	97.55	1.30073363432526	2e-04	0
2021-08-30 10:00:00	167.1125	396.4	15.9625	95.75	0.869309450802163	0	0
2021-08-30 11:00:00	133.025	398.75	16.89	91.95	1.12276014541104	0	0
2021-08-30 12:00:00	182.225	400.05	17.7725	88.875	0.890454815821675	0	0
2021-08-30 13:00:00	354.45	397.775	18.8675	85.4175	0.872539992680144	3e-04	0
2021-08-30 14:00:00	279.95	394.85	19.26	80.9325	1.30278943370216	0	0
2021-08-30 15:00:00	383.475	386.375	18.9275	84.15	1.34919176249498	0	0
2021-08-30 16:00:00	243.2	389.65	19.425	75.44	2.18972002202058	5e-04	0
2021-08-30 17:00:00	176.425	387.85	17.21	89.8	1.95741469243122	8e-04	0
2021-08-30 18:00:00	190.415	389.175	18.5375	82.05	2.13744398072235	2e-04	0
2021-08-30 19:00:00	40.3875	390.625	16.1975	94.375	1.75389055411842	0	0
2021-08-30 20:00:00	4.11275	388.1	15.845	96.9	0.698971788144983	0	0
2021-08-30 21:00:00	0	387.35	15.595	98.75	1.21439006049559	0	0
2021-08-30 22:00:00	0	382.975	15.3525	99.375	0.752128886319034	0	0
2021-08-30 23:00:00	0	373.75	14.6875	99.975	0.711600270031636	0	0
2021-08-31 00:00:00	0	378.825	14.37	100	0.668134797491528	8e-04	0
2021-08-31 01:00:00	0	385.825	14.4725	100	1.05961773597777	7e-04	0
2021-08-31 02:00:00	0	385.8	14.4025	100	1.05903036472723	1e-04	0
2021-08-31 03:00:00	0	383.5	14.3025	100	0.686049620633059	0	0
2021-08-31 04:00:00	0	380.45	14.325	100	0.515711957975878	0	0
2021-08-31 05:00:00	0	381.225	14.4225	100	1.10660743602113	0	0
2021-08-31 06:00:00	0	382.375	14.4725	100	1.20117420735839	0	0
2021-08-31 07:00:00	17.99775	375.475	14.68	98.625	1.62496256462445	0	0
2021-08-31 08:00:00	90.3825	371.65	14.77	96.5	2.38531464845107	0	0
2021-08-31 09:00:00	153.975	383.425	15.145	93.2	2.66637179183542	0	0
2021-08-31 10:00:00	476.3	355.475	16.635	85.775	2.75330273691564	0	0
2021-08-31 11:00:00	495.5	347.1	17.355	82.675	3.50601899448521	0	0
2021-08-31 12:00:00	676.175	369.275	18.345	78.4025	2.82408097260595	0	0
2021-08-31 13:00:00	990.5	377.85	19.185	74.215	3.92363995362058	0	0
2021-08-31 14:00:00	868.475	373.75	19.87	73.0925	2.85256847825723	0	0
2021-08-31 15:00:00	656.425	350.65	20.26	67.935	3.35095298434212	0	0
2021-08-31 16:00:00	567.525	349.6	20.58	65.5075	3.72569584218792	0	0
2021-08-31 17:00:00	424.15	349.55	20.4875	64.85	3.65844183400086	0	0
2021-08-31 18:00:00	254.1	370.575	19.975	67.66	2.78678289819653	0	0
2021-08-31 19:00:00	125.0375	378.325	19.6025	71.2825	2.2361223508134	0	0
2021-08-31 20:00:00	4.334	344.35	17.305	80.725	0.884874788941526	0	0
2021-08-31 21:00:00	0	329.05	15.57	91.075	0.805579670118356	0	0
2021-08-31 22:00:00	0	327.95	14.5925	94.6	0.771218451961649	0	0
2021-08-31 23:00:00	0	332.2	14.08	96.575	0.690748590637395	0	0
2021-09-01 00:00:00	0	342.625	13.3925	98.675	0.718355039412869	0	0
2021-09-01 01:00:00	0	354.375	13.3425	99.95	0.704551815025132	0	0
2021-09-01 02:00:00	0	358.875	13.4275	98.375	0.95036668337696	0	0
2021-09-01 03:00:00	0	354.425	12.1975	99.925	0.679294851251826	0	0
2021-09-01 04:00:00	0	351.325	11.305	100	0.890748501446946	0	0
2021-09-01 05:00:00	0	352.175	11.3625	100	0.684581192506704	0	0
2021-09-01 06:00:00	0	354.35	10.6975	100	0.590014421169441	0	0
2021-09-01 07:00:00	24.55625	352.675	11.0325	100	0.703670758149319	0	0
2021-09-01 08:00:00	177.5275	357.7	12.3875	97.45	0.798237529486581	0	0
2021-09-01 09:00:00	329.15	334.425	14.9475	91.1	1.72217250658915	0	0
2021-09-01 10:00:00	492.475	331.45	16.98	85.175	2.68340555810114	0	0
2021-09-01 11:00:00	627.825	339.675	18.9325	78.8875	3.07283269721048	0	0
2021-09-01 12:00:00	710.675	346.95	20.175	73.89	3.58502042768311	0	0
2021-09-01 13:00:00	745.6	352.55	21.0025	70.4675	4.20763395325763	0	0
2021-09-01 14:00:00	723.95	355	21.7725	64.46	4.0023477011932	0	0
2021-09-01 15:00:00	668.725	354.7	22.3175	57.87	4.49515218039794	0	0
2021-09-01 16:00:00	559.55	353.95	22.5475	54.75	4.48810372539144	0	0
2021-09-01 17:00:00	411	352.7	22.55	54.5375	3.62319955896834	0	0
2021-09-01 18:00:00	243.675	349.475	22.1275	55.7025	3.37709100499124	0	0
2021-09-01 19:00:00	87.2925	344.05	21.165	59.6875	2.24317080581991	0	0
2021-09-01 20:00:00	3.02575	336.25	18.73	73.05	1.39441934878671	0	0
2021-09-01 21:00:00	0	331.275	17.495	81.6	1.608222483984	0	0
2021-09-01 22:00:00	0	326.425	16.2075	86.425	1.01762069156402	0	0
2021-09-01 23:00:00	0	322.225	15.425	89.85	0.89456641457547	0	0
2021-09-02 00:00:00	0	321.4	14.3925	94.475	0.820557637007177	0	0
2021-09-02 01:00:00	0	331.95	13.9625	95.2	0.799999643238207	0	0
2021-09-02 02:00:00	0	337.7	13.3675	95.925	1.0866368135027	0	0
2021-09-02 03:00:00	0	345.35	12.735	97.925	1.00352378155101	0	0
2021-09-02 04:00:00	0	349.875	12.1625	99.25	0.873127363930686	0	0
2021-09-02 05:00:00	0	349.45	11.3925	99.85	1.07312727474024	0	0
2021-09-02 06:00:00	0	348.15	11.11	100	0.708369728153655	0	0
2021-09-02 07:00:00	18.74975	349.3	11.34	99.8	0.905139097085225	0	0
2021-09-02 08:00:00	201.7875	344.725	12.84	95.525	1.93157035740737	0	0
2021-09-02 09:00:00	335.775	315.7	14.9275	89.15	1.63817841776164	0	0
2021-09-02 10:00:00	500.9	325.45	16.9225	81.595	1.99588750934172	0	0
2021-09-02 11:00:00	633	335.325	19.0425	74.325	2.36064505592831	0	0
2021-09-02 12:00:00	715.975	345.45	21.2075	66.6475	2.21350855766754	0	0
2021-09-02 13:00:00	751.05	354.075	22.9775	58.415	2.34713551716584	0	0
2021-09-02 14:00:00	735.275	359.05	24.46	48.3175	2.45902974039409	0	0
2021-09-02 15:00:00	664.225	362.925	25.0525	45.555	2.47077716540493	0	0
2021-09-02 16:00:00	550.25	364.65	25.1125	48.3775	2.88017492703271	0	0
2021-09-02 17:00:00	403.15	364.1	24.92	51.01	2.84170211012221	0	0
2021-09-02 18:00:00	238	359.975	24.2525	53.3725	2.69515298311198	0	0
2021-09-02 19:00:00	80.285	353.225	23.6725	56.5325	0.728634036297354	0	0
2021-09-02 20:00:00	0.2115	339.85	19.835	66.4775	0.497797134834347	0	0
2021-09-02 21:00:00	0	331.35	17.1725	80.31	0.531570981740512	0	0
2021-09-02 22:00:00	0	327.55	15.87	89.35	0.701908644397693	0	0
2021-09-02 23:00:00	0	324.95	15.2725	88.375	1.02437546094525	0	0
2021-09-03 00:00:00	0	321.25	14.3675	92.575	0.959764623385632	0	0
2021-09-03 01:00:00	0	333.05	13.57	97.6	0.683993821256162	0	0
2021-09-03 02:00:00	0	343.35	12.79	99.325	0.61027872931314	0	0
2021-09-03 03:00:00	0	350	12.3975	100	0.564757457396135	0	0
2021-09-03 04:00:00	0	350.05	11.61	100	0.672540081870593	0	0
2021-09-03 05:00:00	0	349.275	11.16	100	0.544786834877707	0	0
2021-09-03 06:00:00	0	347.325	10.445	100	0.780910077595592	0	0
2021-09-03 07:00:00	25.63125	350.5	10.32	100	0.690161219386853	0	0
2021-09-03 08:00:00	180.955	359.025	12.3725	98.65	0.590895478045254	0	0
2021-09-03 09:00:00	312.5	330.825	15.0325	89.85	0.847283028906838	0	0
2021-09-03 10:00:00	470.35	335.475	17.455	81.0825	0.839940888275063	0	0
2021-09-03 11:00:00	612.675	346.1	19.9025	70.46	0.77444899383963	0	0
2021-09-03 12:00:00	696.075	352.875	21.2275	63.5075	0.887811645194236	0	0
2021-09-03 13:00:00	731.125	359.7	22.635	60.5525	1.24787022177648	0	0
2021-09-03 14:00:00	712.225	364.725	23.835	56.4475	1.17092458795548	0	0
2021-09-03 15:00:00	643.875	368.525	24.52	53.8625	1.28663672431226	0	0
2021-09-03 16:00:00	531.6	367.55	24.775	49.2475	1.6193825377443	0	0
2021-09-03 17:00:00	389.825	364.45	24.7775	47.5675	1.6872239171819	0	0
2021-09-03 18:00:00	225	364.45	24.465	51.7275	1.57474232270311	0	0
2021-09-03 19:00:00	72.06	361.8	23.3475	61.895	1.02143860469254	0	0
2021-09-03 20:00:00	0.333	351.325	19.8025	79.8575	1.14096865417784	0	0
2021-09-03 21:00:00	0	342.7	17.3175	90.7	0.457855889797491	0	0
2021-09-03 22:00:00	0	345.25	16.2575	95.9	0.491629736703656	0	0
2021-09-03 23:00:00	0	356.475	15.5725	98.875	0.702789701273506	0	0
2021-09-04 00:00:00	0	359.775	14.73	99.25	0.565051143021406	0	0
2021-09-04 01:00:00	0	365.375	14.535	100	0.544199463627165	0	0
2021-09-04 02:00:00	0	363.925	13.7	100	0.620264040572354	0	0
2021-09-04 03:00:00	0	363.375	13.3875	100	0.547430005505146	0	0
2021-09-04 04:00:00	0	361.9	12.85	100	0.557121631139089	0	0
2021-09-04 05:00:00	0	360.5	12.305	100	0.40763564787615	0	0
2021-09-04 06:00:00	0	366.25	12.1875	100	0.505726646716664	0	0
2021-09-04 07:00:00	23.086	361.6	11.4075	100	0.6775327375002	0	0
2021-09-04 08:00:00	154.8575	368.5	13.78	99.125	0.32863421467825	0	0
2021-09-04 09:00:00	303.05	352.675	16.4075	90.25	0.808810211996337	0	0
2021-09-04 10:00:00	459.025	348.55	18.32	81.3475	0.948898255250605	0	0
2021-09-04 11:00:00	596.975	356.875	19.9075	73.575	1.20792897673963	0	0
2021-09-04 12:00:00	677.95	366.525	22.445	64.6975	0.945374027747353	0	0
2021-09-04 13:00:00	712.6	372.075	23.625	61.8	1.2243753717548	0	0
2021-09-04 14:00:00	691.95	377.15	24.55	61.54	1.5180609970258	0	0
2021-09-04 15:00:00	628.85	378.95	25.075	60.85	1.85903000796544	0	0
2021-09-04 16:00:00	520.125	380.45	25.375	59.83	2.05697411939809	0	0
2021-09-04 17:00:00	376.05	382.9	25.755	57.425	1.86930900484992	0	0
2021-09-04 18:00:00	213.55	378.875	25.305	56.5525	2.12041021445663	0	0
2021-09-04 19:00:00	69.47	371.475	24.165	59.88	1.31306843058665	0	0
2021-09-04 20:00:00	0	360.35	20.6925	75.1	0.41938307288699	0	0
2021-09-04 21:00:00	0	352.375	18.2275	87.85	0.430543126647288	0	0
2021-09-04 22:00:00	0	349.025	17.4075	92.2	0.445227407910838	0	0
2021-09-04 23:00:00	0	345.15	16.5925	95.525	0.653450516227978	0	0
2021-09-05 00:00:00	0	352	15.565	99.25	0.600293418053926	0	0
2021-09-05 01:00:00	0	360.25	15.2025	99.975	0.717767668162327	0	0
2021-09-05 02:00:00	0	362.475	14.375	99.975	0.788545903852638	0	0
2021-09-05 03:00:00	0	363.9	13.89	99.925	0.867253651425266	0	0
2021-09-05 04:00:00	0	362.2	13.235	100	0.794125930732787	0	0
2021-09-05 05:00:00	0	362.6	13.13	99.975	0.807048098244711	0	0
2021-09-05 06:00:00	0	361.675	12.7725	100	0.517767757352775	0	0
2021-09-05 07:00:00	16.0915	362.525	12.7025	100	0.535976266119577	0	0
2021-09-05 08:00:00	129.935	369.975	14.47	97.175	0.421145186638616	0	0
2021-09-05 09:00:00	319.1	347.6	17.39	85.3	0.717767668162327	0	0
2021-09-05 10:00:00	451.125	352.2	18.4475	81.8775	1.10748849289695	0	0
2021-09-05 11:00:00	588.675	360.9	20.54	74.115	1.00851643718062	0	0
2021-09-05 12:00:00	670.05	370.625	22.8025	65.225	1.01615226343766	0	0
2021-09-05 13:00:00	703.8	377.125	24.06	62.2525	1.30043994869999	0	0
2021-09-05 14:00:00	689.775	380.05	24.7225	60.135	1.81204030792208	0	0
2021-09-05 15:00:00	626.225	383.325	25.59	59.525	1.75741478162167	0	0
2021-09-05 16:00:00	515.5	385.3	26.09	60.1975	2.16152620199457	0	0
2021-09-05 17:00:00	373.1	384.975	26.3025	57.2025	2.56945553549599	0	0
2021-09-05 18:00:00	211.825	381.625	25.9375	54.2675	2.40146735784098	0	0
2021-09-05 19:00:00	48.74	376.625	23.8375	64.9825	1.16534456107533	0	0
2021-09-05 20:00:00	0.33325	378.95	21.0725	78.37	0.46637277293035	0	0
2021-09-05 21:00:00	0	370.375	19.84	82.325	0.842877744527773	0	0
2021-09-05 22:00:00	0	362.2	18.2975	91.075	0.383553426603927	0	0
2021-09-05 23:00:00	0	352.875	17.47	94.65	0.609985043687869	0	0
2021-09-06 00:00:00	0	360.35	16.56	97.625	0.660792656859753	0	0
2021-09-06 01:00:00	0	360.7	16.1625	96.925	0.551835289884211	0	0
2021-09-06 02:00:00	0	356.4	15.3025	99.325	0.625550381827232	0	0
2021-09-06 03:00:00	0	360.6	14.895	100	0.641703091217138	0	0
2021-09-06 04:00:00	0	362.45	14.0875	100	0.5397941792481	0	0
2021-09-06 05:00:00	0	364.1	13.625	100	0.705726557526216	0	0
2021-09-06 06:00:00	0	368.85	13.5025	100	0.602642903056094	0	0
2021-09-06 07:00:00	16.3075	366.525	13.3125	100	0.493391850455282	0	0
2021-09-06 08:00:00	148.86	372.15	14.585	98.975	0.576504882406975	0	0
2021-09-06 09:00:00	306.275	348.65	17.4075	88.35	0.784140619473573	0	0
2021-09-06 10:00:00	454.85	347.875	19.345	80.32	0.725990865669915	0	0
2021-09-06 11:00:00	593.575	356.55	21.1025	73.045	0.9914826709149	0	0
2021-09-06 12:00:00	673.5	366.25	23.11	66.115	1.10836954977276	0	0
2021-09-06 13:00:00	710.175	373.45	24.7	60.53	1.46255441384959	0	0
2021-09-06 14:00:00	693.725	378.575	25.995	54.225	1.8067539666672	0	0
2021-09-06 15:00:00	625.4	381.825	26.8325	48.2775	1.99295065308901	0	0
2021-09-06 16:00:00	514.775	383.05	27.27	45.9025	2.30337635900046	0	0
2021-09-06 17:00:00	367.525	379.375	27.12	43.46	2.47224559353129	0	0
2021-09-06 18:00:00	209.65	375.2	26.2875	46.9375	2.118648100705	0	0
2021-09-06 19:00:00	61.5275	369.325	24.2375	57.58	1.13803179792513	0	0
2021-09-06 20:00:00	0	358.95	20.78	73.2525	0.494860278581637	0	0
2021-09-06 21:00:00	0	349.6	18.6575	85.975	0.738913033181839	0	0
2021-09-06 22:00:00	0	345.85	17.7575	89.65	0.550954233008398	0	0
2021-09-06 23:00:00	0	341.075	16.67	92.875	0.605579759308804	0	0
2021-09-07 00:00:00	0	341.275	15.9125	95.625	0.7069013000273	0	0
2021-09-07 01:00:00	0	342.7	14.8825	97.6	0.776798478841798	0	0
2021-09-07 02:00:00	0	347.475	14.0525	99.9	0.514537215474794	0	0
2021-09-07 03:00:00	0	354.5	13.72	100	0.510131931095729	0	0
2021-09-07 04:00:00	0	358.3	13.2975	100	0.593538648672693	0	0
2021-09-07 05:00:00	0	357.275	12.5025	100	0.522760412982382	0	0
2021-09-07 06:00:00	0	359	12.5125	100	0.479294940442274	0	0
2021-09-07 07:00:00	18.3525	360.75	12.2625	100	0.559177430515986	0	0
2021-09-07 08:00:00	81.11	369.325	13.1225	99.875	0.633479893709549	0	0
2021-09-07 09:00:00	227.975	364.95	15.005	93.375	1.01350909281022	0	0
2021-09-07 10:00:00	391.2	356.5	17.705	84.2	0.855799912039697	0	0
2021-09-07 11:00:00	520.575	362.8	20.0225	72.2775	0.801761756989833	0	0
2021-09-07 12:00:00	611.2	361.6	21.8975	66.8375	1.1453739385569	0	0
2021-09-07 13:00:00	653.675	370.95	23.8	62.59	1.5221725957796	0	0
2021-09-07 14:00:00	619.75	378.6	24.935	59.92	1.9312766717821	0	0
2021-09-07 15:00:00	543.625	383.475	25.745	55.985	1.97356740182113	0	0
2021-09-07 16:00:00	430.225	385.4	26.0975	55.3525	2.45051285726123	0	0
2021-09-07 17:00:00	293.45	382.025	26.065	53.6825	1.81996981980439	0	0
2021-09-07 18:00:00	160.95	377.75	25.045	55.9175	1.82408141855819	0	0
2021-09-07 19:00:00	43.5825	366	22.5675	65.3625	0.711012898781094	0	0
2021-09-07 20:00:00	0	358.075	20.045	76.3925	0.584434394289292	0	0
2021-09-07 21:00:00	0	348.35	18.2425	83.7	0.556827945513818	0	0
2021-09-07 22:00:00	0	343.9	17.335	90.05	0.65110103122581	0	0
2021-09-07 23:00:00	0	337.625	16.4975	91.575	0.569750113025742	0	0
2021-09-08 00:00:00	0	339.325	15.6575	94.95	0.605579759308804	0	0
2021-09-08 01:00:00	0	344.45	14.915	97.075	0.729515093173167	0	0
2021-09-08 02:00:00	0	349.325	14.4475	97.375	0.717767668162327	0	0
2021-09-08 03:00:00	0	352.85	13.76	99.5	0.644346261844576	0	0
2021-09-08 04:00:00	0	354.95	13.125	99.875	0.716299240035972	0	0
2021-09-08 05:00:00	0	357.3	12.9725	100	0.702202330022964	0	0
2021-09-08 06:00:00	0	357.15	12.4775	100	0.78032270634505	0	0
2021-09-08 07:00:00	16.08875	355.2	11.8725	100	0.611453471814224	0	0
2021-09-08 08:00:00	133.2275	360.45	13.0375	98.675	0.869015765176892	0	0
2021-09-08 09:00:00	313.275	334.45	16.0175	89.525	0.831130319516933	0	0
2021-09-08 10:00:00	425.375	335.575	18.045	81.1575	0.927165518980551	0	0
2021-09-08 11:00:00	570.275	347.875	20.5925	70.2725	0.859911510793491	0	0
2021-09-08 12:00:00	649.125	358.55	22.73	60.385	1.18531518359376	0	0
2021-09-08 13:00:00	693.9	365.475	24.315	52.7975	1.36328867250799	0	0
2021-09-08 14:00:00	673.825	372.875	25.75	49.64	1.44463959070805	0	0
2021-09-08 15:00:00	599.425	378.8	26.42	49.15	1.72246619221442	0	0
2021-09-08 16:00:00	497.4	383.725	26.795	49.85	1.89838388175175	0	0
2021-09-08 17:00:00	351.475	384.15	26.775	51.44	2.1136554450754	0	0
2021-09-08 18:00:00	192.5	382.175	26.325	54.8525	1.74361155723393	0	0
2021-09-08 19:00:00	48.8775	374.925	24.665	63.3175	0.791776445730619	0	0
2021-09-08 20:00:00	0	364.35	20.8	79.1725	0.596181819300132	0	0
2021-09-08 21:00:00	0	359.525	19.14	87.3	0.637297806838072	0	0
2021-09-08 22:00:00	0	360.65	17.8825	94.475	0.334801612808941	0	0
2021-09-08 23:00:00	0	357.8	17.6075	94.425	0.577679624908059	0	0
2021-09-09 00:00:00	0	363.15	17.3675	95.75	0.437591581653792	0	0
2021-09-09 01:00:00	0	365.725	16.9675	95.7	0.638472549339156	0	0
2021-09-09 02:00:00	0	360.925	16.5	97.725	0.585902822415647	0	0
2021-09-09 03:00:00	0	353.95	15.695	99.425	0.460792746050201	0	0
2021-09-09 04:00:00	0	361.2	15.6325	99.825	0.490748679827843	0	0
2021-09-09 05:00:00	0	366.925	14.96	99.975	0.556240574263276	0	0
2021-09-09 06:00:00	0	367.5	14.9675	100	0.500146619836515	0	0
2021-09-09 07:00:00	17.58975	371.825	15.9275	96.725	0.732158263800606	0	0
2021-09-09 08:00:00	121.795	360.025	18.2325	87.45	1.21115951861761	0	0
2021-09-09 09:00:00	139.3575	400.025	19.955	80.2775	1.5424369039233	0	0
2021-09-09 10:00:00	146.35	410.225	20.6575	76.0875	2.14596086385521	0	0
2021-09-09 11:00:00	318.525	406.275	21.7325	72.565	2.30190793087411	0	0
2021-09-09 12:00:00	327.825	407.775	22.945	67.2675	2.16916202825161	0	0
2021-09-09 13:00:00	320.025	411.95	23.47	65.43	2.08986690942844	0	0
2021-09-09 14:00:00	194.475	410.575	23.2575	65.4525	1.56358226894281	0	0
2021-09-09 15:00:00	202.875	409.375	23.205	69.0725	0.717180296911785	0	0
2021-09-09 16:00:00	241.35	412.65	24.1125	68.525	1.00352378155101	0	0
2021-09-09 17:00:00	191.225	409.95	24.6875	57.87	1.89251016924633	0	0
2021-09-09 18:00:00	86.1475	403.15	23.6325	59.6075	2.67958764497261	0	0
2021-09-09 19:00:00	16.9905	403.9	22.2875	63.795	2.15594617511442	0	0
2021-09-09 20:00:00	0	384.5	20.7925	71.82	2.45168759976232	0	0
2021-09-09 21:00:00	0	378.15	20.025	74.2225	2.23465392268705	0	0
2021-09-09 22:00:00	0	390.65	19.8775	74.28	1.77709171851483	2e-04	0
2021-09-09 23:00:00	0	396.875	19.58	77.8925	1.79030757165202	0	0
2021-09-10 00:00:00	0.303	383.75	18.825	82.925	1.73861890160433	0	0
2021-09-10 01:00:00	0	384.925	18.51	83.15	0.852275684536445	2e-04	0
2021-09-10 02:00:00	0	386.85	17.7675	88.2	0.808222840745795	0	0
2021-09-10 03:00:00	0	391.075	17.2375	92.325	0.641703091217138	0	0
2021-09-10 04:00:00	0	395.225	18.03	85.8	1.05756193660088	0	0
2021-09-10 05:00:00	0	364.05	17.215	89.625	0.803230185116188	0	0
2021-09-10 06:00:00	0	360.225	16.5875	91.125	0.818795523255551	0	0
2021-09-10 07:00:00	20.21725	368.95	16.6025	89.9	1.47635763823732	0	0
2021-09-10 08:00:00	48.5375	385.6	17.155	88.225	1.2892798949397	0	0
2021-09-10 09:00:00	122.625	387.425	18.01	87.675	1.58590237646341	7e-04	0
2021-09-10 10:00:00	193.075	400.925	18.8775	87.625	2.03406664062695	0	0
2021-09-10 11:00:00	294.4	400.15	20.04	82.2575	2.26343511396361	0	0
2021-09-10 12:00:00	534.925	396.725	21.9025	74.495	2.99089440775988	0	0
2021-09-10 13:00:00	379.5	404.2	22.4575	73.0675	3.05080627531516	0	0
2021-09-10 14:00:00	399.475	407.825	22.79	72.6725	2.91923511519375	0	0
2021-09-10 15:00:00	353.075	406.525	22.51	74.7075	3.01203977277939	0	0
2021-09-10 16:00:00	387.425	405.75	23.555	70.5325	2.80440403571279	0	0
2021-09-10 17:00:00	189.875	393.975	23.1125	70.8025	1.85051312483258	0	0
2021-09-10 18:00:00	61.885	397.525	22.0825	76.925	1.01791437718929	6e-04	0
2021-09-10 19:00:00	13.71	406.275	20.6075	83.1375	1.43817850695209	0	0
2021-09-10 20:00:00	0.06075	401.825	18.9325	94.325	0.91806126459715	0	0
2021-09-10 21:00:00	0	391.8	18.97	90.575	0.710131841905281	0	0
2021-09-10 22:00:00	0.116	388.575	18.8225	88.825	0.894272728950198	0	0
2021-09-10 23:00:00	0	388.825	19.01	83.725	1.26049870366314	0	0
2021-09-11 00:00:00	0	399.775	18.9475	80.825	1.90132073800446	0	0
2021-09-11 01:00:00	0	396.975	17.8275	90.575	2.29955844587194	0	0
2021-09-11 02:00:00	0	399.325	17.2425	96.3	1.01673963468821	0	0
2021-09-11 03:00:00	0	398.025	17.255	96.4	0.770631080711107	0	0
2021-09-11 04:00:00	0	390.95	17.24	96.425	0.753597314445389	0	0
2021-09-11 05:00:00	0	376.975	17.0075	96.225	0.864904166423098	0	0
2021-09-11 06:00:00	0	392.775	16.84	96.475	0.99735638342032	0	0
2021-09-11 07:00:00	10.68	395.325	16.885	96.55	0.949485626501147	0	0
2021-09-11 08:00:00	49.295	398.3	17.27	95.65	1.13157071416917	0	0
2021-09-11 09:00:00	144.675	397.475	18.265	93.025	2.1318639538422	0	0
2021-09-11 10:00:00	139.975	403.95	18.81	91.25	1.61762042399267	0	0
2021-09-11 11:00:00	256.25	406.575	19.995	85.1	1.36740027126178	0	0
2021-09-11 12:00:00	629.775	393.575	22.35	74.4025	1.65286269902519	2e-04	0
2021-09-11 13:00:00	319.525	409.525	22.5475	73.7425	2.16710622887472	1e-04	0
2021-09-11 14:00:00	198.825	405.875	19.3225	92.275	2.34919131654274	1e-04	0
2021-09-11 15:00:00	271.625	409.825	20.4125	87.25	1.11189377727601	0	0
2021-09-11 16:00:00	110.85	410.725	20.3925	87.425	1.10954429227384	0	0
2021-09-11 17:00:00	133.525	406	20.42	88.6	1.79236337102892	0	0
2021-09-11 18:00:00	155.65	386.825	20.9525	81.8875	1.48311240761856	0	0
2021-09-11 19:00:00	37.11825	357	20.2725	83.4	1.36916238501341	0	0
2021-09-11 20:00:00	0	351.575	18.3175	92.625	0.796475415734955	0	0
2021-09-11 21:00:00	0	345.85	17.2975	96.575	0.847283028906838	0	0
2021-09-11 22:00:00	0	355.775	16.505	98	0.806460726994169	0	0
2021-09-11 23:00:00	0	364.8	15.675	99.525	0.930396060858532	0	0
2021-09-12 00:00:00	0	368	15.2125	99.525	1.01497752093658	0	0
2021-09-12 01:00:00	0	366.65	14.68	99.975	0.605579759308804	0	0
2021-09-12 02:00:00	0	365.775	14.3075	100	0.486637081074049	0	0
2021-09-12 03:00:00	0	364.425	13.63	100	0.710425527530552	0	0
2021-09-12 04:00:00	0	362.775	13.235	100	0.485462338572965	0	0
2021-09-12 05:00:00	0	362.625	13.0925	100	0.479588626067545	0	0
2021-09-12 06:00:00	0	360.6	12.38	100	0.67459588124749	0	0
2021-09-12 07:00:00	12.64425	358.675	11.845	100	0.599118675552842	0	0
2021-09-12 08:00:00	133.69	366.275	13.615	97.8	0.570924855526826	0	0
2021-09-12 09:00:00	290.075	355.4	17	85.725	0.708369728153655	0	0
2021-09-12 10:00:00	444.05	343.475	18.375	80.4975	0.942437171494643	0	0
2021-09-12 11:00:00	571.25	352.425	20.08	73.42	0.792363816981161	0	0
2021-09-12 12:00:00	648.65	360.475	21.99	67.815	0.985902644034751	0	0
2021-09-12 13:00:00	659.25	365.5	23.1075	57.5825	1.391482492534	0	0
2021-09-12 14:00:00	654.8	366.8	23.585	55.865	1.78502123039714	0	0
2021-09-12 15:00:00	603.425	366.675	24.2075	52.905	1.65021952839776	0	0
2021-09-12 16:00:00	488.75	367.3	24.5825	51.7275	1.31629897246463	0	0
2021-09-12 17:00:00	344.275	366.275	24.505	53.6325	1.41673945630731	0	0
2021-09-12 18:00:00	137.8425	362.35	23.56	59.795	0.997062697795049	0	0
2021-09-12 19:00:00	42.9155	359	21.61	74.78	0.338325840312193	0	0
2021-09-12 20:00:00	0	348.15	18.2725	90.2	0.353010121575743	0	0
2021-09-12 21:00:00	0	342.35	16.65	95.7	0.535682580494306	0	0
2021-09-12 22:00:00	0	358.825	16.035	99	0.626137753077774	0	0
2021-09-12 23:00:00	0	375.25	15.6825	99.225	0.634067264960092	0	0
2021-09-13 00:00:00	0	369.5	15.2525	99.5	0.545080520502978	0	0
2021-09-13 01:00:00	0	370.125	14.8125	99.875	0.660792656859753	0	0
2021-09-13 02:00:00	0	374.15	14.945	99.8	0.587077564916731	0	0
2021-09-13 03:00:00	0	371.25	14.645	99.9	0.731864578175335	0	0
2021-09-13 04:00:00	0	368.6	13.9775	99.975	0.603817645557178	0	0
2021-09-13 05:00:00	0	366.225	13.9975	100	0.588545993043086	0	0
2021-09-13 06:00:00	0	360.8	12.7175	100	0.678120108750742	0	0
2021-09-13 07:00:00	11.75025	360.525	12.455	100	0.537738379871203	0	0
2021-09-13 08:00:00	105.4675	371.7	13.4225	99.925	0.560058487391799	0	0
2021-09-13 09:00:00	220.125	362.925	14.9775	96.575	0.828487148889494	0	0
2021-09-13 10:00:00	419.2	344.65	18.0225	85.075	NA	0	0
2021-09-13 11:00:00	550.35	354.975	19.7925	78.2	0.751541515068492	0	0
2021-09-13 12:00:00	632.8	362.925	21.4375	72.705	1.39970569004159	0	0
2021-09-13 13:00:00	648.075	370.05	22.65	69.075	1.34977913374552	0	0
2021-09-13 14:00:00	628.025	374.15	23.845	65.795	1.83377304419213	0	0
2021-09-13 15:00:00	565.15	376.875	24.6475	62.48	1.87841325923332	0	0
2021-09-13 16:00:00	452.12	376.133333333333	24.7	67	2.9	0	0
2021-09-13 17:00:00	339.09	375.391666666667	23.4	69.4	2.6	0	0
2021-09-13 18:00:00	226.06	374.65	21.5	84.4	2	0	0
2021-09-13 19:00:00	113.03	373.908333333333	19.9	88.7	1.1	0	0
2021-09-13 20:00:00	0	373.166666666667	16.7	90.4	1.6	0	0
2021-09-13 21:00:00	0	372.425	16.1	96.9	0.7	0	0
2021-09-13 22:00:00	0	371.683333333333	15.5	95	1.4	0	0
2021-09-13 23:00:00	0	370.941666666667	14.7	96.2	1.8	0	0
2021-09-14 00:00:00	0	370.2	14.7	96.8	1.7	0	0
2021-09-14 01:00:00	0	369.458333333333	13.8	97.4	1.4	0	0
2021-09-14 02:00:00	0	368.716666666667	12.8	96.8	0.7	0	0
2021-09-14 03:00:00	0	367.975	12.7	96.8	1.5	0	0
2021-09-14 04:00:00	0	367.233333333333	12.2	98.1	1.8	0	0
2021-09-14 05:00:00	0	366.491666666667	12.1	98.1	0.8	0	0
2021-09-14 06:00:00	0	365.75	12.9	96.2	1	0	0
2021-09-14 07:00:00	92.9833333333333	365.008333333333	15.4	85.8	1.1	0	0
2021-09-14 08:00:00	185.966666666667	364.266666666667	18.4	83.7	1.9	0	0
2021-09-14 09:00:00	278.95	363.525	17.575	90.5	0.974448904649182	0	0
2021-09-14 10:00:00	379.05	366.5	19.6075	82.45	0.973567847773369	0	0
2021-09-14 11:00:00	373.35	376.55	20.6275	81.0275	0.822613436384074	0	0
2021-09-14 12:00:00	420	389.575	22.47	75.54	0.9914826709149	0	0
2021-09-14 13:00:00	530.85	399.075	24.3125	69.1075	1.07665150224349	0	0
2021-09-14 14:00:00	621.2	399.6	26.5475	60.3175	1.74273050035812	0	0
2021-09-14 15:00:00	220.85	415.9	26.085	60.455	1.63406681900785	0	0
2021-09-14 16:00:00	119.6	419.275	24.1725	78.53	0.678707480001284	0	0
2021-09-14 17:00:00	110.9075	419.325	24.5925	76.28	0.945080342122082	0	0
2021-09-14 18:00:00	62.175	408.125	23.1325	87.225	0.69809073126917	0	0
2021-09-14 19:00:00	20.482	392.275	21.9525	93.5	0.374742857845797	0	0
2021-09-14 20:00:00	0	392.525	20.6425	98.325	0.402642992246543	0	0
2021-09-14 21:00:00	0	383.275	19.825	99.775	0.473421227936854	0	0
2021-09-14 22:00:00	0	391.6	19.0925	99.975	0.401174564120188	0	0
2021-09-14 23:00:00	0	396.325	18.8475	99.375	0.424669414141868	0	0
2021-09-15 00:00:00	0	394.7	18.9575	97.775	0.48693076669932	0	0
2021-09-15 01:00:00	0	399.925	18.845	96.9	0.33450792718367	0	0
2021-09-15 02:00:00	0	405.15	18.875	96.625	0.629661980581027	0	0
2021-09-15 03:00:00	0	388.475	18.8225	96.25	0.68928016251104	0	0
2021-09-15 04:00:00	0.1365	399.575	19.1125	94	1.27577035617723	2e-04	0
2021-09-15 05:00:00	0	406.275	19.525	91.375	1.90631339363407	0	0
2021-09-15 06:00:00	0	405.3	18.9625	96.825	0.849632513909006	1e-04	0
2021-09-15 07:00:00	2.77075	405.05	18.92	96.9	0.981497359655686	2e-04	0
2021-09-15 08:00:00	39.535	406.875	19.045	97.825	1.13186439979444	7e-04	0
2021-09-15 09:00:00	55.4825	411.45	19.1775	98.2	1.4411153632048	6e-04	0
2021-09-15 10:00:00	89.42	410.45	19.405	96.75	2.35418397217235	1e-04	0
2021-09-15 11:00:00	153.525	411.1	19.9975	96.2	1.87988168735968	0	0
2021-09-15 12:00:00	233.85	412.3	21.19	89.025	2.53568168858982	0	0
2021-09-15 13:00:00	278.15	406.3	21.6975	82.4475	2.42290640848576	0	0
2021-09-15 14:00:00	274.9	405.55	22.465	75.7225	2.28692996398529	0	0
2021-09-15 15:00:00	199.075	410.45	22.11	77.1475	2.55535862548298	0	0
2021-09-15 16:00:00	144.775	411.3	22.3025	74.385	1.79500654165636	0	0
2021-09-15 17:00:00	73.4875	410.675	21.385	80.2625	1.86872163359938	0	0
2021-09-15 18:00:00	17.8025	408.425	18.84	96.525	1.34625490624227	0	0
2021-09-15 19:00:00	11.76925	400.5	18.795	98.075	1.05491876597344	0	0
2021-09-15 20:00:00	0	397	18.8325	97.3	1.61115934023671	0	0
2021-09-15 21:00:00	0	387.75	18.435	96.8	1.22525642863062	0	0
2021-09-15 22:00:00	0	389.4	18.0875	96.05	1.15242239356341	0	0
2021-09-15 23:00:00	0	391.775	18.0725	94.3	1.47224603948353	0	0
2021-09-16 00:00:00	0	390.8	18.035	93.675	0.956827767132922	0	0
2021-09-16 01:00:00	0	389.6	17.8675	94.3	0.65433157310379	0	0
2021-09-16 02:00:00	0	400.2	17.7575	94.625	0.879001076436106	0	0
2021-09-16 03:00:00	0	397.65	17.9925	94.125	0.813509182000673	0	0
2021-09-16 04:00:00	0	400.45	17.8025	95	1.129221229167	3e-04	0
2021-09-16 05:00:00	0	401.125	17.8425	96.675	1.66754698028874	0	0
2021-09-16 06:00:00	0	404.075	17.6325	99.65	1.05403770909762	8e-04	0
2021-09-16 07:00:00	1.299	406.525	17.7125	99.875	1.32246637059532	0.0095	0
2021-09-16 08:00:00	5.4485	404	17.33	99.9	3.32275916431611	1e-04	0
2021-09-16 09:00:00	38.7875	400.125	16.52	99.975	2.08487425379884	0	0
2021-09-16 10:00:00	61.26	400.375	16.52	98.925	1.27958826930575	0	0
2021-09-16 11:00:00	82.4175	397.875	16.34	95.275	1.19148258172445	0	0
2021-09-16 12:00:00	94.26	399.475	16.6725	94.225	1.07988204412147	0	0
2021-09-16 13:00:00	80.4525	398.875	16.7	94.5	1.6781196627985	0	0
2021-09-16 14:00:00	176	402.725	16.8475	95.425	0.949779312126418	0	0
2021-09-16 15:00:00	360.125	395.15	18.7125	86.375	0.816739723878654	0	0
2021-09-16 16:00:00	327.05	381.425	19.9925	80.0375	1.14449288168109	0	0
2021-09-16 17:00:00	264.175	380.9	20.0075	77.9475	1.21820797362411	0	0
2021-09-16 18:00:00	53.83	395.825	19.045	83.125	0.814977610127028	0	0
2021-09-16 19:00:00	18.31475	358.85	17.9875	89.6	0.5397941792481	0	0
2021-09-16 20:00:00	0	361.675	16.91	94.95	0.820557637007177	0	0
2021-09-16 21:00:00	0	339.85	16.2525	90.5	0.5985313043023	0	0
2021-09-16 22:00:00	0	362.25	15.4475	96.75	0.450513749165716	0	0
2021-09-16 23:00:00	0	371.5	15.2525	97	0.946842455873708	0	0
2021-09-17 00:00:00	0	374.225	14.92	98.275	0.764757368205687	0	0
2021-09-17 01:00:00	0	370.8	14.9775	98.7	0.565932199897219	0	0
2021-09-17 02:00:00	0	369.825	14.9075	98.65	0.69515387501646	0	0
2021-09-17 03:00:00	0	369.175	14.59	95.9	0.65991159998394	0	0
2021-09-17 04:00:00	0	369.55	14.5275	97.425	0.652275773726894	0	0
2021-09-17 05:00:00	0	357.6	14.3425	95.7	0.754772056946473	0	0
2021-09-17 06:00:00	0	329.025	13.34	99.675	0.355653292203182	0	0
2021-09-17 07:00:00	6.571	358.4	12.9225	100	0.681056965003452	0	0
2021-09-17 08:00:00	62.17	370.25	12.5725	100	1.02701863157269	0	0
2021-09-17 09:00:00	171.925	373.75	13.3	100	0.660792656859753	0	0
2021-09-17 10:00:00	157.05	373.125	14.345	99.325	0.639940977465512	0	0
2021-09-17 11:00:00	323.9	370.85	16.4125	90.275	0.811159696998505	0	0
2021-09-17 12:00:00	558.95	353.95	18.8025	77.5175	1.27547667055196	0	0
2021-09-17 13:00:00	586.975	356	20.9175	57.4075	1.2851682961859	0	0
2021-09-17 14:00:00	620.05	365.825	21.66	54.705	1.82936775981307	0	0
2021-09-17 15:00:00	575.975	354.85	21.6075	55.5575	1.92510927365141	0	0
2021-09-17 16:00:00	482.425	356.65	21.5575	55.055	2.05814886189918	0	0
2021-09-17 17:00:00	317.05	345	21.4275	55.26	2.18883896514477	0	0
2021-09-17 18:00:00	156.55	342.375	21.0575	58.0725	1.65403744152628	0	0
2021-09-17 19:00:00	25.9405	335.975	19.1375	67.1275	0.871658935804331	0	0
2021-09-17 20:00:00	0	325.725	15.8225	81.74	0.62496301057669	0	0
2021-09-17 21:00:00	0	320.3	14.4325	89.825	0.754478371321202	0	0
2021-09-17 22:00:00	0	323.4	13.4425	95.65	0.644052576219306	0	0
2021-09-17 23:00:00	0	337.175	12.6525	98.025	0.671952710620051	0	0
2021-09-18 00:00:00	0	343.65	11.975	99.45	0.715124497534888	0	0
2021-09-18 01:00:00	0	346.5	11.2975	100	0.666372683739902	0	0
2021-09-18 02:00:00	0	347.825	10.9025	100	0.614684013692205	0	0
2021-09-18 03:00:00	0	349.1	10.8525	100	0.628780923705213	0	0
2021-09-18 04:00:00	0	348.075	10.4275	100	0.818795523255551	0	0
2021-09-18 05:00:00	0	347.3	10.245	100	0.77151213758692	0	0
2021-09-18 06:00:00	0	347.6	9.955	100	0.662554770611378	0	0
2021-09-18 07:00:00	7.9515	347.7	9.2875	100	0.71571186878543	0	0
2021-09-18 08:00:00	103.2975	351.2	10.1925	99.85	0.752422571944305	0	0
2021-09-18 09:00:00	261.65	348.225	13.2025	91.925	0.809984954497421	0	0
2021-09-18 10:00:00	393.25	322.55	15.37	84	0.930396060858532	0	0
2021-09-18 11:00:00	545.95	332.65	17.5425	77.345	1.31424317308773	0	0
2021-09-18 12:00:00	631.675	342.85	19.7625	68.635	1.57503600832838	0	0
2021-09-18 13:00:00	667.5	350.875	21.33	63.785	1.9130681630153	0	0
2021-09-18 14:00:00	651.325	358.625	22.6175	59.5675	1.82055719105494	0	0
2021-09-18 15:00:00	488.325	357.975	22.665	57.5925	2.2311296951838	0	0
2021-09-18 16:00:00	454.675	357.25	23.0475	53.41	2.65902965120364	0	0
2021-09-18 17:00:00	315.125	355.525	23	53.2125	2.66226019308163	0	0
2021-09-18 18:00:00	125.6525	348.725	21.9075	56.8825	2.42878012099118	0	0
2021-09-18 19:00:00	10.751	337.475	19.305	65.8125	0.9914826709149	0	0
2021-09-18 20:00:00	0	328.475	16.8475	77.31	0.656387372480687	0	0
2021-09-18 21:00:00	0	324.175	15.4325	86.05	0.657268429356501	0	0
2021-09-18 22:00:00	0	327.825	14.635	92.975	0.412921989131028	0	0
2021-09-18 23:00:00	0	330.275	13.8625	93.875	0.981791045280957	0	0
2021-09-19 00:00:00	0	326	13.5	92.95	0.892216929573302	0	0
2021-09-19 01:00:00	0	321.9	13.4425	92.775	1.08223152912364	0	0
2021-09-19 02:00:00	0	319.425	13.1575	93.825	0.818795523255551	0	0
2021-09-19 03:00:00	0	319.85	13.23	95.2	1.22613748550643	0	0
2021-09-19 04:00:00	0	325.075	12.655	97.75	1.10337689414315	0	0
2021-09-19 05:00:00	0	341.175	12.1225	99.175	0.97092467714593	0	0
2021-09-19 06:00:00	0	349.225	11.9225	99.85	0.955946710257109	0	0
2021-09-19 07:00:00	13.2845	357.425	11.715	99.85	0.939794000867204	0	0
2021-09-19 08:00:00	103.44	348.125	12.29	96.475	1.37914769627262	0	0
2021-09-19 09:00:00	206.325	338.15	13.6525	90.775	0.919236007098233	0	0
2021-09-19 10:00:00	379.3	329.45	14.86	86.35	1.05697456535033	0	0
2021-09-19 11:00:00	486.125	340.175	16.685	80.14	1.44170273445534	0	0
2021-09-19 12:00:00	487.85	358.7	17.75	77.0825	2.00998441935473	0	0
2021-09-19 13:00:00	404.9	376.325	18.28	76.055	2.29926476024667	0	0
2021-09-19 14:00:00	218.15	388.1	18.4275	75.93	1.54273058954857	0	0
2021-09-19 15:00:00	129.675	387.05	18.0125	76.7225	1.70866296782668	0	0
2021-09-19 16:00:00	84.8825	383.425	16.845	86.475	2.68663609997912	0	0
2021-09-19 17:00:00	48.61	383.525	15.845	89.725	2.52540269170534	0	0
2021-09-19 18:00:00	21.7725	381.6	15.06	92.35	2.78149655694165	0	0
2021-09-19 19:00:00	8.12225	370.275	14.5225	95.65	2.52599006295588	0	0
2021-09-19 20:00:00	0	379.45	14.4425	95.825	2.52628374858115	0	0
2021-09-19 21:00:00	0	381.9	14.455	94.425	2.05668043377282	0	0
2021-09-19 22:00:00	0	382.65	14.4725	94.175	1.64111527401435	0	0
2021-09-19 23:00:00	0	382.225	14.4025	94.15	1.72334724909023	0	0
2021-09-20 00:00:00	0	383.15	14.2925	94.35	1.55594644268576	0	0
2021-09-20 01:00:00	0	383.8	14.1175	95.925	1.37063081313976	0	0
2021-09-20 02:00:00	0	382.5	14.0075	96.925	1.3844340375275	0	0
2021-09-20 03:00:00	0	382.325	13.905	97.95	1.46872181198028	0	0
2021-09-20 04:00:00	0	381.425	13.73	98.85	1.33186431060399	0	0
2021-09-20 05:00:00	0	375.825	13.6775	99.45	1.07283358911497	0	0
2021-09-20 06:00:00	0	381.35	13.685	99.375	0.735682491303858	0	0
2021-09-20 07:00:00	1.087	382.95	13.785	99.275	0.812040753874318	0	0
2021-09-20 08:00:00	28.965	385.025	13.79	99.875	0.807341783869982	0	0
2021-09-20 09:00:00	105.425	389.8	14.435	97.1	1.13215808541971	0	0
2021-09-20 10:00:00	112.875	391.95	15.0625	93.25	1.25462499115772	0	0
2021-09-20 11:00:00	354.275	395.975	16.5675	87.05	1.34038119373685	0	0
2021-09-20 12:00:00	479.425	387.875	17.975	77.54	1.11718011853089	0	0
2021-09-20 13:00:00	445.775	375.975	18.7875	73.6975	1.52099785327851	0	0
2021-09-20 14:00:00	308.2	383.925	18.72	71.5225	1.57415495145257	0	0
2021-09-20 15:00:00	358.225	374	19.03	72.64	1.88898594174308	0	0
2021-09-20 16:00:00	413.575	356.175	19.19	72.01	2.23905920706611	0	0
2021-09-20 17:00:00	229.875	340.75	18.87	72.73	2.2017611326567	0	0
2021-09-20 18:00:00	114.95	335.5	18.155	75.6525	2.46637188102587	0	0
2021-09-20 19:00:00	15.12075	329.375	16.57	83.3825	2.00969073372946	0	0
2021-09-20 20:00:00	0	327.75	15.2775	87.375	1.83289198731632	0	0
2021-09-20 21:00:00	0	327.075	14.6325	90.45	1.55330327205832	0	0
2021-09-20 22:00:00	0	340.525	13.655	93.6	0.872833678305415	0	0
2021-09-20 23:00:00	0	323.525	13.2275	95.05	1.2851682961859	0	0
2021-09-21 00:00:00	0	329.85	12.535	96.55	0.879294762061377	0	0
2021-09-21 01:00:00	0	341.225	12.48	96.75	1.21497743174613	0	0
2021-09-21 02:00:00	0	349.025	12.13	95.1	1.43641639320047	0	0
2021-09-21 03:00:00	0	364.5	11.9175	95	1.02760600282323	0	0
2021-09-21 04:00:00	0	361.6	11.9825	94.9	1.0684283047359	0	0
2021-09-21 05:00:00	0	309.275	12	91.95	1.37856032502208	0	0
2021-09-21 06:00:00	0	313.7	11.2775	91.05	0.950072997751689	0	0
2021-09-21 07:00:00	6.64975	341.025	11.34	88.45	0.987664757786377	0	0
2021-09-21 08:00:00	77.765	316.2	11.835	85.7	1.48281872199328	0	0
2021-09-21 09:00:00	246.35	339.075	12.9725	80.5725	2.23289180893542	0	0
2021-09-21 10:00:00	352.075	333.6	14.195	76.315	2.36328822655575	0	0
2021-09-21 11:00:00	417.525	328.95	16.0525	69.535	2.71747309063257	0	0
2021-09-21 12:00:00	518.475	329.925	16.835	62.6725	3.17944057918386	0	0
2021-09-21 13:00:00	472.45	350.45	17.1125	60.01	3.52980753013216	0	0
2021-09-21 14:00:00	635.925	327.675	17.8125	57	3.08193695159389	0	0
2021-09-21 15:00:00	552.475	329.3	18.11	57.0625	3.78355191036631	0	0
2021-09-21 16:00:00	442.925	328.775	18.0925	57.61	3.32628339181936	0	0
2021-09-21 17:00:00	275.2	328.125	17.845	59.01	3.1324508791405	0	0
2021-09-21 18:00:00	108.3175	327.225	16.9475	62.8475	2.35447765779762	0	0
2021-09-21 19:00:00	13.746	324.5	15.4075	70.455	1.5403811045464	0	0
2021-09-21 20:00:00	0	332.25	14.2425	75.84	1.34067487936212	0	0
2021-09-21 21:00:00	0	326.95	13.815	78.345	1.65932378278116	0	0
2021-09-21 22:00:00	0	317.1	12.5975	84.125	0.859911510793491	0	0
2021-09-21 23:00:00	0	311.625	11.71	84.5	0.565344828646677	0	0
2021-09-22 00:00:00	0	317.025	11.3325	87.275	0.800293328863478	0	0
2021-09-22 01:00:00	0	317.625	10.6975	89.35	0.831424005142204	0	0
2021-09-22 02:00:00	0	301.9	10.1	92.85	1.01350909281022	0	0
2021-09-22 03:00:00	0	301.15	9.115	96.225	0.558883744890715	0	0
2021-09-22 04:00:00	0	310.55	8.705	97.525	0.590895478045254	0	0
2021-09-22 05:00:00	0	320.7	8.455	98.425	0.552128975509482	0	0
2021-09-22 06:00:00	0	324.25	7.8625	99.325	0.690748590637395	0	0
2021-09-22 07:00:00	5.48875	327.825	7.49375	99.975	0.656681058105959	0	0
2021-09-22 08:00:00	76.9375	330.475	8.21025	96.275	0.659324228733398	0	0
2021-09-22 09:00:00	200.975	310	10.0175	89.425	0.877826333935022	0	0
2021-09-22 10:00:00	350.5	306.3	12.0275	83.1475	0.928046575856364	0	0
2021-09-22 11:00:00	531.625	318.85	15.08	72.2	0.895153785826011	0	0
2021-09-22 12:00:00	601.425	328.55	17.25	63.425	1.55330327205832	0	0
2021-09-22 13:00:00	576.55	336.8	18.64	58.8425	1.82995513106361	0	0
2021-09-22 14:00:00	582.975	345.35	19.6225	56.41	2.23759077893976	0	0
2021-09-22 15:00:00	463.85	348.775	19.6225	56.215	3.06901478408196	0	0
2021-09-22 16:00:00	301.1	344	19.4825	57.975	3.03935253592959	0	0
2021-09-22 17:00:00	245.85	337.5	19.45	59.42	2.37532933719186	0	0
2021-09-22 18:00:00	136.4	336.125	19.0025	60.1675	2.85668007701103	0	0
2021-09-22 19:00:00	11.37275	328.15	16.9775	67.3	1.99530013809118	0	0
2021-09-22 20:00:00	0	321.225	14.63	80.695	0.719529781913953	0	0
2021-09-22 21:00:00	0	317.05	13.4275	87.75	0.576798568032246	0	0
2021-09-22 22:00:00	0	315.9	12.0675	94.95	0.799412271987665	0	0
2021-09-22 23:00:00	0	320.525	11.445	96.45	0.819382894506093	0	0
2021-09-23 00:00:00	0	325.35	10.2575	98.5	0.887224273943694	0	0
2021-09-23 01:00:00	0	332.75	9.54	99.925	0.765051053830958	0	0
2021-09-23 02:00:00	0	337.575	9.25	100	0.681644336253994	0	0
2021-09-23 03:00:00	0	337.825	8.62	100	0.553891089261108	0	0
2021-09-23 04:00:00	0	346.2	8.2675	100	0.693685446890105	0	0
2021-09-23 05:00:00	0	339.175	8.04675	100	0.731570892550064	0	0
2021-09-23 06:00:00	0	341.475	7.249	100	1.00881012280589	0	0
2021-09-23 07:00:00	4.2635	343	6.6965	100	1.05814930785142	0	0
2021-09-23 08:00:00	76.27	336.4	7.45875	100	1.03113023032649	0	0
2021-09-23 09:00:00	295.5	331.975	10.91	95.725	1.53480107766625	0	0
2021-09-23 10:00:00	408.325	307.075	13.225	88.2	2.10367013381618	0	0
2021-09-23 11:00:00	544.55	316.9	15.9225	76.29	2.3171795833882	0	0
2021-09-23 12:00:00	626.225	326.525	18.075	67.6875	2.41762006723088	0	0
2021-09-23 13:00:00	652.825	333.5	19.535	61.595	2.35389028654707	0	0
2021-09-23 14:00:00	629.025	338.125	20.6325	57.8075	2.15271563323644	0	0
2021-09-23 15:00:00	555.8	341.575	21.5175	55.94	2.13803135197289	0	0
2021-09-23 16:00:00	433.15	347.675	22.3075	55.0725	2.02114447311503	0	0
2021-09-23 17:00:00	279.275	350.45	22.625	56.0375	1.98531482683197	0	0
2021-09-23 18:00:00	122.3525	347.625	22.47	57.8475	1.17503618670928	0	0
2021-09-23 19:00:00	12.0525	339.275	19.5025	69.2975	0.955359339006567	0	0
2021-09-23 20:00:00	0	332.65	17.08	77.195	1.08693049912798	0	0
2021-09-23 21:00:00	0	330.95	16.0625	80.9125	1.36945607063868	0	0
2021-09-23 22:00:00	0	326.525	14.7875	86.1	1.15095396543705	0	0
2021-09-23 23:00:00	0	322.3	14.03	88.5	1.07077778973807	0	0
2021-09-24 00:00:00	0	318.075	12.5175	94.875	1.1312770285439	0	0
2021-09-24 01:00:00	0	324	11.74	98.25	0.785021676349386	0	0
2021-09-24 02:00:00	0	334.25	11.82	97.65	1.02878074532432	0	0
2021-09-24 03:00:00	0	335.125	11.75	96.55	0.816446038253383	0	0
2021-09-24 04:00:00	0	338.1	10.9125	98.875	0.885462160192068	0	0
2021-09-24 05:00:00	0	342.4	10.645	99.725	0.89486010020074	0	0
2021-09-24 06:00:00	0	343.6	10.14	99.975	0.763876311329874	0	0
2021-09-24 07:00:00	4.133	344	9.8025	100	0.787664846976825	0	0
2021-09-24 08:00:00	66.1375	349.125	10.8175	98.35	0.895741157076553	0	0
2021-09-24 09:00:00	247.025	330.875	13.0475	92.325	2.03318558375114	0	0
2021-09-24 10:00:00	395.325	326.425	15.455	86.825	2.17709154013393	0	0
2021-09-24 11:00:00	518.8	337.575	18.0175	77.4675	1.93656301303698	0	0
2021-09-24 12:00:00	594.25	345.9	19.9825	68.1575	1.58384657708651	0	0
2021-09-24 13:00:00	627.55	348.925	21.215	61.0175	1.78002857476754	0	0
2021-09-24 14:00:00	607.625	351.3	22.2825	57.365	1.75330318286788	0	0
2021-09-24 15:00:00	538.3	354.325	23.24	53.5425	1.85344998108529	0	0
2021-09-24 16:00:00	423.1	354.85	23.4775	52.285	2.14772297760683	0	0
2021-09-24 17:00:00	271.3	356.3	23.9925	51.7725	1.31806108621625	0	0
2021-09-24 18:00:00	111.435	353.45	24.085	59.1175	0.410866189754131	0	0
2021-09-24 19:00:00	5.95475	341.65	19.6525	83.8225	0.302496194029131	0	0
2021-09-24 20:00:00	0	331.175	15.56	94.3	0.657268429356501	0	0
2021-09-24 21:00:00	0	337.275	14.7125	97.8	0.700440216271338	0	0
2021-09-24 22:00:00	0	341.35	13.7025	97.8	0.421732557889158	0	0
2021-09-24 23:00:00	0	342.875	13.19	97.225	0.431717869148372	0	0
2021-09-25 00:00:00	0	344.85	12.8075	97.1	0.680175908127639	0	0
2021-09-25 01:00:00	0	346.1	12.25	98.675	0.617620869944915	0	0
2021-09-25 02:00:00	0	348.525	11.63	100	0.810572325747963	0	0
2021-09-25 03:00:00	0	349.025	10.9775	99.95	0.951541425878044	0	0
2021-09-25 04:00:00	0	346.275	10.325	100	0.688986476885769	0	0
2021-09-25 05:00:00	0	346.075	9.9725	100	0.796769101360226	0	0
2021-09-25 06:00:00	0	344.3	9.435	100	0.572393283653181	0	0
2021-09-25 07:00:00	4.02775	345.5	9.4175	100	0.593538648672693	0	0
2021-09-25 08:00:00	60.0725	349.55	9.9825	100	0.601761846180281	0	0
2021-09-25 09:00:00	212.075	359.075	13.3825	91	0.849632513909006	0	0
2021-09-25 10:00:00	367.875	330.425	15.5425	84	1.06226090660521	0	0
2021-09-25 11:00:00	505.525	340.425	17.4	77.1675	1.2669597874191	0	0
2021-09-25 12:00:00	580.675	352.375	19.835	68.925	0.831717690767475	0	0
2021-09-25 13:00:00	610.75	361.575	21.7825	63.2775	0.892510615198572	0	0
2021-09-25 14:00:00	559.125	371.4	23.3525	59.315	1.03524182908028	0	0
2021-09-25 15:00:00	376.9	382.125	23.81	60.67	0.852863055786987	0	0
2021-09-25 16:00:00	224.45	393.55	23.53	64.2675	1.18648992609484	0	0
2021-09-25 17:00:00	225.525	387.9	23.19	66.9075	1.43700376445101	0	0
2021-09-25 18:00:00	99.0525	390.675	22.9225	69.47	0.69515387501646	0	0
2021-09-25 19:00:00	4.621	373.075	20.0025	86.68	0.701321273147151	0	0
2021-09-25 20:00:00	0	369.925	18.2975	94.275	0.522760412982382	0	0
2021-09-25 21:00:00	0	367.25	17.235	96.95	0.465491716054537	1e-04	0
2021-09-25 22:00:00	0	394.6	17.135	97.475	0.587371250542002	0	0
2021-09-25 23:00:00	0	394.85	17.2925	96.525	0.75095414381795	3e-04	0
2021-09-26 00:00:00	0	389.75	17.4375	95.275	0.694566503765918	0	0
2021-09-26 01:00:00	0	368.7	16.73	98.55	0.602642903056094	0	0
2021-09-26 02:00:00	0	361.525	16.235	99.575	0.560645858642341	0	0
2021-09-26 03:00:00	0	362.75	16.08	99.925	0.769750023835294	0	0
2021-09-26 04:00:00	0	362.3	15.89	97.3	0.892510615198572	0	0
2021-09-26 05:00:00	0	360.975	14.9925	100	0.708369728153655	0	0
2021-09-26 06:00:00	0	364.2	14.3175	100	0.605873444934075	0	0
2021-09-26 07:00:00	3.22	375.15	13.88	100	1.07312727474024	0	0
2021-09-26 08:00:00	35.2975	383.1	15.2425	99.125	1.19676892297933	0	0
2021-09-26 09:00:00	21.84	389.775	16.16	97.05	1.16740036045223	7e-04	0
2021-09-26 10:00:00	39.775	395.625	16.86	96.3	1.42349422568854	2e-04	0
2021-09-26 11:00:00	217.95	403.775	17.7425	97.025	1.31189368808556	0	0
2021-09-26 12:00:00	536.4	414.025	21.2125	85.095	1.50484514388861	0	0
2021-09-26 13:00:00	349.975	407	22.7025	74.4875	3.47107040507796	3e-04	0
2021-09-26 14:00:00	175.625	406.475	20.285	86.2025	3.71218630342545	0.001	0
2021-09-26 15:00:00	137.2975	413.65	18.7675	95.8	1.11659274728035	0	0
2021-09-26 16:00:00	233.4	423.65	19.8825	91.85	0.824669235760971	0	0
2021-09-26 17:00:00	286.625	437.175	22.2075	77.085	0.774155308214359	0	0
2021-09-26 18:00:00	62.0475	413.35	20.1725	86.425	0.828780834514765	0	0
2021-09-26 19:00:00	6.206	401.95	18.6875	96.15	0.488105509200404	0	0
2021-09-26 20:00:00	0	387.75	17.045	99.85	0.294566682146814	0	0
2021-09-26 21:00:00	0	385.825	16.42	100	0.576798568032246	0	0
2021-09-26 22:00:00	0	385.125	15.935	100	0.429074698520933	0	0
2021-09-26 23:00:00	0	384.775	15.1975	100	0.678120108750742	0	0
2021-09-27 00:00:00	0	387.625	15.24	99.925	1.08604944225216	0	0
2021-09-27 01:00:00	0	391.625	15.7025	98.75	0.826137663887326	0	0
2021-09-27 02:00:00	0	388.325	15.945	96.675	0.921291806475131	0	0
2021-09-27 03:00:00	0	377.475	15.46	97.525	0.870190507677976	0	0
2021-09-27 04:00:00	0	377.325	15.0675	98.2	0.986783700910564	0	0
2021-09-27 05:00:00	0	374.55	14.9	97.875	1.09897160976409	0	0
2021-09-27 06:00:00	0	373.325	14.2875	99.125	1.27870721242994	0	0
2021-09-27 07:00:00	3.33775	374.55	14.15	99.4	1.32246637059532	0	0
2021-09-27 08:00:00	62.6575	379	14.9675	97.075	1.44170273445534	0	0
2021-09-27 09:00:00	222.375	385.425	16.8825	90.775	1.77474223351266	0	0
2021-09-27 10:00:00	383.8	384.45	18.885	82.9125	2.07195208628691	0	0
2021-09-27 11:00:00	510.35	356.55	20.4	74.7675	2.55565231110825	0	0
2021-09-27 12:00:00	560.775	366.825	21.515	69.905	2.71835414750839	0	0
2021-09-27 13:00:00	598.525	378.35	22.3975	65.38	2.98237752462702	0	0
2021-09-27 14:00:00	380.925	392.8	22.88	63.2475	2.49750255730459	0	0
2021-09-27 15:00:00	250	398.975	22.7375	63.685	1.94273041116767	0	0
2021-09-27 16:00:00	142.725	400.7	22.0725	67.795	1.88516802861456	0	0
2021-09-27 17:00:00	145.425	399.175	21.87	70.415	1.38825195065602	0	0
2021-09-27 18:00:00	50.285	397.95	21.3075	72.0475	1.44610801883441	0	0
2021-09-27 19:00:00	6.1795	378.3	19.83	79.3625	0.833479804519101	0	0
2021-09-27 20:00:00	0	382.075	18.705	83.725	1.07165884661388	0	0
2021-09-27 21:00:00	0	389.45	18.7575	82.05	1.83083618793942	9e-04	0
2021-09-27 22:00:00	0	399.3	18.2975	85.5	1.41497734255568	1e-04	0
2021-09-27 23:00:00	0.566	393.9	16.3725	90.075	4.49133426726942	0.0014	0
2021-09-28 00:00:00	0	386.2	14.6475	93.175	2.18942633639531	3e-04	0
2021-09-28 01:00:00	0	382.15	13.7975	96.875	1.57591706520419	0	0
2021-09-28 02:00:00	0	367.05	13.235	98.5	1.40646045942282	0	0
2021-09-28 03:00:00	0	365.125	12.8325	98.55	1.30719471808123	0	0
2021-09-28 04:00:00	0	362.95	12.5725	97.3	1.30895683183285	0	0
2021-09-28 05:00:00	0	358.05	11.1425	99.5	0.943024542745185	0	0
2021-09-28 06:00:00	0	357.3	10.76	100	0.82143869388299	0	0
2021-09-28 07:00:00	3.54525	361.9	10.65	100	0.574449083030078	0	0
2021-09-28 08:00:00	47.4	368.425	11.3925	100	0.590601792419983	0	0
2021-09-28 09:00:00	185.75	373.625	13.4575	95	0.728340350672083	0	0
2021-09-28 10:00:00	219.375	379.125	14.2575	88.3	0.994713212792881	0	0
2021-09-28 11:00:00	413.3	388.05	15.3875	82.395	1.25609341928407	0	0
2021-09-28 12:00:00	594.35	389.425	16.8925	72.43	1.54625481705182	0	0
2021-09-28 13:00:00	512.525	344.6	17.37	68.97	1.89221648362106	0	0
2021-09-28 14:00:00	478.75	340.7	17.6825	66.525	2.34596077466476	0	0
2021-09-28 15:00:00	386	347.2	17.97	66.72	2.50924998231543	0	0
2021-09-28 16:00:00	326.85	344.725	18.2275	65.3925	2.77356704505933	0	0
2021-09-28 17:00:00	195.7	341.7	18.1275	66.075	2.13450712446964	0	0
2021-09-28 18:00:00	89.1225	334.65	17.425	70.145	1.73362624597472	0	0
2021-09-28 19:00:00	5.54325	331.25	15.595	78.1725	1.18737098297066	0	0
2021-09-28 20:00:00	0	332.1	13.8775	90.275	0.641996776842409	0	0
2021-09-28 21:00:00	0	336.275	12.685	97.025	0.499559248585973	0	0
2021-09-28 22:00:00	0	353.475	12.1775	99.025	0.566519571147761	0	0
2021-09-28 23:00:00	0	359.925	12.0925	97.475	0.887517959568965	0	0
2021-09-29 00:00:00	0	344.375	12.2	97.5	1.38531509440331	0	0
2021-09-29 01:00:00	0	335.025	12.0025	97	0.83024926264112	0	0
2021-09-29 02:00:00	0	351.025	11.875	97.725	1.55917698456375	0	0
2021-09-29 03:00:00	0	362.025	12.365	95.725	1.74948526973935	0	0
2021-09-29 04:00:00	0	328.675	12.4475	95.5	1.80499185291557	0	0
2021-09-29 05:00:00	0	320.675	12.7225	92.15	1.8431709842008	0	0
2021-09-29 06:00:00	0	335.325	12.7325	91.725	1.70807559657614	0	0
2021-09-29 07:00:00	1.92575	329.725	12.4975	93.25	1.88340591486293	0	0
2021-09-29 08:00:00	38.9675	309.55	12.245	94.55	2.0933911369317	0	0
2021-09-29 09:00:00	193.45	331.6	14.4125	87	2.46108553977099	0	0
2021-09-29 10:00:00	309.825	356.8	15.9075	82.34	3.53597492826285	0	0
2021-09-29 11:00:00	98.995	379.825	16.1475	81.225	2.7961808382052	0	0
2021-09-29 12:00:00	393.475	358.525	17.1675	74.9525	3.98971921930655	0	0
2021-09-29 13:00:00	262.4	384.5	17.955	70.3075	3.66519660338209	9e-04	0
2021-09-29 14:00:00	194.15	382.625	17.78	68.7975	5.14801532537538	1e-04	0
2021-09-29 15:00:00	104.35	378.325	15.595	79.9725	5.20058505229889	0	0
2021-09-29 16:00:00	94.8625	370.175	15.0375	81.315	2.41703269598034	0	0
2021-09-29 17:00:00	119.15	350.7	15.68	70.7375	2.79559346695466	0	0
2021-09-29 18:00:00	105.9825	321.375	16.1075	65.2475	3.8393521791678	0	0
2021-09-29 19:00:00	3.97175	336.75	14.64	68.2225	4.12980726256082	0	0
2021-09-29 20:00:00	0	335.95	13.2	73.9825	2.18590210889206	0	0
2021-09-29 21:00:00	0	343.675	12.96	74.335	1.8381783285712	0	0
2021-09-29 22:00:00	0	335.525	12.8775	73.3875	2.33215755027702	0	0
2021-09-29 23:00:00	0	324.1	12.6275	75.1725	2.39353784595866	0	0
2021-09-30 00:00:00	0	293.4	10.5125	85.475	1.76005795224911	0	0
2021-09-30 01:00:00	0	288.825	9.2875	89.375	1.54977904455507	0	0
2021-09-30 02:00:00	0	287.975	9.135	89.3	1.23406699738875	0	0
2021-09-30 03:00:00	0	285.45	8.4275	92.375	1.04375871221314	0	0
2021-09-30 04:00:00	0	285.825	7.83425	95.2	1.03935342783407	0	0
2021-09-30 05:00:00	0	304.3	7.14525	98.275	0.898384327703993	0	0
2021-09-30 06:00:00	0	317.15	6.79325	99.175	0.846401972031025	0	0
2021-09-30 07:00:00	1.356	324.225	6.70625	99.425	0.972393105272285	0	0
2021-09-30 08:00:00	51.6175	325.975	7.005	98.1	1.08105678662256	0	0
2021-09-30 09:00:00	246.75	304.55	9.56	89.85	1.45756175821998	0	0
2021-09-30 10:00:00	399.9	301.075	11.88	80.375	2.14038083697506	0	0
2021-09-30 11:00:00	522.6	307.175	13.4975	72.23	2.03171715562479	0	0
2021-09-30 12:00:00	585.65	313.8	15.2975	61.1875	1.54273058954857	0	0
2021-09-30 13:00:00	605.425	317.9	15.96	53.7975	1.55271590080778	0	0
2021-09-30 14:00:00	594.85	319.425	16.8175	47.665	1.47606395261205	0	0
2021-09-30 15:00:00	497.75	317.425	17.235	45.3475	1.23494805426456	0	0
2021-09-30 16:00:00	385.1	316.025	17.4525	42.4925	1.08076310099728	0	0
2021-09-30 17:00:00	229.95	313.1	17.48	39.985	1.09955898101463	0	0
2021-09-30 18:00:00	80.075	310.25	16.2125	53.5825	0.803230185116188	0	0
2021-09-30 19:00:00	1.77725	302.9	12.265	81.555	0.825256607011513	0	0
2021-09-30 20:00:00	0	296.6	10.14	88.425	0.516886700476962	0	0
2021-09-30 21:00:00	0	293.525	9.4	91.825	0.534801523618493	0	0
2021-09-30 22:00:00	0	295.075	8.815	93.625	0.505726646716664	0	0
2021-09-30 23:00:00	0	308.225	8.1925	97.075	0.485756024198236	0	0
2021-10-01 00:00:00	0	314	8.2775	95.175	0.832305062018017	0	0
2021-10-01 01:00:00	0	306.725	7.7045	96.75	0.681350650628723	0	0
2021-10-01 02:00:00	0	313.25	7.27125	99.35	0.65110103122581	0	0
2021-10-01 03:00:00	0	317.925	6.85275	99.225	0.816152352628112	0	0
2021-10-01 04:00:00	0	321	6.644	99.55	0.911600180841188	0	0
2021-10-01 05:00:00	0	319.175	5.53275	99.975	0.766225796332042	0	0
2021-10-01 06:00:00	0	320.875	5.51175	100	0.502496104838683	0	0
2021-10-01 07:00:00	0.6475	322.525	5.457	100	0.610572414938411	0	0
2021-10-01 08:00:00	45.4	327.55	5.42075	100	0.81262812512486	0	0
2021-10-01 09:00:00	230.875	325.875	8.0835	94.5	1.11189377727601	0	0
2021-10-01 10:00:00	333.05	297.95	10.4425	86.075	1.19295100985081	0	0
2021-10-01 11:00:00	483.025	309.15	13.0775	74.595	1.08223152912364	0	0
2021-10-01 12:00:00	560.8	318.425	15.7	63.6925	1.30954420308339	0	0
2021-10-01 13:00:00	598.3	323.925	17.295	58.92	1.29867783494837	0	0
2021-10-01 14:00:00	577.05	333.55	19.57	52.9825	1.50954411389295	0	0
2021-10-01 15:00:00	487.025	340.775	20.355	52.74	1.92687138740304	0	0
2021-10-01 16:00:00	366.2	344.825	20.84	52.1625	1.94713569554674	0	0
2021-10-01 17:00:00	193.95	344.425	20.84	56.915	1.26020501803787	0	0
2021-10-01 18:00:00	48.625	344.525	18.195	78.315	0.479294940442274	0	0
2021-10-01 19:00:00	0.59075	343.175	15.15	92.55	0.613509271191121	0	0
2021-10-01 20:00:00	0	343.35	14.245	95.575	0.674889566872761	0	0
2021-10-01 21:00:00	0	340.55	13.065	98.35	0.470190686058873	0	0
2021-10-01 22:00:00	0	342.925	12.84	98.2	0.845227229529941	0	0
2021-10-01 23:00:00	0	340.75	12.4175	98.275	0.911893866466459	0	0
2021-10-02 00:00:00	0	335.575	11.545	99.525	0.648164174973099	0	0
2021-10-02 01:00:00	0	354.275	11.715	99.975	0.888399016444778	0	0
2021-10-02 02:00:00	0	358.15	11.785	98.95	1.06490407723265	0	0
2021-10-02 03:00:00	0	364.95	11.59	99.075	0.894272728950198	0	0
2021-10-02 04:00:00	0	361.6	11.6125	99.775	0.727165608170999	0	0
2021-10-02 05:00:00	0	352.85	11.8075	99.675	0.733039320676419	0	0
2021-10-02 06:00:00	0	358.05	11.9325	98.125	1.10367057976842	0	0
2021-10-02 07:00:00	0.0555	329.35	12.155	95.25	1.21703323112303	0	0
2021-10-02 08:00:00	39.3375	314.8	11.93	95.35	1.34302436436429	0	0
2021-10-02 09:00:00	188.7	316.85	13.475	89.175	1.39236354940982	0	0
2021-10-02 10:00:00	346.825	325.875	15.505	78.9925	1.85256892420948	0	0
2021-10-02 11:00:00	471.325	334.725	17.7425	69.2225	2.1723925701296	0	0
2021-10-02 12:00:00	462.5	345.375	19.75	59.27	2.85932324763847	0	0
2021-10-02 13:00:00	467.4	348.175	20.23	55.3675	3.00763448840032	0	0
2021-10-02 14:00:00	522.975	352.175	21.625	52.14	2.85521164888467	0	0
2021-10-02 15:00:00	412.025	357	22.0625	52.2825	2.72481523126435	0	0
2021-10-02 16:00:00	302.75	358.675	22.6375	53.235	2.48252459041577	0	0
2021-10-02 17:00:00	140.425	363.025	21.5325	61.1875	1.11835486103197	0	0
2021-10-02 18:00:00	60.8725	356.55	19.6125	76.6175	0.929515003982719	0	0
2021-10-02 19:00:00	0.3685	350.375	17.165	87	0.552128975509482	0	0
2021-10-02 20:00:00	0	351.625	16.6425	84.75	1.04082185596043	0	0
2021-10-02 21:00:00	0	354.575	18.3375	71.7	1.54977904455507	0	0
2021-10-02 22:00:00	0	356.95	19.0225	66.19	2.73685634190046	0	0
2021-10-02 23:00:00	0	362.875	18.5	68.1975	2.25785508708346	0	0
2021-10-03 00:00:00	0	364.25	15.9275	81.75	1.48135029386693	0	0
2021-10-03 01:00:00	0	372.725	15.9275	80.845	1.48340609324383	0	0
2021-10-03 02:00:00	0.45475	382	16.4675	79.7875	1.42819319569288	0	0
2021-10-03 03:00:00	0.0760000000000001	386.1	19.275	65.345	1.454331216342	0	0
2021-10-03 04:00:00	0	376.6	16.7275	83.725	1.24933864990284	0	0
2021-10-03 05:00:00	1.08675	391	18.0525	71.16	1.39383197753617	0	0
2021-10-03 06:00:00	0	392.675	18.77	67.53	1.63670998963529	0	0
2021-10-03 07:00:00	1.33925	397.1	20.505	54.245	2.87900018453162	0	0
2021-10-03 08:00:00	26.555	395.375	20.6625	52.92	2.64375799868955	0	0
2021-10-03 09:00:00	52.8525	397.625	20.3875	55.9925	1.8270182748109	0	0
2021-10-03 10:00:00	114.775	399.325	21.245	55.405	2.12393444195988	0	0
2021-10-03 11:00:00	117.95	391.65	19.3325	70.595	1.30220206245162	0	0
2021-10-03 12:00:00	78.395	394.975	18.9325	75.84	0.764757368205687	0	0
2021-10-03 13:00:00	152.125	395.425	19.1975	79.16	0.845814600780483	1e-04	0
2021-10-03 14:00:00	111.7125	399.775	19.8475	76.9675	1.71835459346063	0.002	0
2021-10-03 15:00:00	64.985	404.175	18.4375	86.225	1.61615199586632	9e-04	0
2021-10-03 16:00:00	60.3925	402.55	17.8075	91.725	2.01497707498434	8e-04	0
2021-10-03 17:00:00	21.4075	399.325	17.1125	94.775	1.69603448594003	4e-04	0
2021-10-03 18:00:00	6.667	397.85	16.665	96.675	1.42731213881707	3e-04	0
2021-10-03 19:00:00	0	395.025	16.205	97.025	1.34273067873902	1e-04	0
2021-10-03 20:00:00	0	391.575	15.78	95.55	2.19823690515344	0	0
2021-10-03 21:00:00	0	389.025	15.435	95.65	2.15065983385954	0	0
2021-10-03 22:00:00	0	384.75	14.745	93	2.20851590203793	0	0
2021-10-03 23:00:00	0	379.45	13.795	91.575	1.78883914352567	1e-04	0
2021-10-04 00:00:00	0	375.55	13.2375	93.575	1.33656328060833	5e-04	0
2021-10-04 01:00:00	0	376.75	12.885	97.65	1.3327453674798	4e-04	0
2021-10-04 02:00:00	0	376.025	12.8875	95.65	2.33715020590663	5e-04	0
2021-10-04 03:00:00	0	374.5	12.245	98.45	1.37239292689139	7e-04	0
2021-10-04 04:00:00	0	374.15	12.2175	99.6	1.71277456658048	0.0011	0
2021-10-04 05:00:00	0	374.125	11.95	99.95	1.43230479444667	0.0012	0
2021-10-04 06:00:00	0	372.6	11.835	99.875	1.43083636632032	0.0018	0
2021-10-04 07:00:00	0	371.375	11.77	99.8	1.56299489769227	0.0016	0
2021-10-04 08:00:00	9.13825	372.6	11.6675	99.975	1.32804639747547	0.0013	0
2021-10-04 09:00:00	38.38	373.825	11.7925	100	1.56505069706916	4e-04	0
2021-10-04 10:00:00	64.7675	372.275	11.835	99.15	2.35712082842505	1e-04	0
2021-10-04 11:00:00	134.925	372.7	12.125	97.55	2.11189333132377	1e-04	0
2021-10-04 12:00:00	146.225	374.475	12.7925	95.925	1.9171797617691	1e-04	0
2021-10-04 13:00:00	123.05	376.425	13.0575	94.85	1.78737071539931	0	0
2021-10-04 14:00:00	189.825	376.425	13.155	93.475	2.27753202397661	0	0
2021-10-04 15:00:00	235.6	377.675	13.83	89.075	1.65403744152628	0	0
2021-10-04 16:00:00	159.825	379.025	14.3875	85.975	1.0320112872023	0	0
2021-10-04 17:00:00	86.0625	367.15	14.0825	88.25	0.87723896268448	0	0
2021-10-04 18:00:00	17.547	369.35	13.61	92.325	0.684581192506704	0	0
2021-10-04 19:00:00	0	366.15	13.0925	96.025	0.816446038253383	0	0
2021-10-04 20:00:00	0	362.875	12.7575	97.3	0.680763279378181	0	0
2021-10-04 21:00:00	0	366.025	12.6975	98.025	0.829368205765307	0	0
2021-10-04 22:00:00	0	366.05	12.5	98.8	0.842877744527773	0	0
2021-10-04 23:00:00	0	363.05	12.2575	99.825	0.753597314445389	1e-04	0
2021-10-05 00:00:00	0	368.525	12.1425	100	1.12569700166375	3e-04	0
2021-10-05 01:00:00	0	374.55	12.1725	100	1.07136516098861	4e-04	0
2021-10-05 02:00:00	0	377.275	12.0675	100	0.61615244181856	0.0014	0
2021-10-05 03:00:00	0	376.775	12.0975	100	1.07606413099295	0.0012	0
2021-10-05 04:00:00	0	375.5	11.9425	100	0.714537126284346	0.0012	0
2021-10-05 05:00:00	0	373.2	11.855	100	1.14713605230853	3e-04	0
2021-10-05 06:00:00	0	373.425	11.7725	100	1.052275595346	0	0
2021-10-05 07:00:00	0.34875	373.525	11.81	100	1.49838406013265	3e-04	0
2021-10-05 08:00:00	26.6825	376	12	100	1.85051312483258	0	0
2021-10-05 09:00:00	59.695	377.1	12.11	99.65	2.18061576763718	0	0
2021-10-05 10:00:00	117.57	378.2	12.4225	98.225	2.17356731263068	0	0
2021-10-05 11:00:00	237.35	385.275	13.4475	94.1	2.31982275401564	0	0
2021-10-05 12:00:00	334.35	387.75	14.79	87.05	2.79295029632722	0	0
2021-10-05 13:00:00	347.675	367.325	15.5675	82.875	2.67958764497261	0	0
2021-10-05 14:00:00	516.125	335.425	16.865	75.6125	3.30073274242078	0	0
2021-10-05 15:00:00	358.025	345.375	17.435	71.09	3.49015997072058	0	0
2021-10-05 16:00:00	274.575	356.55	17.545	67.5675	3.11042445724517	0	0
2021-10-05 17:00:00	60.7075	373.7	16.9075	70.1575	2.45374339913921	0.0012	0
2021-10-05 18:00:00	8.87075	379.625	15.575	79.5175	3.30895593992837	0.0011	0
2021-10-05 19:00:00	0	376.9	13.6125	91.95	2.2088095876632	2e-04	0
2021-10-05 20:00:00	0	375.025	13.135	94.175	2.26343511396361	0	0
2021-10-05 21:00:00	0	366.15	12.88	94.15	2.26872145521848	0	0
2021-10-05 22:00:00	0	359.1	12.4775	93.125	2.12246601383353	0	0
2021-10-05 23:00:00	0	360.6	12.435	88.7	2.40440421409369	0	0
2021-10-06 00:00:00	0	361.9	12.325	89.45	2.38120304969728	0	0
2021-10-06 01:00:00	0	351.15	12.135	91.1	2.34977868779328	0	0
2021-10-06 02:00:00	0	333.675	11.8	90.925	2.03729718250493	0	0
2021-10-06 03:00:00	0	330.075	11.755	90.975	2.34478603216367	0	0
2021-10-06 04:00:00	0	336.475	11.325	92.475	2.25579928770656	0	0
2021-10-06 05:00:00	0	343.375	11.04	92.5	2.67371393246719	0	0
2021-10-06 06:00:00	0	333.25	10.7775	92.95	2.73861845565209	0	0
2021-10-06 07:00:00	0	294	10.065	94.175	2.1095438463216	0	0
2021-10-06 08:00:00	28.0425	296.75	9.8575	93.55	2.13744398072235	0	0
2021-10-06 09:00:00	134.265	302.675	10.6925	90.675	2.37738513656875	0	0
2021-10-06 10:00:00	156.05	333.2	11.885	84.925	3.0464009909361	0	0
2021-10-06 11:00:00	194.125	359.275	12.805	78.6375	3.12804559476143	1e-04	0
2021-10-06 12:00:00	335.375	348.55	13.7625	73.4525	3.34243610120926	0	0
2021-10-06 13:00:00	338.725	356	14.745	67.16	3.63289118460228	0	0
2021-10-06 14:00:00	295.5	361.9	14.9025	65.2275	3.64199543898569	0	0
2021-10-06 15:00:00	196.55	356.475	14.825	64.685	3.52657698825418	0.0041	0
2021-10-06 16:00:00	83.065	364.675	13.89	71.9175	2.62320000492058	5e-04	0
2021-10-06 17:00:00	44.48	364.85	11.055	90.05	2.24140869206828	2e-04	0
2021-10-06 18:00:00	19.2225	364.45	10.8125	94.85	2.27782570960188	0	0
2021-10-06 19:00:00	0	365.025	10.91	93.35	2.05227514939376	4e-04	0
2021-10-06 20:00:00	0	365.85	10.77	95.175	1.44082167757953	0	0
2021-10-06 21:00:00	0	366.35	10.735	96.025	1.65550586965263	0	0
2021-10-06 22:00:00	0	367.3	10.7875	97.275	1.38825195065602	0	0
2021-10-06 23:00:00	0	367.675	10.8	96.55	1.72540304846713	0	0
2021-10-07 00:00:00	0	364.575	10.6525	96.875	1.62085096587066	0	0
2021-10-07 01:00:00	0	366.45	10.69	97	1.61262776836307	0	0
2021-10-07 02:00:00	0	366.85	10.6775	98.125	1.55917698456375	0	0
2021-10-07 03:00:00	0	355.5	10.305	99.1	1.34243699311375	0	0
2021-10-07 04:00:00	0	361.35	10.12	99.575	1.10367057976842	0	0
2021-10-07 05:00:00	0	362.275	10.13	99.7	0.9327455458607	0	0
2021-10-07 06:00:00	0	363.075	10.2075	99.35	1.09251052600812	0	0
2021-10-07 07:00:00	0	363.925	10.2925	99.125	0.800293328863478	0	0
2021-10-07 08:00:00	28.355	363.65	10.4575	99.15	0.995300584043423	1e-04	0
2021-10-07 09:00:00	116.6325	368.425	11.1625	97.15	1.20792897673963	0	0
2021-10-07 10:00:00	140.3275	377.225	12.18	90.85	0.918942321472963	0	0
2021-10-07 11:00:00	365.425	384.05	13.465	83.7575	0.879882133311919	0	0
2021-10-07 12:00:00	305.5	386.225	13.855	81.9	1.66784066591402	0	0
2021-10-07 13:00:00	401.5	358.25	14.9	75.77	1.76505060787872	0	0
2021-10-07 14:00:00	408.275	353.15	15.5075	73.31	2.34801657404165	0	0
2021-10-07 15:00:00	126.205	367.775	14.8225	75.9575	2.01673918873596	0	0
2021-10-07 16:00:00	144.525	366.65	14.7975	76.5375	2.62378737617112	0	0
2021-10-07 17:00:00	135.375	335.95	14.9275	75.62	1.85051312483258	0	0
2021-10-07 18:00:00	39.5975	312.275	14.0375	78.115	2.22643072517946	0	0
2021-10-07 19:00:00	0	308.2	12.5175	87.25	1.36123287313109	0	0
2021-10-07 20:00:00	0	305.85	11.515	91.375	0.72158558129085	0	0
2021-10-07 21:00:00	0	305.05	11.205	92.05	1.129221229167	0	0
2021-10-07 22:00:00	0	304.275	11.1125	92	2.46343502477316	0	0
2021-10-07 23:00:00	0	302.25	10.49	93.85	2.2311296951838	0	0
2021-10-08 00:00:00	0	301.175	10.26	94.225	2.41967586660778	0	0
2021-10-08 01:00:00	0	299.75	9.855	95.475	2.39089467533122	0	0
2021-10-08 02:00:00	0	298.7	9.6225	95.35	2.02085078748976	0	0
2021-10-08 03:00:00	0	298.075	9.39	95.675	2.53920591609308	0	0
2021-10-08 04:00:00	0	296.85	9.1075	96.325	2.01615181748542	0	0
2021-10-08 05:00:00	0	296.075	8.9275	96.6	1.86314160671923	0	0
2021-10-08 06:00:00	0	294.85	8.695	97.175	1.74008732973068	0	0
[truncated: 161 more rows]
