# Supplementary material for: The impact of floating photovoltaic power plants on lake water temperature and stratification
Source: Sci Rep. 2023 May 16;13:7932. doi: 10.1038/s41598-023-34751-2 (PMC10188439; doi:10.1038/s41598-023-34751-2)
Supplement: Supplementary file 1 — Supplementary Information. [file 41598_2023_34751_MOESM1_ESM.zip › 1015_REF1_field_data.csv]

Datetime	Depth	Temp
2021-07-17 12:00:00	10	12.787
2021-07-17 12:00:00	9.5	12.69
2021-07-17 12:00:00	9	12.69
2021-07-17 12:00:00	8.5	12.69
2021-07-17 12:00:00	8	12.69
2021-07-17 12:00:00	7.5	12.787
2021-07-17 12:00:00	7	12.883
2021-07-17 12:00:00	6.5	13.076
2021-07-17 12:00:00	6	13.461
2021-07-17 12:00:00	5.5	14.038
2021-07-17 12:00:00	5	15.76
2021-07-17 12:00:00	4.5	16.523
2021-07-17 12:00:00	4	17.284
2021-07-17 12:00:00	3.5	17.855
2021-07-17 12:00:00	3	18.806
2021-07-17 12:00:00	2.5	19.948
2021-07-17 12:00:00	2	21.282
2021-07-17 12:00:00	1.5	21.282
2021-07-17 12:00:00	1	21.378
2021-07-17 12:00:00	0.5	21.664
2021-07-17 12:00:00	0	21.855
2021-07-18 12:00:00	10	12.787
2021-07-18 12:00:00	9.5	12.787
2021-07-18 12:00:00	9	12.75467
2021-07-18 12:00:00	8.5	12.72233
2021-07-18 12:00:00	8	12.69
2021-07-18 12:00:00	7.5	12.883
2021-07-18 12:00:00	7	12.883
2021-07-18 12:00:00	6.5	13.173
2021-07-18 12:00:00	6	13.654
2021-07-18 12:00:00	5.5	14.709
2021-07-18 12:00:00	5	15.569
2021-07-18 12:00:00	4.5	16.427
2021-07-18 12:00:00	4	17.475
2021-07-18 12:00:00	3.5	18.426
2021-07-18 12:00:00	3	19.662
2021-07-18 12:00:00	2.5	20.615
2021-07-18 12:00:00	2	21.951
2021-07-18 12:00:00	1.5	22.142
2021-07-18 12:00:00	1	21.951
2021-07-18 12:00:00	0.5	23.388
2021-07-18 12:00:00	0	23.484
2021-07-19 12:00:00	10	12.787
2021-07-19 12:00:00	9.5	12.787
2021-07-19 12:00:00	9	12.75467
2021-07-19 12:00:00	8.5	12.72233
2021-07-19 12:00:00	8	12.69
2021-07-19 12:00:00	7.5	12.883
2021-07-19 12:00:00	7	12.883
2021-07-19 12:00:00	6.5	13.076
2021-07-19 12:00:00	6	13.461
2021-07-19 12:00:00	5.5	14.804
2021-07-19 12:00:00	5	15.76
2021-07-19 12:00:00	4.5	16.523
2021-07-19 12:00:00	4	17.475
2021-07-19 12:00:00	3.5	18.616
2021-07-19 12:00:00	3	20.138
2021-07-19 12:00:00	2.5	21.76
2021-07-19 12:00:00	2	22.812
2021-07-19 12:00:00	1.5	22.812
2021-07-19 12:00:00	1	22.812
2021-07-19 12:00:00	0.5	24.062
2021-07-19 12:00:00	0	24.255
2021-07-20 12:00:00	10	12.787
2021-07-20 12:00:00	9.5	12.883
2021-07-20 12:00:00	9	12.851
2021-07-20 12:00:00	8.5	12.819
2021-07-20 12:00:00	8	12.787
2021-07-20 12:00:00	7.5	12.883
2021-07-20 12:00:00	7	12.883
2021-07-20 12:00:00	6.5	12.98
2021-07-20 12:00:00	6	13.365
2021-07-20 12:00:00	5.5	14.23
2021-07-20 12:00:00	5	15.473
2021-07-20 12:00:00	4.5	16.523
2021-07-20 12:00:00	4	17.665
2021-07-20 12:00:00	3.5	18.616
2021-07-20 12:00:00	3	20.138
2021-07-20 12:00:00	2.5	22.046
2021-07-20 12:00:00	2	23.004
2021-07-20 12:00:00	1.5	23.1
2021-07-20 12:00:00	1	22.908
2021-07-20 12:00:00	0.5	24.158
2021-07-20 12:00:00	0	24.255
2021-07-21 12:00:00	10	12.883
2021-07-21 12:00:00	9.5	12.883
2021-07-21 12:00:00	9	12.69
2021-07-21 12:00:00	8.5	12.787
2021-07-21 12:00:00	8	12.883
2021-07-21 12:00:00	7.5	12.98
2021-07-21 12:00:00	7	12.98
2021-07-21 12:00:00	6.5	13.076
2021-07-21 12:00:00	6	13.558
2021-07-21 12:00:00	5.5	14.709
2021-07-21 12:00:00	5	15.855
2021-07-21 12:00:00	4.5	16.903
2021-07-21 12:00:00	4	17.95
2021-07-21 12:00:00	3.5	18.996
2021-07-21 12:00:00	3	20.519
2021-07-21 12:00:00	2.5	22.621
2021-07-21 12:00:00	2	23.196
2021-07-21 12:00:00	1.5	23.292
2021-07-21 12:00:00	1	23.196
2021-07-21 12:00:00	0.5	24.448
2021-07-21 12:00:00	0	23.966
2021-07-22 12:00:00	10	12.883
2021-07-22 12:00:00	9.5	12.883
2021-07-22 12:00:00	9	12.69
2021-07-22 12:00:00	8.5	12.787
2021-07-22 12:00:00	8	12.883
2021-07-22 12:00:00	7.5	12.883
2021-07-22 12:00:00	7	12.98
2021-07-22 12:00:00	6.5	12.98
2021-07-22 12:00:00	6	13.365
2021-07-22 12:00:00	5.5	14.709
2021-07-22 12:00:00	5	15.855
2021-07-22 12:00:00	4.5	16.999
2021-07-22 12:00:00	4	17.855
2021-07-22 12:00:00	3.5	19.092
2021-07-22 12:00:00	3	20.71
2021-07-22 12:00:00	2.5	22.046
2021-07-22 12:00:00	2	23.388
2021-07-22 12:00:00	1.5	23.484
2021-07-22 12:00:00	1	23.484
2021-07-22 12:00:00	0.5	24.641
2021-07-22 12:00:00	0	24.255
2021-07-23 12:00:00	10	12.883
2021-07-23 12:00:00	9.5	12.883
2021-07-23 12:00:00	9	12.69
2021-07-23 12:00:00	8.5	12.787
2021-07-23 12:00:00	8	12.883
2021-07-23 12:00:00	7.5	12.98
2021-07-23 12:00:00	7	12.98
2021-07-23 12:00:00	6.5	12.98
2021-07-23 12:00:00	6	13.654
2021-07-23 12:00:00	5.5	14.804
2021-07-23 12:00:00	5	16.332
2021-07-23 12:00:00	4.5	17.475
2021-07-23 12:00:00	4	18.426
2021-07-23 12:00:00	3.5	19.187
2021-07-23 12:00:00	3	21.282
2021-07-23 12:00:00	2.5	23.004
2021-07-23 12:00:00	2	23.869
2021-07-23 12:00:00	1.5	23.966
2021-07-23 12:00:00	1	23.773
2021-07-23 12:00:00	0.5	25.416
2021-07-23 12:00:00	0	24.931
2021-07-24 12:00:00	10	12.883
2021-07-24 12:00:00	9.5	12.883
2021-07-24 12:00:00	9	12.69
2021-07-24 12:00:00	8.5	12.883
2021-07-24 12:00:00	8	12.883
2021-07-24 12:00:00	7.5	12.98
2021-07-24 12:00:00	7	13.076
2021-07-24 12:00:00	6.5	13.365
2021-07-24 12:00:00	6	14.134
2021-07-24 12:00:00	5.5	15.282
2021-07-24 12:00:00	5	16.618
2021-07-24 12:00:00	4.5	17.665
2021-07-24 12:00:00	4	18.711
2021-07-24 12:00:00	3.5	19.853
2021-07-24 12:00:00	3	21.951
2021-07-24 12:00:00	2.5	23.196
2021-07-24 12:00:00	2	24.351
2021-07-24 12:00:00	1.5	24.545
2021-07-24 12:00:00	1	24.351
2021-07-24 12:00:00	0.5	25.61
2021-07-24 12:00:00	0	25.319
2021-07-25 12:00:00	10	12.98
2021-07-25 12:00:00	9.5	12.883
2021-07-25 12:00:00	9	12.787
2021-07-25 12:00:00	8.5	12.883
2021-07-25 12:00:00	8	12.883
2021-07-25 12:00:00	7.5	12.98
2021-07-25 12:00:00	7	13.076
2021-07-25 12:00:00	6.5	13.269
2021-07-25 12:00:00	6	14.134
2021-07-25 12:00:00	5.5	15.187
2021-07-25 12:00:00	5	16.046
2021-07-25 12:00:00	4.5	17.189
2021-07-25 12:00:00	4	18.521
2021-07-25 12:00:00	3.5	20.329
2021-07-25 12:00:00	3	22.621
2021-07-25 12:00:00	2.5	24.158
2021-07-25 12:00:00	2	24.545
2021-07-25 12:00:00	1.5	24.738
2021-07-25 12:00:00	1	24.545
2021-07-25 12:00:00	0.5	26.097
2021-07-25 12:00:00	0	26
2021-07-26 12:00:00	10	12.883
2021-07-26 12:00:00	9.5	12.883
2021-07-26 12:00:00	9	12.787
2021-07-26 12:00:00	8.5	12.883
2021-07-26 12:00:00	8	12.883
2021-07-26 12:00:00	7.5	13.076
2021-07-26 12:00:00	7	13.076
2021-07-26 12:00:00	6.5	13.365
2021-07-26 12:00:00	6	13.942
2021-07-26 12:00:00	5.5	15.282
2021-07-26 12:00:00	5	16.237
2021-07-26 12:00:00	4.5	17.475
2021-07-26 12:00:00	4	19.187
2021-07-26 12:00:00	3.5	20.138
2021-07-26 12:00:00	3	22.046
2021-07-26 12:00:00	2.5	23.966
2021-07-26 12:00:00	2	24.255
2021-07-26 12:00:00	1.5	24.255
2021-07-26 12:00:00	1	24.351
2021-07-26 12:00:00	0.5	24.738
2021-07-26 12:00:00	0	24.931
2021-07-27 12:00:00	10	12.883
2021-07-27 12:00:00	9.5	12.98
2021-07-27 12:00:00	9	12.69
2021-07-27 12:00:00	8.5	12.883
2021-07-27 12:00:00	8	12.883
2021-07-27 12:00:00	7.5	12.98
2021-07-27 12:00:00	7	13.076
2021-07-27 12:00:00	6.5	13.365
2021-07-27 12:00:00	6	13.942
2021-07-27 12:00:00	5.5	15.473
2021-07-27 12:00:00	5	16.713
2021-07-27 12:00:00	4.5	18.14
2021-07-27 12:00:00	4	19.567
2021-07-27 12:00:00	3.5	20.71
2021-07-27 12:00:00	3	22.429
2021-07-27 12:00:00	2.5	23.773
2021-07-27 12:00:00	2	24.255
2021-07-27 12:00:00	1.5	24.351
2021-07-27 12:00:00	1	24.641
2021-07-27 12:00:00	0.5	25.416
2021-07-27 12:00:00	0	25.222
2021-07-28 12:00:00	10	12.98
2021-07-28 12:00:00	9.5	12.98
2021-07-28 12:00:00	9	12.787
2021-07-28 12:00:00	8.5	12.883
2021-07-28 12:00:00	8	12.883
2021-07-28 12:00:00	7.5	13.076
2021-07-28 12:00:00	7	13.173
2021-07-28 12:00:00	6.5	13.461
2021-07-28 12:00:00	6	14.325
2021-07-28 12:00:00	5.5	15.76
2021-07-28 12:00:00	5	16.999
2021-07-28 12:00:00	4.5	18.14
2021-07-28 12:00:00	4	19.472
2021-07-28 12:00:00	3.5	20.519
2021-07-28 12:00:00	3	21.951
2021-07-28 12:00:00	2.5	23.004
2021-07-28 12:00:00	2	24.062
2021-07-28 12:00:00	1.5	24.062
2021-07-28 12:00:00	1	24.255
2021-07-28 12:00:00	0.5	25.028
2021-07-28 12:00:00	0	24.738
2021-07-29 12:00:00	10	12.98
2021-07-29 12:00:00	9.5	12.98
2021-07-29 12:00:00	9	12.787
2021-07-29 12:00:00	8.5	12.883
2021-07-29 12:00:00	8	12.98
2021-07-29 12:00:00	7.5	13.076
2021-07-29 12:00:00	7	13.173
2021-07-29 12:00:00	6.5	13.654
2021-07-29 12:00:00	6	13.942
2021-07-29 12:00:00	5.5	15.664
2021-07-29 12:00:00	5	17.094
2021-07-29 12:00:00	4.5	18.331
2021-07-29 12:00:00	4	19.092
2021-07-29 12:00:00	3.5	20.71
2021-07-29 12:00:00	3	23.004
2021-07-29 12:00:00	2.5	23.1
2021-07-29 12:00:00	2	23.1
2021-07-29 12:00:00	1.5	23.196
2021-07-29 12:00:00	1	23.292
2021-07-29 12:00:00	0.5	23.581
2021-07-29 12:00:00	0	23.677
2021-07-30 12:00:00	10	12.98
2021-07-30 12:00:00	9.5	12.98
2021-07-30 12:00:00	9	12.787
2021-07-30 12:00:00	8.5	12.98
2021-07-30 12:00:00	8	13.269
2021-07-30 12:00:00	7.5	13.365
2021-07-30 12:00:00	7	13.558
2021-07-30 12:00:00	6.5	14.038
2021-07-30 12:00:00	6	14.996
2021-07-30 12:00:00	5.5	15.76
2021-07-30 12:00:00	5	16.808
2021-07-30 12:00:00	4.5	18.045
2021-07-30 12:00:00	4	19.377
2021-07-30 12:00:00	3.5	20.424
2021-07-30 12:00:00	3	21.569
2021-07-30 12:00:00	2.5	23.1
2021-07-30 12:00:00	2	23.292
2021-07-30 12:00:00	1.5	23.388
2021-07-30 12:00:00	1	23.581
2021-07-30 12:00:00	0.5	24.931
2021-07-30 12:00:00	0	24.738
2021-07-31 12:00:00	10	13.076
2021-07-31 12:00:00	9.5	13.076
2021-07-31 12:00:00	9	12.98
2021-07-31 12:00:00	8.5	13.173
2021-07-31 12:00:00	8	13.269
2021-07-31 12:00:00	7.5	13.558
2021-07-31 12:00:00	7	13.75
2021-07-31 12:00:00	6.5	14.038
2021-07-31 12:00:00	6	14.804
2021-07-31 12:00:00	5.5	15.951
2021-07-31 12:00:00	5	16.808
2021-07-31 12:00:00	4.5	18.14
2021-07-31 12:00:00	4	19.758
2021-07-31 12:00:00	3.5	20.805
2021-07-31 12:00:00	3	22.429
2021-07-31 12:00:00	2.5	23.388
2021-07-31 12:00:00	2	23.677
2021-07-31 12:00:00	1.5	23.773
2021-07-31 12:00:00	1	23.966
2021-07-31 12:00:00	0.5	24.835
2021-07-31 12:00:00	0	24.738
2021-08-01 12:00:00	10	13.076
2021-08-01 12:00:00	9.5	13.076
2021-08-01 12:00:00	9	12.883
2021-08-01 12:00:00	8.5	13.076
2021-08-01 12:00:00	8	13.365
2021-08-01 12:00:00	7.5	13.654
2021-08-01 12:00:00	7	13.846
2021-08-01 12:00:00	6.5	14.134
2021-08-01 12:00:00	6	14.709
2021-08-01 12:00:00	5.5	15.569
2021-08-01 12:00:00	5	16.903
2021-08-01 12:00:00	4.5	18.426
2021-08-01 12:00:00	4	19.758
2021-08-01 12:00:00	3.5	20.996
2021-08-01 12:00:00	3	23.1
2021-08-01 12:00:00	2.5	23.004
2021-08-01 12:00:00	2	23.1
2021-08-01 12:00:00	1.5	23.1
2021-08-01 12:00:00	1	23.196
2021-08-01 12:00:00	0.5	23.484
2021-08-01 12:00:00	0	23.581
2021-08-02 12:00:00	10	13.076
2021-08-02 12:00:00	9.5	13.076
2021-08-02 12:00:00	9	12.883
2021-08-02 12:00:00	8.5	13.076
2021-08-02 12:00:00	8	13.173
2021-08-02 12:00:00	7.5	13.461
2021-08-02 12:00:00	7	13.654
2021-08-02 12:00:00	6.5	14.038
2021-08-02 12:00:00	6	14.9
2021-08-02 12:00:00	5.5	16.046
2021-08-02 12:00:00	5	17.379
2021-08-02 12:00:00	4.5	18.616
2021-08-02 12:00:00	4	19.948
2021-08-02 12:00:00	3.5	20.901
2021-08-02 12:00:00	3	22.525
2021-08-02 12:00:00	2.5	22.429
2021-08-02 12:00:00	2	22.525
2021-08-02 12:00:00	1.5	22.525
2021-08-02 12:00:00	1	22.621
2021-08-02 12:00:00	0.5	23.196
2021-08-02 12:00:00	0	23.196
2021-08-03 12:00:00	10	13.076
2021-08-03 12:00:00	9.5	13.076
2021-08-03 12:00:00	9	12.883
2021-08-03 12:00:00	8.5	12.98
2021-08-03 12:00:00	8	13.269
2021-08-03 12:00:00	7.5	13.461
2021-08-03 12:00:00	7	13.75
2021-08-03 12:00:00	6.5	14.134
2021-08-03 12:00:00	6	14.9
2021-08-03 12:00:00	5.5	15.569
2021-08-03 12:00:00	5	17.379
2021-08-03 12:00:00	4.5	18.806
2021-08-03 12:00:00	4	19.758
2021-08-03 12:00:00	3.5	20.615
2021-08-03 12:00:00	3	21.76
2021-08-03 12:00:00	2.5	21.855
2021-08-03 12:00:00	2	22.046
2021-08-03 12:00:00	1.5	22.046
2021-08-03 12:00:00	1	22.142
2021-08-03 12:00:00	0.5	23.004
2021-08-03 12:00:00	0	22.812
2021-08-04 12:00:00	10	13.076
2021-08-04 12:00:00	9.5	13.076
2021-08-04 12:00:00	9	12.98
2021-08-04 12:00:00	8.5	13.076
2021-08-04 12:00:00	8	13.173
2021-08-04 12:00:00	7.5	13.365
2021-08-04 12:00:00	7	13.558
2021-08-04 12:00:00	6.5	14.134
2021-08-04 12:00:00	6	15.091
2021-08-04 12:00:00	5.5	16.237
2021-08-04 12:00:00	5	17.57
2021-08-04 12:00:00	4.5	18.996
2021-08-04 12:00:00	4	20.234
2021-08-04 12:00:00	3.5	20.615
2021-08-04 12:00:00	3	21.378
2021-08-04 12:00:00	2.5	21.282
2021-08-04 12:00:00	2	21.473
2021-08-04 12:00:00	1.5	21.569
2021-08-04 12:00:00	1	21.664
2021-08-04 12:00:00	0.5	22.333
2021-08-04 12:00:00	0	22.429
2021-08-05 12:00:00	10	13.173
2021-08-05 12:00:00	9.5	13.173
2021-08-05 12:00:00	9	12.98
2021-08-05 12:00:00	8.5	13.076
2021-08-05 12:00:00	8	13.076
2021-08-05 12:00:00	7.5	13.365
2021-08-05 12:00:00	7	13.558
2021-08-05 12:00:00	6.5	14.23
2021-08-05 12:00:00	6	15.569
2021-08-05 12:00:00	5.5	16.713
2021-08-05 12:00:00	5	17.57
2021-08-05 12:00:00	4.5	18.521
2021-08-05 12:00:00	4	19.472
2021-08-05 12:00:00	3.5	19.853
2021-08-05 12:00:00	3	21.187
2021-08-05 12:00:00	2.5	21.378
2021-08-05 12:00:00	2	21.378
2021-08-05 12:00:00	1.5	21.473
2021-08-05 12:00:00	1	21.569
2021-08-05 12:00:00	0.5	21.951
2021-08-05 12:00:00	0	22.046
2021-08-06 12:00:00	10	13.173
2021-08-06 12:00:00	9.5	13.173
2021-08-06 12:00:00	9	12.98
2021-08-06 12:00:00	8.5	13.076
2021-08-06 12:00:00	8	13.173
2021-08-06 12:00:00	7.5	13.269
2021-08-06 12:00:00	7	13.461
2021-08-06 12:00:00	6.5	13.942
2021-08-06 12:00:00	6	15.378
2021-08-06 12:00:00	5.5	16.618
2021-08-06 12:00:00	5	17.475
2021-08-06 12:00:00	4.5	18.521
2021-08-06 12:00:00	4	19.187
2021-08-06 12:00:00	3.5	19.853
2021-08-06 12:00:00	3	21.091
2021-08-06 12:00:00	2.5	21.091
2021-08-06 12:00:00	2	21.091
2021-08-06 12:00:00	1.5	21.091
2021-08-06 12:00:00	1	21.187
2021-08-06 12:00:00	0.5	21.473
2021-08-06 12:00:00	0	21.664
2021-08-07 12:00:00	10	13.269
2021-08-07 12:00:00	9.5	13.269
2021-08-07 12:00:00	9	13.076
2021-08-07 12:00:00	8.5	13.173
2021-08-07 12:00:00	8	13.173
2021-08-07 12:00:00	7.5	13.269
2021-08-07 12:00:00	7	13.461
2021-08-07 12:00:00	6.5	14.038
2021-08-07 12:00:00	6	15.76
2021-08-07 12:00:00	5.5	17.189
2021-08-07 12:00:00	5	17.95
2021-08-07 12:00:00	4.5	18.521
2021-08-07 12:00:00	4	19.853
2021-08-07 12:00:00	3.5	20.329
2021-08-07 12:00:00	3	20.996
2021-08-07 12:00:00	2.5	20.996
2021-08-07 12:00:00	2	20.996
2021-08-07 12:00:00	1.5	20.996
2021-08-07 12:00:00	1	20.996
2021-08-07 12:00:00	0.5	21.091
2021-08-07 12:00:00	0	21.091
2021-08-08 12:00:00	10	13.269
2021-08-08 12:00:00	9.5	13.269
2021-08-08 12:00:00	9	13.076
2021-08-08 12:00:00	8.5	13.173
2021-08-08 12:00:00	8	13.269
2021-08-08 12:00:00	7.5	13.365
2021-08-08 12:00:00	7	13.654
2021-08-08 12:00:00	6.5	14.613
2021-08-08 12:00:00	6	16.427
2021-08-08 12:00:00	5.5	16.903
2021-08-08 12:00:00	5	17.76
2021-08-08 12:00:00	4.5	18.996
2021-08-08 12:00:00	4	20.234
2021-08-08 12:00:00	3.5	20.234
2021-08-08 12:00:00	3	20.424
2021-08-08 12:00:00	2.5	20.424
2021-08-08 12:00:00	2	20.424
2021-08-08 12:00:00	1.5	20.424
2021-08-08 12:00:00	1	20.519
2021-08-08 12:00:00	0.5	20.615
2021-08-08 12:00:00	0	20.615
2021-08-09 12:00:00	10	13.269
2021-08-09 12:00:00	9.5	13.269
2021-08-09 12:00:00	9	13.076
2021-08-09 12:00:00	8.5	13.173
2021-08-09 12:00:00	8	13.269
2021-08-09 12:00:00	7.5	13.461
2021-08-09 12:00:00	7	13.654
2021-08-09 12:00:00	6.5	14.613
2021-08-09 12:00:00	6	16.141
2021-08-09 12:00:00	5.5	16.999
2021-08-09 12:00:00	5	17.95
2021-08-09 12:00:00	4.5	19.662
2021-08-09 12:00:00	4	20.138
2021-08-09 12:00:00	3.5	20.234
2021-08-09 12:00:00	3	20.424
2021-08-09 12:00:00	2.5	20.424
2021-08-09 12:00:00	2	20.424
2021-08-09 12:00:00	1.5	20.519
2021-08-09 12:00:00	1	20.615
2021-08-09 12:00:00	0.5	20.71
2021-08-09 12:00:00	0	21.951
2021-08-10 12:00:00	10	13.365
2021-08-10 12:00:00	9.5	13.269
2021-08-10 12:00:00	9	13.173
2021-08-10 12:00:00	8.5	13.269
2021-08-10 12:00:00	8	13.269
2021-08-10 12:00:00	7.5	13.365
2021-08-10 12:00:00	7	13.558
2021-08-10 12:00:00	6.5	14.23
2021-08-10 12:00:00	6	15.951
2021-08-10 12:00:00	5.5	16.999
2021-08-10 12:00:00	5	17.95
2021-08-10 12:00:00	4.5	18.616
2021-08-10 12:00:00	4	19.853
2021-08-10 12:00:00	3.5	20.138
2021-08-10 12:00:00	3	20.615
2021-08-10 12:00:00	2.5	20.615
2021-08-10 12:00:00	2	20.615
2021-08-10 12:00:00	1.5	20.71
2021-08-10 12:00:00	1	20.805
2021-08-10 12:00:00	0.5	20.996
2021-08-10 12:00:00	0	21.282
2021-08-11 12:00:00	10	13.365
2021-08-11 12:00:00	9.5	13.365
2021-08-11 12:00:00	9	13.173
2021-08-11 12:00:00	8.5	13.269
2021-08-11 12:00:00	8	13.269
2021-08-11 12:00:00	7.5	13.461
2021-08-11 12:00:00	7	13.654
2021-08-11 12:00:00	6.5	14.325
2021-08-11 12:00:00	6	15.951
2021-08-11 12:00:00	5.5	16.808
2021-08-11 12:00:00	5	17.475
2021-08-11 12:00:00	4.5	18.426
2021-08-11 12:00:00	4	19.282
2021-08-11 12:00:00	3.5	19.948
2021-08-11 12:00:00	3	21.187
2021-08-11 12:00:00	2.5	21.664
2021-08-11 12:00:00	2	21.712
2021-08-11 12:00:00	1.5	21.76
2021-08-11 12:00:00	1	21.664
2021-08-11 12:00:00	0.5	22.812
2021-08-11 12:00:00	0	23.773
2021-08-12 12:00:00	10	13.365
2021-08-12 12:00:00	9.5	13.365
2021-08-12 12:00:00	9	13.269
2021-08-12 12:00:00	8.5	13.365
2021-08-12 12:00:00	8	13.365
2021-08-12 12:00:00	7.5	13.461
2021-08-12 12:00:00	7	13.654
2021-08-12 12:00:00	6.5	14.709
2021-08-12 12:00:00	6	16.141
2021-08-12 12:00:00	5.5	16.999
2021-08-12 12:00:00	5	17.665
2021-08-12 12:00:00	4.5	18.426
2021-08-12 12:00:00	4	19.187
2021-08-12 12:00:00	3.5	19.948
2021-08-12 12:00:00	3	20.901
2021-08-12 12:00:00	2.5	21.664
2021-08-12 12:00:00	2	21.903
2021-08-12 12:00:00	1.5	22.142
2021-08-12 12:00:00	1	22.525
2021-08-12 12:00:00	0.5	23.484
2021-08-12 12:00:00	0	24.545
2021-08-13 12:00:00	10	13.365
2021-08-13 12:00:00	9.5	13.365
2021-08-13 12:00:00	9	13.173
2021-08-13 12:00:00	8.5	13.365
2021-08-13 12:00:00	8	13.269
2021-08-13 12:00:00	7.5	13.461
2021-08-13 12:00:00	7	13.942
2021-08-13 12:00:00	6.5	14.9
2021-08-13 12:00:00	6	16.332
2021-08-13 12:00:00	5.5	17.284
2021-08-13 12:00:00	5	17.95
2021-08-13 12:00:00	4.5	18.426
2021-08-13 12:00:00	4	18.996
2021-08-13 12:00:00	3.5	19.662
2021-08-13 12:00:00	3	21.091
2021-08-13 12:00:00	2.5	21.855
2021-08-13 12:00:00	2	22.3335
2021-08-13 12:00:00	1.5	22.812
2021-08-13 12:00:00	1	23.966
2021-08-13 12:00:00	0.5	24.545
2021-08-13 12:00:00	0	24.931
2021-08-14 12:00:00	10	13.461
2021-08-14 12:00:00	9.5	13.461
2021-08-14 12:00:00	9	13.269
2021-08-14 12:00:00	8.5	13.365
2021-08-14 12:00:00	8	13.365
2021-08-14 12:00:00	7.5	13.461
2021-08-14 12:00:00	7	14.421
2021-08-14 12:00:00	6.5	15.282
2021-08-14 12:00:00	6	16.046
2021-08-14 12:00:00	5.5	16.999
2021-08-14 12:00:00	5	17.76
2021-08-14 12:00:00	4.5	18.616
2021-08-14 12:00:00	4	19.472
2021-08-14 12:00:00	3.5	20.138
2021-08-14 12:00:00	3	21.282
2021-08-14 12:00:00	2.5	22.046
2021-08-14 12:00:00	2	22.9575
2021-08-14 12:00:00	1.5	23.869
2021-08-14 12:00:00	1	24.158
2021-08-14 12:00:00	0.5	25.416
2021-08-14 12:00:00	0	26.585
2021-08-15 12:00:00	10	13.461
2021-08-15 12:00:00	9.5	13.461
2021-08-15 12:00:00	9	13.269
2021-08-15 12:00:00	8.5	13.461
2021-08-15 12:00:00	8	13.365
2021-08-15 12:00:00	7.5	13.558
2021-08-15 12:00:00	7	14.038
2021-08-15 12:00:00	6.5	15.282
2021-08-15 12:00:00	6	16.141
2021-08-15 12:00:00	5.5	16.903
2021-08-15 12:00:00	5	17.665
2021-08-15 12:00:00	4.5	18.616
2021-08-15 12:00:00	4	19.758
2021-08-15 12:00:00	3.5	20.519
2021-08-15 12:00:00	3	21.569
2021-08-15 12:00:00	2.5	22.429
2021-08-15 12:00:00	2	23.1975
2021-08-15 12:00:00	1.5	23.966
2021-08-15 12:00:00	1	24.545
2021-08-15 12:00:00	0.5	25.125
2021-08-15 12:00:00	0	25.708
2021-08-16 12:00:00	10	13.461
2021-08-16 12:00:00	9.5	13.461
2021-08-16 12:00:00	9	13.269
2021-08-16 12:00:00	8.5	13.461
2021-08-16 12:00:00	8	13.365
2021-08-16 12:00:00	7.5	13.654
2021-08-16 12:00:00	7	14.421
2021-08-16 12:00:00	6.5	15.378
2021-08-16 12:00:00	6	16.427
2021-08-16 12:00:00	5.5	16.903
2021-08-16 12:00:00	5	17.475
2021-08-16 12:00:00	4.5	18.236
2021-08-16 12:00:00	4	18.996
2021-08-16 12:00:00	3.5	20.234
2021-08-16 12:00:00	3	21.473
2021-08-16 12:00:00	2.5	22.621
2021-08-16 12:00:00	2	23.3895
2021-08-16 12:00:00	1.5	24.158
2021-08-16 12:00:00	1	24.255
2021-08-16 12:00:00	0.5	24.351
2021-08-16 12:00:00	0	24.351
2021-08-17 12:00:00	10	13.461
2021-08-17 12:00:00	9.5	13.461
2021-08-17 12:00:00	9	13.269
2021-08-17 12:00:00	8.5	13.461
2021-08-17 12:00:00	8	13.365
2021-08-17 12:00:00	7.5	13.558
2021-08-17 12:00:00	7	14.038
2021-08-17 12:00:00	6.5	14.804
2021-08-17 12:00:00	6	15.76
2021-08-17 12:00:00	5.5	16.999
2021-08-17 12:00:00	5	18.14
2021-08-17 12:00:00	4.5	19.092
2021-08-17 12:00:00	4	19.662
2021-08-17 12:00:00	3.5	20.329
2021-08-17 12:00:00	3	21.76
2021-08-17 12:00:00	2.5	22.429
2021-08-17 12:00:00	2	22.6685
2021-08-17 12:00:00	1.5	22.908
2021-08-17 12:00:00	1	23.004
2021-08-17 12:00:00	0.5	23.292
2021-08-17 12:00:00	0	23.484
2021-08-18 12:00:00	10	13.461
2021-08-18 12:00:00	9.5	13.461
2021-08-18 12:00:00	9	13.269
2021-08-18 12:00:00	8.5	13.461
2021-08-18 12:00:00	8	13.365
2021-08-18 12:00:00	7.5	13.75
2021-08-18 12:00:00	7	14.709
2021-08-18 12:00:00	6.5	15.951
2021-08-18 12:00:00	6	16.713
2021-08-18 12:00:00	5.5	17.475
2021-08-18 12:00:00	5	18.045
2021-08-18 12:00:00	4.5	18.711
2021-08-18 12:00:00	4	19.377
2021-08-18 12:00:00	3.5	19.853
2021-08-18 12:00:00	3	20.71
2021-08-18 12:00:00	2.5	21.473
2021-08-18 12:00:00	2	21.712
2021-08-18 12:00:00	1.5	21.951
2021-08-18 12:00:00	1	22.046
2021-08-18 12:00:00	0.5	22.238
2021-08-18 12:00:00	0	22.333
2021-08-19 12:00:00	10	13.558
2021-08-19 12:00:00	9.5	13.558
2021-08-19 12:00:00	9	13.365
2021-08-19 12:00:00	8.5	13.558
2021-08-19 12:00:00	8	13.461
2021-08-19 12:00:00	7.5	13.75
2021-08-19 12:00:00	7	14.23
2021-08-19 12:00:00	6.5	14.996
2021-08-19 12:00:00	6	16.808
2021-08-19 12:00:00	5.5	17.475
2021-08-19 12:00:00	5	18.14
2021-08-19 12:00:00	4.5	18.711
2021-08-19 12:00:00	4	19.472
2021-08-19 12:00:00	3.5	20.234
2021-08-19 12:00:00	3	20.996
2021-08-19 12:00:00	2.5	21.664
2021-08-19 12:00:00	2	21.712
2021-08-19 12:00:00	1.5	21.76
2021-08-19 12:00:00	1	21.855
2021-08-19 12:00:00	0.5	22.142
2021-08-19 12:00:00	0	22.429
2021-08-20 12:00:00	10	13.654
2021-08-20 12:00:00	9.5	13.654
2021-08-20 12:00:00	9	13.461
2021-08-20 12:00:00	8.5	13.654
2021-08-20 12:00:00	8	13.558
2021-08-20 12:00:00	7.5	13.846
2021-08-20 12:00:00	7	14.038
2021-08-20 12:00:00	6.5	15.282
2021-08-20 12:00:00	6	16.141
2021-08-20 12:00:00	5.5	17.379
2021-08-20 12:00:00	5	18.045
2021-08-20 12:00:00	4.5	18.806
2021-08-20 12:00:00	4	19.567
2021-08-20 12:00:00	3.5	20.234
2021-08-20 12:00:00	3	20.996
2021-08-20 12:00:00	2.5	21.855
2021-08-20 12:00:00	2	21.903
2021-08-20 12:00:00	1.5	21.951
2021-08-20 12:00:00	1	22.046
2021-08-20 12:00:00	0.5	22.908
2021-08-20 12:00:00	0	23.773
2021-08-21 12:00:00	10	13.654
2021-08-21 12:00:00	9.5	13.654
2021-08-21 12:00:00	9	13.461
2021-08-21 12:00:00	8.5	13.75
2021-08-21 12:00:00	8	13.654
2021-08-21 12:00:00	7.5	14.038
2021-08-21 12:00:00	7	14.709
2021-08-21 12:00:00	6.5	15.76
2021-08-21 12:00:00	6	16.618
2021-08-21 12:00:00	5.5	17.284
2021-08-21 12:00:00	5	17.855
2021-08-21 12:00:00	4.5	18.711
2021-08-21 12:00:00	4	19.567
2021-08-21 12:00:00	3.5	20.329
2021-08-21 12:00:00	3	21.282
2021-08-21 12:00:00	2.5	22.238
2021-08-21 12:00:00	2	22.2855
2021-08-21 12:00:00	1.5	22.333
2021-08-21 12:00:00	1	22.525
2021-08-21 12:00:00	0.5	23.1
2021-08-21 12:00:00	0	23.966
2021-08-22 12:00:00	10	13.654
2021-08-22 12:00:00	9.5	13.654
2021-08-22 12:00:00	9	13.461
2021-08-22 12:00:00	8.5	13.654
2021-08-22 12:00:00	8	13.558
2021-08-22 12:00:00	7.5	13.846
2021-08-22 12:00:00	7	14.23
2021-08-22 12:00:00	6.5	15.282
2021-08-22 12:00:00	6	15.951
2021-08-22 12:00:00	5.5	16.903
2021-08-22 12:00:00	5	17.475
2021-08-22 12:00:00	4.5	18.806
2021-08-22 12:00:00	4	19.853
2021-08-22 12:00:00	3.5	20.424
2021-08-22 12:00:00	3	21.187
2021-08-22 12:00:00	2.5	21.951
2021-08-22 12:00:00	2	22.19
2021-08-22 12:00:00	1.5	22.429
2021-08-22 12:00:00	1	22.525
2021-08-22 12:00:00	0.5	22.717
2021-08-22 12:00:00	0	22.717
2021-08-23 12:00:00	10	13.654
2021-08-23 12:00:00	9.5	13.654
2021-08-23 12:00:00	9	13.461
2021-08-23 12:00:00	8.5	13.654
2021-08-23 12:00:00	8	13.558
2021-08-23 12:00:00	7.5	14.038
2021-08-23 12:00:00	7	14.613
2021-08-23 12:00:00	6.5	15.473
2021-08-23 12:00:00	6	16.713
2021-08-23 12:00:00	5.5	17.475
2021-08-23 12:00:00	5	18.14
2021-08-23 12:00:00	4.5	18.996
2021-08-23 12:00:00	4	19.758
2021-08-23 12:00:00	3.5	20.234
2021-08-23 12:00:00	3	20.996
2021-08-23 12:00:00	2.5	21.664
2021-08-23 12:00:00	2	21.664
2021-08-23 12:00:00	1.5	21.664
2021-08-23 12:00:00	1	21.76
2021-08-23 12:00:00	0.5	21.855
2021-08-23 12:00:00	0	21.855
2021-08-24 12:00:00	10	13.654
2021-08-24 12:00:00	9.5	13.654
2021-08-24 12:00:00	9	13.461
2021-08-24 12:00:00	8.5	13.75
2021-08-24 12:00:00	8	13.558
2021-08-24 12:00:00	7.5	13.942
2021-08-24 12:00:00	7	15.091
2021-08-24 12:00:00	6.5	16.046
2021-08-24 12:00:00	6	16.713
2021-08-24 12:00:00	5.5	17.379
2021-08-24 12:00:00	5	18.236
2021-08-24 12:00:00	4.5	19.092
2021-08-24 12:00:00	4	19.853
2021-08-24 12:00:00	3.5	20.805
2021-08-24 12:00:00	3	21.282
2021-08-24 12:00:00	2.5	21.378
2021-08-24 12:00:00	2	21.378
2021-08-24 12:00:00	1.5	21.378
2021-08-24 12:00:00	1	21.473
2021-08-24 12:00:00	0.5	21.664
2021-08-24 12:00:00	0	22.046
2021-08-25 12:00:00	10	13.654
2021-08-25 12:00:00	9.5	13.654
2021-08-25 12:00:00	9	13.461
2021-08-25 12:00:00	8.5	13.75
2021-08-25 12:00:00	8	13.654
2021-08-25 12:00:00	7.5	14.134
2021-08-25 12:00:00	7	14.996
2021-08-25 12:00:00	6.5	16.046
2021-08-25 12:00:00	6	17.094
2021-08-25 12:00:00	5.5	17.76
2021-08-25 12:00:00	5	18.331
2021-08-25 12:00:00	4.5	19.187
2021-08-25 12:00:00	4	20.424
2021-08-25 12:00:00	3.5	20.805
2021-08-25 12:00:00	3	20.996
2021-08-25 12:00:00	2.5	20.996
2021-08-25 12:00:00	2	21.0915
2021-08-25 12:00:00	1.5	21.187
2021-08-25 12:00:00	1	21.282
2021-08-25 12:00:00	0.5	21.855
2021-08-25 12:00:00	0	22.238
2021-08-26 12:00:00	10	13.75
2021-08-26 12:00:00	9.5	13.75
2021-08-26 12:00:00	9	13.558
2021-08-26 12:00:00	8.5	13.654
2021-08-26 12:00:00	8	13.654
2021-08-26 12:00:00	7.5	14.23
2021-08-26 12:00:00	7	15.473
2021-08-26 12:00:00	6.5	16.237
2021-08-26 12:00:00	6	16.618
2021-08-26 12:00:00	5.5	17.475
2021-08-26 12:00:00	5	18.331
2021-08-26 12:00:00	4.5	19.187
2021-08-26 12:00:00	4	20.234
2021-08-26 12:00:00	3.5	20.519
2021-08-26 12:00:00	3	20.615
2021-08-26 12:00:00	2.5	20.615
2021-08-26 12:00:00	2	20.567
2021-08-26 12:00:00	1.5	20.519
2021-08-26 12:00:00	1	20.615
2021-08-26 12:00:00	0.5	20.71
2021-08-26 12:00:00	0	20.615
2021-08-27 12:00:00	10	13.75
2021-08-27 12:00:00	9.5	13.75
2021-08-27 12:00:00	9	13.558
2021-08-27 12:00:00	8.5	14.038
2021-08-27 12:00:00	8	13.75
2021-08-27 12:00:00	7.5	14.613
2021-08-27 12:00:00	7	15.569
2021-08-27 12:00:00	6.5	16.237
2021-08-27 12:00:00	6	16.903
2021-08-27 12:00:00	5.5	17.665
2021-08-27 12:00:00	5	18.236
2021-08-27 12:00:00	4.5	18.806
2021-08-27 12:00:00	4	19.377
2021-08-27 12:00:00	3.5	20.234
2021-08-27 12:00:00	3	20.615
2021-08-27 12:00:00	2.5	20.71
2021-08-27 12:00:00	2	20.71
2021-08-27 12:00:00	1.5	20.71
2021-08-27 12:00:00	1	20.805
2021-08-27 12:00:00	0.5	21.569
2021-08-27 12:00:00	0	21.855
2021-08-28 12:00:00	10	13.75
2021-08-28 12:00:00	9.5	13.75
2021-08-28 12:00:00	9	13.558
2021-08-28 12:00:00	8.5	13.846
2021-08-28 12:00:00	8	13.75
2021-08-28 12:00:00	7.5	14.613
2021-08-28 12:00:00	7	15.473
2021-08-28 12:00:00	6.5	16.427
2021-08-28 12:00:00	6	17.189
2021-08-28 12:00:00	5.5	17.76
2021-08-28 12:00:00	5	18.331
2021-08-28 12:00:00	4.5	18.901
2021-08-28 12:00:00	4	19.472
2021-08-28 12:00:00	3.5	20.138
2021-08-28 12:00:00	3	20.519
2021-08-28 12:00:00	2.5	20.424
2021-08-28 12:00:00	2	20.424
2021-08-28 12:00:00	1.5	20.424
2021-08-28 12:00:00	1	20.519
2021-08-28 12:00:00	0.5	20.71
2021-08-28 12:00:00	0	20.615
2021-08-29 12:00:00	10	13.75
2021-08-29 12:00:00	9.5	13.75
2021-08-29 12:00:00	9	13.558
2021-08-29 12:00:00	8.5	13.846
2021-08-29 12:00:00	8	13.654
2021-08-29 12:00:00	7.5	14.421
2021-08-29 12:00:00	7	15.187
2021-08-29 12:00:00	6.5	16.141
2021-08-29 12:00:00	6	16.999
2021-08-29 12:00:00	5.5	17.57
2021-08-29 12:00:00	5	18.236
2021-08-29 12:00:00	4.5	19.567
2021-08-29 12:00:00	4	20.043
2021-08-29 12:00:00	3.5	19.853
2021-08-29 12:00:00	3	20.043
2021-08-29 12:00:00	2.5	19.948
2021-08-29 12:00:00	2	19.948
2021-08-29 12:00:00	1.5	19.948
2021-08-29 12:00:00	1	19.948
2021-08-29 12:00:00	0.5	20.138
2021-08-29 12:00:00	0	20.138
2021-08-30 12:00:00	10	13.75
2021-08-30 12:00:00	9.5	13.75
2021-08-30 12:00:00	9	13.558
2021-08-30 12:00:00	8.5	13.942
2021-08-30 12:00:00	8	13.75
2021-08-30 12:00:00	7.5	14.517
2021-08-30 12:00:00	7	15.569
2021-08-30 12:00:00	6.5	16.332
2021-08-30 12:00:00	6	17.189
2021-08-30 12:00:00	5.5	17.665
2021-08-30 12:00:00	5	18.14
2021-08-30 12:00:00	4.5	18.616
2021-08-30 12:00:00	4	19.472
2021-08-30 12:00:00	3.5	19.472
2021-08-30 12:00:00	3	19.662
2021-08-30 12:00:00	2.5	19.662
2021-08-30 12:00:00	2	19.662
2021-08-30 12:00:00	1.5	19.662
2021-08-30 12:00:00	1	19.662
2021-08-30 12:00:00	0.5	19.853
2021-08-30 12:00:00	0	19.853
2021-08-31 12:00:00	10	13.75
2021-08-31 12:00:00	9.5	13.75
2021-08-31 12:00:00	9	13.558
2021-08-31 12:00:00	8.5	14.134
2021-08-31 12:00:00	8	13.75
2021-08-31 12:00:00	7.5	14.996
2021-08-31 12:00:00	7	15.473
2021-08-31 12:00:00	6.5	16.141
2021-08-31 12:00:00	6	16.999
2021-08-31 12:00:00	5.5	17.665
2021-08-31 12:00:00	5	18.045
2021-08-31 12:00:00	4.5	18.426
2021-08-31 12:00:00	4	19.187
2021-08-31 12:00:00	3.5	19.282
2021-08-31 12:00:00	3	19.567
2021-08-31 12:00:00	2.5	19.567
2021-08-31 12:00:00	2	19.6625
2021-08-31 12:00:00	1.5	19.758
2021-08-31 12:00:00	1	19.758
2021-08-31 12:00:00	0.5	20.043
2021-08-31 12:00:00	0	20.329
2021-09-01 12:00:00	10	13.846
2021-09-01 12:00:00	9.5	13.846
2021-09-01 12:00:00	9	13.654
2021-09-01 12:00:00	8.5	14.134
2021-09-01 12:00:00	8	13.75
2021-09-01 12:00:00	7.5	14.996
2021-09-01 12:00:00	7	15.855
2021-09-01 12:00:00	6.5	16.332
2021-09-01 12:00:00	6	17.189
2021-09-01 12:00:00	5.5	17.665
2021-09-01 12:00:00	5	18.236
2021-09-01 12:00:00	4.5	18.711
2021-09-01 12:00:00	4	19.472
2021-09-01 12:00:00	3.5	19.758
2021-09-01 12:00:00	3	19.948
2021-09-01 12:00:00	2.5	19.853
2021-09-01 12:00:00	2	19.948
2021-09-01 12:00:00	1.5	20.043
2021-09-01 12:00:00	1	20.043
2021-09-01 12:00:00	0.5	20.615
2021-09-01 12:00:00	0	21.187
2021-09-02 12:00:00	10	13.942
2021-09-02 12:00:00	9.5	14.038
2021-09-02 12:00:00	9	13.942
2021-09-02 12:00:00	8.5	14.421
2021-09-02 12:00:00	8	14.134
2021-09-02 12:00:00	7.5	15.282
2021-09-02 12:00:00	7	15.76
2021-09-02 12:00:00	6.5	16.237
2021-09-02 12:00:00	6	16.523
2021-09-02 12:00:00	5.5	17.379
2021-09-02 12:00:00	5	18.045
2021-09-02 12:00:00	4.5	19.092
2021-09-02 12:00:00	4	19.853
2021-09-02 12:00:00	3.5	19.758
2021-09-02 12:00:00	3	19.948
2021-09-02 12:00:00	2.5	19.948
2021-09-02 12:00:00	2	20.091
2021-09-02 12:00:00	1.5	20.234
2021-09-02 12:00:00	1	20.138
2021-09-02 12:00:00	0.5	20.996
2021-09-02 12:00:00	0	21.569
2021-09-03 12:00:00	10	14.038
2021-09-03 12:00:00	9.5	14.134
2021-09-03 12:00:00	9	14.038
2021-09-03 12:00:00	8.5	14.613
2021-09-03 12:00:00	8	14.325
2021-09-03 12:00:00	7.5	14.996
2021-09-03 12:00:00	7	15.76
2021-09-03 12:00:00	6.5	16.332
2021-09-03 12:00:00	6	17.094
2021-09-03 12:00:00	5.5	17.665
2021-09-03 12:00:00	5	18.045
2021-09-03 12:00:00	4.5	18.711
2021-09-03 12:00:00	4	19.567
2021-09-03 12:00:00	3.5	19.948
2021-09-03 12:00:00	3	20.234
2021-09-03 12:00:00	2.5	20.329
2021-09-03 12:00:00	2	20.424
2021-09-03 12:00:00	1.5	20.519
2021-09-03 12:00:00	1	20.329
2021-09-03 12:00:00	0.5	21.282
2021-09-03 12:00:00	0	22.046
2021-09-04 12:00:00	10	14.134
2021-09-04 12:00:00	9.5	14.134
2021-09-04 12:00:00	9	14.23
2021-09-04 12:00:00	8.5	14.804
2021-09-04 12:00:00	8	14.517
2021-09-04 12:00:00	7.5	15.091
2021-09-04 12:00:00	7	15.473
2021-09-04 12:00:00	6.5	16.427
2021-09-04 12:00:00	6	17.094
2021-09-04 12:00:00	5.5	17.855
2021-09-04 12:00:00	5	18.236
2021-09-04 12:00:00	4.5	19.092
2021-09-04 12:00:00	4	19.758
2021-09-04 12:00:00	3.5	20.234
2021-09-04 12:00:00	3	20.519
2021-09-04 12:00:00	2.5	20.615
2021-09-04 12:00:00	2	20.8055
2021-09-04 12:00:00	1.5	20.996
2021-09-04 12:00:00	1	20.71
2021-09-04 12:00:00	0.5	21.951
2021-09-04 12:00:00	0	22.717
2021-09-05 12:00:00	10	14.134
2021-09-05 12:00:00	9.5	14.23
2021-09-05 12:00:00	9	14.23
2021-09-05 12:00:00	8.5	14.804
2021-09-05 12:00:00	8	14.517
2021-09-05 12:00:00	7.5	15.187
2021-09-05 12:00:00	7	15.76
2021-09-05 12:00:00	6.5	16.523
2021-09-05 12:00:00	6	17.094
2021-09-05 12:00:00	5.5	17.855
2021-09-05 12:00:00	5	18.426
2021-09-05 12:00:00	4.5	19.187
2021-09-05 12:00:00	4	20.138
2021-09-05 12:00:00	3.5	20.519
2021-09-05 12:00:00	3	20.805
2021-09-05 12:00:00	2.5	20.901
2021-09-05 12:00:00	2	21.0915
2021-09-05 12:00:00	1.5	21.282
2021-09-05 12:00:00	1	20.996
2021-09-05 12:00:00	0.5	22.142
2021-09-05 12:00:00	0	22.908
2021-09-06 12:00:00	10	14.134
2021-09-06 12:00:00	9.5	14.325
2021-09-06 12:00:00	9	14.23
2021-09-06 12:00:00	8.5	14.804
2021-09-06 12:00:00	8	14.517
2021-09-06 12:00:00	7.5	15.282
2021-09-06 12:00:00	7	16.046
2021-09-06 12:00:00	6.5	16.808
2021-09-06 12:00:00	6	17.475
2021-09-06 12:00:00	5.5	18.045
2021-09-06 12:00:00	5	18.616
2021-09-06 12:00:00	4.5	19.377
2021-09-06 12:00:00	4	20.234
2021-09-06 12:00:00	3.5	20.805
2021-09-06 12:00:00	3	21.091
2021-09-06 12:00:00	2.5	21.187
2021-09-06 12:00:00	2	21.378
2021-09-06 12:00:00	1.5	21.569
2021-09-06 12:00:00	1	21.282
2021-09-06 12:00:00	0.5	22.525
2021-09-06 12:00:00	0	23.1
2021-09-07 12:00:00	10	14.134
2021-09-07 12:00:00	9.5	14.325
2021-09-07 12:00:00	9	14.325
2021-09-07 12:00:00	8.5	14.9
2021-09-07 12:00:00	8	14.613
2021-09-07 12:00:00	7.5	15.282
2021-09-07 12:00:00	7	15.951
2021-09-07 12:00:00	6.5	16.999
2021-09-07 12:00:00	6	17.57
2021-09-07 12:00:00	5.5	18.236
2021-09-07 12:00:00	5	18.806
2021-09-07 12:00:00	4.5	19.472
2021-09-07 12:00:00	4	20.329
2021-09-07 12:00:00	3.5	20.901
2021-09-07 12:00:00	3	21.282
2021-09-07 12:00:00	2.5	21.378
2021-09-07 12:00:00	2	21.4735
2021-09-07 12:00:00	1.5	21.569
2021-09-07 12:00:00	1	21.473
2021-09-07 12:00:00	0.5	22.429
2021-09-07 12:00:00	0	23.196
2021-09-08 12:00:00	10	14.23
2021-09-08 12:00:00	9.5	14.325
2021-09-08 12:00:00	9	14.325
2021-09-08 12:00:00	8.5	15.091
2021-09-08 12:00:00	8	14.613
2021-09-08 12:00:00	7.5	15.664
2021-09-08 12:00:00	7	16.046
2021-09-08 12:00:00	6.5	16.808
2021-09-08 12:00:00	6	17.379
2021-09-08 12:00:00	5.5	18.236
2021-09-08 12:00:00	5	18.711
2021-09-08 12:00:00	4.5	19.472
2021-09-08 12:00:00	4	20.138
2021-09-08 12:00:00	3.5	20.615
2021-09-08 12:00:00	3	20.996
2021-09-08 12:00:00	2.5	21.091
2021-09-08 12:00:00	2	21.139
2021-09-08 12:00:00	1.5	21.187
2021-09-08 12:00:00	1	21.187
2021-09-08 12:00:00	0.5	21.569
2021-09-08 12:00:00	0	21.951
2021-09-09 12:00:00	10	14.134
2021-09-09 12:00:00	9.5	14.23
2021-09-09 12:00:00	9	14.23
2021-09-09 12:00:00	8.5	15.091
2021-09-09 12:00:00	8	14.517
2021-09-09 12:00:00	7.5	15.664
2021-09-09 12:00:00	7	16.141
2021-09-09 12:00:00	6.5	16.808
2021-09-09 12:00:00	6	17.665
2021-09-09 12:00:00	5.5	18.331
2021-09-09 12:00:00	5	18.806
2021-09-09 12:00:00	4.5	19.377
2021-09-09 12:00:00	4	19.948
2021-09-09 12:00:00	3.5	20.424
2021-09-09 12:00:00	3	21.091
2021-09-09 12:00:00	2.5	21.282
2021-09-09 12:00:00	2	21.4255
2021-09-09 12:00:00	1.5	21.569
2021-09-09 12:00:00	1	21.76
2021-09-09 12:00:00	0.5	21.951
2021-09-09 12:00:00	0	21.951
2021-09-10 12:00:00	10	14.038
2021-09-10 12:00:00	9.5	14.23
2021-09-10 12:00:00	9	14.23
2021-09-10 12:00:00	8.5	14.996
2021-09-10 12:00:00	8	14.517
2021-09-10 12:00:00	7.5	15.664
2021-09-10 12:00:00	7	16.332
2021-09-10 12:00:00	6.5	17.189
2021-09-10 12:00:00	6	17.95
2021-09-10 12:00:00	5.5	18.521
2021-09-10 12:00:00	5	18.901
2021-09-10 12:00:00	4.5	19.472
2021-09-10 12:00:00	4	20.043
2021-09-10 12:00:00	3.5	20.519
2021-09-10 12:00:00	3	21.282
2021-09-10 12:00:00	2.5	21.282
2021-09-10 12:00:00	2	21.33
2021-09-10 12:00:00	1.5	21.378
2021-09-10 12:00:00	1	21.569
2021-09-10 12:00:00	0.5	21.855
2021-09-10 12:00:00	0	21.855
2021-09-11 12:00:00	10	14.134
2021-09-11 12:00:00	9.5	14.325
2021-09-11 12:00:00	9	14.325
2021-09-11 12:00:00	8.5	14.996
2021-09-11 12:00:00	8	14.709
2021-09-11 12:00:00	7.5	15.569
2021-09-11 12:00:00	7	16.141
2021-09-11 12:00:00	6.5	17.094
2021-09-11 12:00:00	6	17.855
2021-09-11 12:00:00	5.5	18.616
2021-09-11 12:00:00	5	19.187
2021-09-11 12:00:00	4.5	19.948
2021-09-11 12:00:00	4	20.615
2021-09-11 12:00:00	3.5	21.091
2021-09-11 12:00:00	3	21.378
2021-09-11 12:00:00	2.5	21.473
2021-09-11 12:00:00	2	21.5685
2021-09-11 12:00:00	1.5	21.664
2021-09-11 12:00:00	1	22.238
2021-09-11 12:00:00	0.5	22.717
2021-09-11 12:00:00	0	22.621
2021-09-12 12:00:00	10	14.134
2021-09-12 12:00:00	9.5	14.325
2021-09-12 12:00:00	9	14.421
2021-09-12 12:00:00	8.5	14.996
2021-09-12 12:00:00	8	14.709
2021-09-12 12:00:00	7.5	15.76
2021-09-12 12:00:00	7	16.523
2021-09-12 12:00:00	6.5	17.189
2021-09-12 12:00:00	6	18.045
2021-09-12 12:00:00	5.5	18.806
2021-09-12 12:00:00	5	19.282
2021-09-12 12:00:00	4.5	19.853
2021-09-12 12:00:00	4	20.805
2021-09-12 12:00:00	3.5	20.901
2021-09-12 12:00:00	3	21.091
2021-09-12 12:00:00	2.5	21.282
2021-09-12 12:00:00	2	21.4255
2021-09-12 12:00:00	1.5	21.569
2021-09-12 12:00:00	1	22.046
2021-09-12 12:00:00	0.5	22.429
2021-09-12 12:00:00	0	22.621
2021-09-13 12:00:00	10	14.038
2021-09-13 12:00:00	9.5	14.23
2021-09-13 12:00:00	9	14.325
2021-09-13 12:00:00	8.5	15.378
2021-09-13 12:00:00	8	14.804
2021-09-13 12:00:00	7.5	15.951
2021-09-13 12:00:00	7	16.427
2021-09-13 12:00:00	6.5	17.189
2021-09-13 12:00:00	6	18.14
2021-09-13 12:00:00	5.5	18.806
2021-09-13 12:00:00	5	19.282
2021-09-13 12:00:00	4.5	20.043
2021-09-13 12:00:00	4	20.615
2021-09-13 12:00:00	3.5	20.996
2021-09-13 12:00:00	3	21.282
2021-09-13 12:00:00	2.5	21.282
2021-09-13 12:00:00	2	21.4255
2021-09-13 12:00:00	1.5	21.569
2021-09-13 12:00:00	1	22.046
2021-09-13 12:00:00	0.5	22.621
2021-09-13 12:00:00	0	22.429
2021-09-14 12:00:00	10	14.038
2021-09-14 12:00:00	9.5	14.23
2021-09-14 12:00:00	9	14.325
2021-09-14 12:00:00	8.5	15.282
2021-09-14 12:00:00	8	14.709
2021-09-14 12:00:00	7.5	16.046
2021-09-14 12:00:00	7	16.713
2021-09-14 12:00:00	6.5	17.284
2021-09-14 12:00:00	6	17.95
2021-09-14 12:00:00	5.5	18.711
2021-09-14 12:00:00	5	19.092
2021-09-14 12:00:00	4.5	19.662
2021-09-14 12:00:00	4	20.329
2021-09-14 12:00:00	3.5	20.805
2021-09-14 12:00:00	3	21.282
2021-09-14 12:00:00	2.5	21.282
2021-09-14 12:00:00	2	21.33
2021-09-14 12:00:00	1.5	21.378
2021-09-14 12:00:00	1	21.569
2021-09-14 12:00:00	0.5	21.951
2021-09-14 12:00:00	0	22.142
2021-09-15 12:00:00	10	14.23
2021-09-15 12:00:00	9.5	14.517
2021-09-15 12:00:00	9	14.421
2021-09-15 12:00:00	8.5	15.282
2021-09-15 12:00:00	8	14.9
2021-09-15 12:00:00	7.5	15.664
2021-09-15 12:00:00	7	16.237
2021-09-15 12:00:00	6.5	17.475
2021-09-15 12:00:00	6	18.426
2021-09-15 12:00:00	5.5	18.996
2021-09-15 12:00:00	5	19.282
2021-09-15 12:00:00	4.5	19.662
2021-09-15 12:00:00	4	20.138
2021-09-15 12:00:00	3.5	20.424
2021-09-15 12:00:00	3	20.996
2021-09-15 12:00:00	2.5	21.282
2021-09-15 12:00:00	2	21.33
2021-09-15 12:00:00	1.5	21.378
2021-09-15 12:00:00	1	21.473
2021-09-15 12:00:00	0.5	21.664
2021-09-15 12:00:00	0	21.664
2021-09-16 12:00:00	10	14.421
2021-09-16 12:00:00	9.5	14.517
2021-09-16 12:00:00	9	14.517
2021-09-16 12:00:00	8.5	15.187
2021-09-16 12:00:00	8	14.804
2021-09-16 12:00:00	7.5	15.951
2021-09-16 12:00:00	7	16.903
2021-09-16 12:00:00	6.5	17.665
2021-09-16 12:00:00	6	18.521
2021-09-16 12:00:00	5.5	18.996
2021-09-16 12:00:00	5	19.187
2021-09-16 12:00:00	4.5	19.472
2021-09-16 12:00:00	4	19.948
2021-09-16 12:00:00	3.5	20.615
2021-09-16 12:00:00	3	21.091
2021-09-16 12:00:00	2.5	21.091
2021-09-16 12:00:00	2	21.091
2021-09-16 12:00:00	1.5	21.091
2021-09-16 12:00:00	1	21.187
2021-09-16 12:00:00	0.5	21.282
2021-09-16 12:00:00	0	21.282
2021-09-17 12:00:00	10	14.325
2021-09-17 12:00:00	9.5	14.613
2021-09-17 12:00:00	9	14.804
2021-09-17 12:00:00	8.5	15.664
2021-09-17 12:00:00	8	15.282
2021-09-17 12:00:00	7.5	16.237
2021-09-17 12:00:00	7	16.808
2021-09-17 12:00:00	6.5	17.379
2021-09-17 12:00:00	6	18.045
2021-09-17 12:00:00	5.5	18.806
2021-09-17 12:00:00	5	19.282
2021-09-17 12:00:00	4.5	19.853
2021-09-17 12:00:00	4	20.615
2021-09-17 12:00:00	3.5	20.71
2021-09-17 12:00:00	3	20.901
2021-09-17 12:00:00	2.5	20.901
2021-09-17 12:00:00	2	20.9485
2021-09-17 12:00:00	1.5	20.996
2021-09-17 12:00:00	1	21.187
2021-09-17 12:00:00	0.5	21.473
2021-09-17 12:00:00	0	21.473
2021-09-18 12:00:00	10	14.325
2021-09-18 12:00:00	9.5	14.613
2021-09-18 12:00:00	9	14.804
2021-09-18 12:00:00	8.5	15.855
2021-09-18 12:00:00	8	15.282
2021-09-18 12:00:00	7.5	16.523
2021-09-18 12:00:00	7	17.094
2021-09-18 12:00:00	6.5	17.665
2021-09-18 12:00:00	6	18.045
2021-09-18 12:00:00	5.5	18.616
2021-09-18 12:00:00	5	18.996
2021-09-18 12:00:00	4.5	19.853
2021-09-18 12:00:00	4	20.615
2021-09-18 12:00:00	3.5	20.519
2021-09-18 12:00:00	3	20.805
2021-09-18 12:00:00	2.5	20.71
2021-09-18 12:00:00	2	20.8055
2021-09-18 12:00:00	1.5	20.901
2021-09-18 12:00:00	1	21.187
2021-09-18 12:00:00	0.5	21.855
2021-09-18 12:00:00	0	21.664
2021-09-19 12:00:00	10	14.421
2021-09-19 12:00:00	9.5	14.613
2021-09-19 12:00:00	9	14.804
2021-09-19 12:00:00	8.5	15.76
2021-09-19 12:00:00	8	15.187
2021-09-19 12:00:00	7.5	16.427
2021-09-19 12:00:00	7	16.903
2021-09-19 12:00:00	6.5	17.57
2021-09-19 12:00:00	6	18.14
2021-09-19 12:00:00	5.5	18.996
2021-09-19 12:00:00	5	19.377
2021-09-19 12:00:00	4.5	20.329
2021-09-19 12:00:00	4	20.519
2021-09-19 12:00:00	3.5	20.519
2021-09-19 12:00:00	3	20.615
2021-09-19 12:00:00	2.5	20.71
2021-09-19 12:00:00	2	20.7575
2021-09-19 12:00:00	1.5	20.805
2021-09-19 12:00:00	1	21.091
2021-09-19 12:00:00	0.5	21.664
2021-09-19 12:00:00	0	21.378
2021-09-20 12:00:00	10	14.325
2021-09-20 12:00:00	9.5	14.613
2021-09-20 12:00:00	9	14.709
2021-09-20 12:00:00	8.5	15.76
2021-09-20 12:00:00	8	15.282
2021-09-20 12:00:00	7.5	16.523
2021-09-20 12:00:00	7	17.189
2021-09-20 12:00:00	6.5	17.665
2021-09-20 12:00:00	6	18.236
2021-09-20 12:00:00	5.5	18.901
2021-09-20 12:00:00	5	19.472
2021-09-20 12:00:00	4.5	20.043
2021-09-20 12:00:00	4	20.234
2021-09-20 12:00:00	3.5	20.138
2021-09-20 12:00:00	3	20.234
2021-09-20 12:00:00	2.5	20.234
2021-09-20 12:00:00	2	20.2815
2021-09-20 12:00:00	1.5	20.329
2021-09-20 12:00:00	1	20.519
2021-09-20 12:00:00	0.5	20.901
2021-09-20 12:00:00	0	20.901
2021-09-21 12:00:00	10	14.325
2021-09-21 12:00:00	9.5	14.613
2021-09-21 12:00:00	9	14.804
2021-09-21 12:00:00	8.5	15.951
2021-09-21 12:00:00	8	15.473
2021-09-21 12:00:00	7.5	16.427
2021-09-21 12:00:00	7	16.903
2021-09-21 12:00:00	6.5	17.475
2021-09-21 12:00:00	6	18.045
2021-09-21 12:00:00	5.5	18.711
2021-09-21 12:00:00	5	18.996
2021-09-21 12:00:00	4.5	19.472
2021-09-21 12:00:00	4	19.853
2021-09-21 12:00:00	3.5	19.853
2021-09-21 12:00:00	3	20.138
2021-09-21 12:00:00	2.5	19.948
2021-09-21 12:00:00	2	19.948
2021-09-21 12:00:00	1.5	19.948
2021-09-21 12:00:00	1	20.138
2021-09-21 12:00:00	0.5	20.519
2021-09-21 12:00:00	0	20.519
2021-09-22 12:00:00	10	14.517
2021-09-22 12:00:00	9.5	14.9
2021-09-22 12:00:00	9	15.282
2021-09-22 12:00:00	8.5	16.141
2021-09-22 12:00:00	8	15.664
2021-09-22 12:00:00	7.5	16.523
2021-09-22 12:00:00	7	16.999
2021-09-22 12:00:00	6.5	17.665
2021-09-22 12:00:00	6	18.14
2021-09-22 12:00:00	5.5	18.616
2021-09-22 12:00:00	5	18.901
2021-09-22 12:00:00	4.5	19.282
2021-09-22 12:00:00	4	19.472
2021-09-22 12:00:00	3.5	19.472
2021-09-22 12:00:00	3	19.662
2021-09-22 12:00:00	2.5	19.567
2021-09-22 12:00:00	2	19.6145
2021-09-22 12:00:00	1.5	19.662
2021-09-22 12:00:00	1	19.853
2021-09-22 12:00:00	0.5	20.519
2021-09-22 12:00:00	0	20.615
2021-09-23 12:00:00	10	14.421
2021-09-23 12:00:00	9.5	14.804
2021-09-23 12:00:00	9	15.091
2021-09-23 12:00:00	8.5	16.237
2021-09-23 12:00:00	8	15.76
2021-09-23 12:00:00	7.5	16.713
2021-09-23 12:00:00	7	17.189
2021-09-23 12:00:00	6.5	17.76
2021-09-23 12:00:00	6	18.045
2021-09-23 12:00:00	5.5	18.426
2021-09-23 12:00:00	5	18.616
2021-09-23 12:00:00	4.5	18.996
2021-09-23 12:00:00	4	19.282
2021-09-23 12:00:00	3.5	19.187
2021-09-23 12:00:00	3	19.377
2021-09-23 12:00:00	2.5	19.377
2021-09-23 12:00:00	2	19.4245
2021-09-23 12:00:00	1.5	19.472
2021-09-23 12:00:00	1	19.758
2021-09-23 12:00:00	0.5	20.424
2021-09-23 12:00:00	0	20.234
2021-09-24 12:00:00	10	14.421
2021-09-24 12:00:00	9.5	14.804
2021-09-24 12:00:00	9	14.996
2021-09-24 12:00:00	8.5	15.951
2021-09-24 12:00:00	8	15.378
2021-09-24 12:00:00	7.5	16.808
2021-09-24 12:00:00	7	17.379
2021-09-24 12:00:00	6.5	17.76
2021-09-24 12:00:00	6	18.14
2021-09-24 12:00:00	5.5	18.521
2021-09-24 12:00:00	5	18.806
2021-09-24 12:00:00	4.5	19.092
2021-09-24 12:00:00	4	19.187
2021-09-24 12:00:00	3.5	19.187
2021-09-24 12:00:00	3	19.282
2021-09-24 12:00:00	2.5	19.282
2021-09-24 12:00:00	2	19.3295
2021-09-24 12:00:00	1.5	19.377
2021-09-24 12:00:00	1	19.662
2021-09-24 12:00:00	0.5	20.424
2021-09-24 12:00:00	0	20.424
2021-09-25 12:00:00	10	14.517
2021-09-25 12:00:00	9.5	14.804
2021-09-25 12:00:00	9	14.996
2021-09-25 12:00:00	8.5	16.046
2021-09-25 12:00:00	8	15.473
2021-09-25 12:00:00	7.5	16.903
2021-09-25 12:00:00	7	17.475
2021-09-25 12:00:00	6.5	17.95
2021-09-25 12:00:00	6	18.331
2021-09-25 12:00:00	5.5	18.521
2021-09-25 12:00:00	5	18.806
2021-09-25 12:00:00	4.5	19.187
2021-09-25 12:00:00	4	19.282
2021-09-25 12:00:00	3.5	19.282
2021-09-25 12:00:00	3	19.377
2021-09-25 12:00:00	2.5	19.472
2021-09-25 12:00:00	2	19.5195
2021-09-25 12:00:00	1.5	19.567
2021-09-25 12:00:00	1	19.853
2021-09-25 12:00:00	0.5	20.519
2021-09-25 12:00:00	0	20.615
2021-09-26 12:00:00	10	14.613
2021-09-26 12:00:00	9.5	14.9
2021-09-26 12:00:00	9	15.091
2021-09-26 12:00:00	8.5	16.141
2021-09-26 12:00:00	8	15.664
2021-09-26 12:00:00	7.5	16.713
2021-09-26 12:00:00	7	17.284
2021-09-26 12:00:00	6.5	17.855
2021-09-26 12:00:00	6	18.331
2021-09-26 12:00:00	5.5	18.806
2021-09-26 12:00:00	5	18.996
2021-09-26 12:00:00	4.5	19.187
2021-09-26 12:00:00	4	19.377
2021-09-26 12:00:00	3.5	19.377
2021-09-26 12:00:00	3	19.472
2021-09-26 12:00:00	2.5	19.567
2021-09-26 12:00:00	2	19.6625
2021-09-26 12:00:00	1.5	19.758
2021-09-26 12:00:00	1	19.853
2021-09-26 12:00:00	0.5	20.615
2021-09-26 12:00:00	0	20.519
2021-09-27 12:00:00	10	14.709
2021-09-27 12:00:00	9.5	14.996
2021-09-27 12:00:00	9	14.996
2021-09-27 12:00:00	8.5	16.046
2021-09-27 12:00:00	8	15.378
2021-09-27 12:00:00	7.5	16.713
2021-09-27 12:00:00	7	17.475
2021-09-27 12:00:00	6.5	17.855
2021-09-27 12:00:00	6	18.426
2021-09-27 12:00:00	5.5	18.616
2021-09-27 12:00:00	5	18.996
2021-09-27 12:00:00	4.5	19.187
2021-09-27 12:00:00	4	19.377
2021-09-27 12:00:00	3.5	19.377
2021-09-27 12:00:00	3	19.472
2021-09-27 12:00:00	2.5	19.472
2021-09-27 12:00:00	2	19.5195
2021-09-27 12:00:00	1.5	19.567
2021-09-27 12:00:00	1	19.758
2021-09-27 12:00:00	0.5	20.329
2021-09-27 12:00:00	0	20.234
2021-09-28 12:00:00	10	14.709
2021-09-28 12:00:00	9.5	14.9
2021-09-28 12:00:00	9	15.187
2021-09-28 12:00:00	8.5	16.141
2021-09-28 12:00:00	8	15.569
2021-09-28 12:00:00	7.5	16.808
2021-09-28 12:00:00	7	17.57
2021-09-28 12:00:00	6.5	17.855
2021-09-28 12:00:00	6	18.236
2021-09-28 12:00:00	5.5	18.521
2021-09-28 12:00:00	5	18.806
2021-09-28 12:00:00	4.5	19.282
2021-09-28 12:00:00	4	19.377
2021-09-28 12:00:00	3.5	19.377
2021-09-28 12:00:00	3	19.472
2021-09-28 12:00:00	2.5	19.567
2021-09-28 12:00:00	2	19.567
2021-09-28 12:00:00	1.5	19.567
2021-09-28 12:00:00	1	19.758
2021-09-28 12:00:00	0.5	20.424
2021-09-28 12:00:00	0	20.424
2021-09-29 12:00:00	10	14.421
2021-09-29 12:00:00	9.5	14.804
2021-09-29 12:00:00	9	15.187
2021-09-29 12:00:00	8.5	16.332
2021-09-29 12:00:00	8	15.855
2021-09-29 12:00:00	7.5	16.713
2021-09-29 12:00:00	7	17.094
2021-09-29 12:00:00	6.5	17.665
2021-09-29 12:00:00	6	18.045
2021-09-29 12:00:00	5.5	18.331
2021-09-29 12:00:00	5	18.331
2021-09-29 12:00:00	4.5	18.806
2021-09-29 12:00:00	4	18.996
2021-09-29 12:00:00	3.5	18.901
2021-09-29 12:00:00	3	19.092
2021-09-29 12:00:00	2.5	19.092
2021-09-29 12:00:00	2	19.092
2021-09-29 12:00:00	1.5	19.092
2021-09-29 12:00:00	1	19.092
2021-09-29 12:00:00	0.5	19.567
2021-09-29 12:00:00	0	19.377
2021-09-30 12:00:00	10	14.613
2021-09-30 12:00:00	9.5	14.9
2021-09-30 12:00:00	9	15.091
2021-09-30 12:00:00	8.5	16.332
2021-09-30 12:00:00	8	15.76
2021-09-30 12:00:00	7.5	16.808
2021-09-30 12:00:00	7	17.189
2021-09-30 12:00:00	6.5	17.475
2021-09-30 12:00:00	6	17.76
2021-09-30 12:00:00	5.5	18.045
2021-09-30 12:00:00	5	18.045
2021-09-30 12:00:00	4.5	18.14
2021-09-30 12:00:00	4	18.331
2021-09-30 12:00:00	3.5	18.236
2021-09-30 12:00:00	3	18.426
2021-09-30 12:00:00	2.5	18.426
2021-09-30 12:00:00	2	18.4735
2021-09-30 12:00:00	1.5	18.521
2021-09-30 12:00:00	1	18.806
2021-09-30 12:00:00	0.5	19.377
2021-09-30 12:00:00	0	19.092
2021-10-01 12:00:00	10	14.517
2021-10-01 12:00:00	9.5	14.804
2021-10-01 12:00:00	9	15.187
2021-10-01 12:00:00	8.5	16.141
2021-10-01 12:00:00	8	15.855
2021-10-01 12:00:00	7.5	16.427
2021-10-01 12:00:00	7	16.713
2021-10-01 12:00:00	6.5	17.094
2021-10-01 12:00:00	6	17.379
2021-10-01 12:00:00	5.5	17.665
2021-10-01 12:00:00	5	17.665
2021-10-01 12:00:00	4.5	17.95
2021-10-01 12:00:00	4	18.045
2021-10-01 12:00:00	3.5	18.045
2021-10-01 12:00:00	3	18.236
2021-10-01 12:00:00	2.5	18.236
2021-10-01 12:00:00	2	18.236
2021-10-01 12:00:00	1.5	18.236
2021-10-01 12:00:00	1	18.616
2021-10-01 12:00:00	0.5	19.187
2021-10-01 12:00:00	0	18.996
2021-10-02 12:00:00	10	14.517
2021-10-02 12:00:00	9.5	14.804
2021-10-02 12:00:00	9	15.091
2021-10-02 12:00:00	8.5	16.141
2021-10-02 12:00:00	8	15.664
2021-10-02 12:00:00	7.5	16.523
2021-10-02 12:00:00	7	16.808
2021-10-02 12:00:00	6.5	17.094
2021-10-02 12:00:00	6	17.379
2021-10-02 12:00:00	5.5	17.57
2021-10-02 12:00:00	5	17.665
2021-10-02 12:00:00	4.5	17.855
2021-10-02 12:00:00	4	17.95
2021-10-02 12:00:00	3.5	18.045
2021-10-02 12:00:00	3	18.236
2021-10-02 12:00:00	2.5	18.236
2021-10-02 12:00:00	2	18.236
2021-10-02 12:00:00	1.5	18.236
2021-10-02 12:00:00	1	18.521
2021-10-02 12:00:00	0.5	18.996
2021-10-02 12:00:00	0	18.806
2021-10-03 12:00:00	10	14.709
2021-10-03 12:00:00	9.5	14.9
2021-10-03 12:00:00	9	15.187
2021-10-03 12:00:00	8.5	16.141
2021-10-03 12:00:00	8	15.664
2021-10-03 12:00:00	7.5	16.523
2021-10-03 12:00:00	7	16.903
2021-10-03 12:00:00	6.5	17.189
2021-10-03 12:00:00	6	17.57
2021-10-03 12:00:00	5.5	17.76
2021-10-03 12:00:00	5	17.76
2021-10-03 12:00:00	4.5	17.95
2021-10-03 12:00:00	4	18.045
2021-10-03 12:00:00	3.5	17.95
2021-10-03 12:00:00	3	18.14
2021-10-03 12:00:00	2.5	18.14
2021-10-03 12:00:00	2	18.0925
2021-10-03 12:00:00	1.5	18.045
2021-10-03 12:00:00	1	18.14
2021-10-03 12:00:00	0.5	18.236
2021-10-03 12:00:00	0	18.236
2021-10-04 12:00:00	10	14.613
2021-10-04 12:00:00	9.5	14.9
2021-10-04 12:00:00	9	15.091
2021-10-04 12:00:00	8.5	16.141
2021-10-04 12:00:00	8	15.569
2021-10-04 12:00:00	7.5	16.523
2021-10-04 12:00:00	7	16.903
2021-10-04 12:00:00	6.5	17.094
2021-10-04 12:00:00	6	17.284
2021-10-04 12:00:00	5.5	17.57
2021-10-04 12:00:00	5	17.665
2021-10-04 12:00:00	4.5	17.76
2021-10-04 12:00:00	4	17.76
2021-10-04 12:00:00	3.5	17.76
2021-10-04 12:00:00	3	17.855
2021-10-04 12:00:00	2.5	17.855
2021-10-04 12:00:00	2	17.855
2021-10-04 12:00:00	1.5	17.855
2021-10-04 12:00:00	1	17.855
2021-10-04 12:00:00	0.5	17.95
2021-10-04 12:00:00	0	17.95
2021-10-05 12:00:00	10	14.421
2021-10-05 12:00:00	9.5	14.996
2021-10-05 12:00:00	9	15.187
2021-10-05 12:00:00	8.5	16.046
2021-10-05 12:00:00	8	15.664
2021-10-05 12:00:00	7.5	16.427
2021-10-05 12:00:00	7	16.523
2021-10-05 12:00:00	6.5	16.808
2021-10-05 12:00:00	6	16.903
2021-10-05 12:00:00	5.5	17.094
2021-10-05 12:00:00	5	17.189
2021-10-05 12:00:00	4.5	17.379
2021-10-05 12:00:00	4	17.57
2021-10-05 12:00:00	3.5	17.475
2021-10-05 12:00:00	3	17.665
2021-10-05 12:00:00	2.5	17.665
2021-10-05 12:00:00	2	17.665
2021-10-05 12:00:00	1.5	17.665
2021-10-05 12:00:00	1	17.665
2021-10-05 12:00:00	0.5	17.95
2021-10-05 12:00:00	0	17.855
2021-10-06 12:00:00	10	14.421
2021-10-06 12:00:00	9.5	14.613
2021-10-06 12:00:00	9	15.187
2021-10-06 12:00:00	8.5	15.855
2021-10-06 12:00:00	8	15.664
2021-10-06 12:00:00	7.5	16.141
2021-10-06 12:00:00	7	16.237
2021-10-06 12:00:00	6.5	16.427
2021-10-06 12:00:00	6	16.618
2021-10-06 12:00:00	5.5	16.713
2021-10-06 12:00:00	5	16.999
2021-10-06 12:00:00	4.5	16.999
2021-10-06 12:00:00	4	17.094
2021-10-06 12:00:00	3.5	16.999
2021-10-06 12:00:00	3	17.189
2021-10-06 12:00:00	2.5	17.189
2021-10-06 12:00:00	2	17.1415
2021-10-06 12:00:00	1.5	17.094
2021-10-06 12:00:00	1	17.094
2021-10-06 12:00:00	0.5	17.284
2021-10-06 12:00:00	0	17.189
2021-10-07 12:00:00	10	14.325
2021-10-07 12:00:00	9.5	14.325
2021-10-07 12:00:00	9	14.23
2021-10-07 12:00:00	8.5	15.282
2021-10-07 12:00:00	8	14.9
2021-10-07 12:00:00	7.5	15.76
2021-10-07 12:00:00	7	16.046
2021-10-07 12:00:00	6.5	16.237
2021-10-07 12:00:00	6	16.427
2021-10-07 12:00:00	5.5	16.523
2021-10-07 12:00:00	5	16.618
2021-10-07 12:00:00	4.5	16.618
2021-10-07 12:00:00	4	16.713
2021-10-07 12:00:00	3.5	16.618
2021-10-07 12:00:00	3	16.808
2021-10-07 12:00:00	2.5	16.808
2021-10-07 12:00:00	2	16.7605
2021-10-07 12:00:00	1.5	16.713
2021-10-07 12:00:00	1	16.808
2021-10-07 12:00:00	0.5	17.094
2021-10-07 12:00:00	0	16.999
2021-10-08 12:00:00	10	14.421
2021-10-08 12:00:00	9.5	14.421
2021-10-08 12:00:00	9	14.23
2021-10-08 12:00:00	8.5	15.187
2021-10-08 12:00:00	8	14.517
2021-10-08 12:00:00	7.5	15.855
2021-10-08 12:00:00	7	16.237
2021-10-08 12:00:00	6.5	16.332
2021-10-08 12:00:00	6	16.332
2021-10-08 12:00:00	5.5	16.332
2021-10-08 12:00:00	5	16.237
2021-10-08 12:00:00	4.5	16.332
2021-10-08 12:00:00	4	16.332
2021-10-08 12:00:00	3.5	16.332
2021-10-08 12:00:00	3	16.523
2021-10-08 12:00:00	2.5	16.523
2021-10-08 12:00:00	2	16.523
2021-10-08 12:00:00	1.5	16.523
2021-10-08 12:00:00	1	16.713
2021-10-08 12:00:00	0.5	16.999
2021-10-08 12:00:00	0	17.094
2021-10-09 12:00:00	10	14.517
2021-10-09 12:00:00	9.5	14.613
2021-10-09 12:00:00	9	14.421
2021-10-09 12:00:00	8.5	15.091
2021-10-09 12:00:00	8	14.804
2021-10-09 12:00:00	7.5	15.76
2021-10-09 12:00:00	7	16.046
2021-10-09 12:00:00	6.5	16.141
2021-10-09 12:00:00	6	16.141
2021-10-09 12:00:00	5.5	16.141
2021-10-09 12:00:00	5	16.046
2021-10-09 12:00:00	4.5	16.141
2021-10-09 12:00:00	4	16.237
2021-10-09 12:00:00	3.5	16.141
2021-10-09 12:00:00	3	16.427
2021-10-09 12:00:00	2.5	16.332
2021-10-09 12:00:00	2	16.3795
2021-10-09 12:00:00	1.5	16.427
2021-10-09 12:00:00	1	16.618
2021-10-09 12:00:00	0.5	16.999
2021-10-09 12:00:00	0	16.999
2021-10-10 12:00:00	10	14.517
2021-10-10 12:00:00	9.5	14.709
2021-10-10 12:00:00	9	14.709
2021-10-10 12:00:00	8.5	15.473
2021-10-10 12:00:00	8	14.996
2021-10-10 12:00:00	7.5	15.76
2021-10-10 12:00:00	7	15.855
2021-10-10 12:00:00	6.5	15.951
2021-10-10 12:00:00	6	15.951
2021-10-10 12:00:00	5.5	15.951
2021-10-10 12:00:00	5	15.855
2021-10-10 12:00:00	4.5	15.951
2021-10-10 12:00:00	4	16.046
2021-10-10 12:00:00	3.5	15.951
2021-10-10 12:00:00	3	16.332
2021-10-10 12:00:00	2.5	16.141
2021-10-10 12:00:00	2	16.189
2021-10-10 12:00:00	1.5	16.237
2021-10-10 12:00:00	1	16.523
2021-10-10 12:00:00	0.5	16.999
2021-10-10 12:00:00	0	17.379
2021-10-11 12:00:00	10	14.613
2021-10-11 12:00:00	9.5	14.709
2021-10-11 12:00:00	9	14.613
2021-10-11 12:00:00	8.5	15.282
2021-10-11 12:00:00	8	14.9
2021-10-11 12:00:00	7.5	15.664
2021-10-11 12:00:00	7	15.76
2021-10-11 12:00:00	6.5	15.76
2021-10-11 12:00:00	6	15.76
2021-10-11 12:00:00	5.5	15.76
2021-10-11 12:00:00	5	15.664
2021-10-11 12:00:00	4.5	15.76
2021-10-11 12:00:00	4	15.855
2021-10-11 12:00:00	3.5	15.76
2021-10-11 12:00:00	3	15.951
2021-10-11 12:00:00	2.5	15.951
2021-10-11 12:00:00	2	15.951
2021-10-11 12:00:00	1.5	15.951
2021-10-11 12:00:00	1	16.141
2021-10-11 12:00:00	0.5	16.427
2021-10-11 12:00:00	0	16.427
2021-10-12 12:00:00	10	14.613
2021-10-12 12:00:00	9.5	14.709
2021-10-12 12:00:00	9	14.613
2021-10-12 12:00:00	8.5	15.187
2021-10-12 12:00:00	8	14.9
2021-10-12 12:00:00	7.5	15.473
2021-10-12 12:00:00	7	15.473
2021-10-12 12:00:00	6.5	15.569
2021-10-12 12:00:00	6	15.569
2021-10-12 12:00:00	5.5	15.569
2021-10-12 12:00:00	5	15.473
2021-10-12 12:00:00	4.5	15.569
2021-10-12 12:00:00	4	15.664
2021-10-12 12:00:00	3.5	15.569
2021-10-12 12:00:00	3	15.664
2021-10-12 12:00:00	2.5	15.664
2021-10-12 12:00:00	2	15.6165
2021-10-12 12:00:00	1.5	15.569
2021-10-12 12:00:00	1	15.664
2021-10-12 12:00:00	0.5	15.76
2021-10-12 12:00:00	0	15.76
2021-10-13 12:00:00	10	14.613
2021-10-13 12:00:00	9.5	14.613
2021-10-13 12:00:00	9	14.517
2021-10-13 12:00:00	8.5	14.9
2021-10-13 12:00:00	8	14.709
2021-10-13 12:00:00	7.5	15.091
2021-10-13 12:00:00	7	15.282
2021-10-13 12:00:00	6.5	15.378
2021-10-13 12:00:00	6	15.378
2021-10-13 12:00:00	5.5	15.282
2021-10-13 12:00:00	5	15.187
2021-10-13 12:00:00	4.5	15.282
2021-10-13 12:00:00	4	15.378
2021-10-13 12:00:00	3.5	15.282
2021-10-13 12:00:00	3	15.473
2021-10-13 12:00:00	2.5	15.378
2021-10-13 12:00:00	2	15.378
2021-10-13 12:00:00	1.5	15.378
2021-10-13 12:00:00	1	15.473
2021-10-13 12:00:00	0.5	15.664
2021-10-13 12:00:00	0	15.664
2021-10-14 12:00:00	10	14.517
2021-10-14 12:00:00	9.5	14.613
2021-10-14 12:00:00	9	14.421
2021-10-14 12:00:00	8.5	14.804
2021-10-14 12:00:00	8	14.613
2021-10-14 12:00:00	7.5	14.996
2021-10-14 12:00:00	7	15.091
2021-10-14 12:00:00	6.5	15.091
2021-10-14 12:00:00	6	15.091
2021-10-14 12:00:00	5.5	15.091
2021-10-14 12:00:00	5	14.996
2021-10-14 12:00:00	4.5	15.091
2021-10-14 12:00:00	4	15.187
2021-10-14 12:00:00	3.5	15.091
2021-10-14 12:00:00	3	15.282
2021-10-14 12:00:00	2.5	15.282
2021-10-14 12:00:00	2	15.33
2021-10-14 12:00:00	1.5	15.378
2021-10-14 12:00:00	1	15.664
2021-10-14 12:00:00	0.5	15.951
2021-10-14 12:00:00	0	16.237
