# Supplementary material for: The impact of floating photovoltaic power plants on lake water temperature and stratification
Source: Sci Rep. 2023 May 16;13:7932. doi: 10.1038/s41598-023-34751-2 (PMC10188439; doi:10.1038/s41598-023-34751-2)
Supplement: Supplementary file 1 — Supplementary Information. [file 41598_2023_34751_MOESM1_ESM.zip › 1015_REF2_field_data.csv]

Datetime	Depth	Temp
2021-07-17 12:00:00	10	12.787
2021-07-17 12:00:00	9.5	12.69
2021-07-17 12:00:00	9	12.594
2021-07-17 12:00:00	8.5	12.69
2021-07-17 12:00:00	8	12.787
2021-07-17 12:00:00	7.5	12.69
2021-07-17 12:00:00	7	12.787
2021-07-17 12:00:00	6.5	12.883
2021-07-17 12:00:00	6	13.173
2021-07-17 12:00:00	5.5	14.517
2021-07-17 12:00:00	5	15.378
2021-07-17 12:00:00	4.5	16.046
2021-07-17 12:00:00	4	17.094
2021-07-17 12:00:00	3.5	17.95
2021-07-17 12:00:00	3	18.806
2021-07-17 12:00:00	2.5	19.853
2021-07-17 12:00:00	2	20.805
2021-07-17 12:00:00	1.5	21.473
2021-07-17 12:00:00	1	21.664
2021-07-17 12:00:00	0.5	21.76
2021-07-17 12:00:00	0	21.76
2021-07-18 12:00:00	10	12.787
2021-07-18 12:00:00	9.5	12.69
2021-07-18 12:00:00	9	12.69
2021-07-18 12:00:00	8.5	12.69
2021-07-18 12:00:00	8	12.883
2021-07-18 12:00:00	7.5	12.69
2021-07-18 12:00:00	7	12.787
2021-07-18 12:00:00	6.5	12.98
2021-07-18 12:00:00	6	13.269
2021-07-18 12:00:00	5.5	14.23
2021-07-18 12:00:00	5	15.282
2021-07-18 12:00:00	4.5	16.237
2021-07-18 12:00:00	4	17.379
2021-07-18 12:00:00	3.5	18.5685
2021-07-18 12:00:00	3	19.758
2021-07-18 12:00:00	2.5	20.519
2021-07-18 12:00:00	2	21.378
2021-07-18 12:00:00	1.5	22.046
2021-07-18 12:00:00	1	22.333
2021-07-18 12:00:00	0.5	23.581
2021-07-18 12:00:00	0	23.484
2021-07-19 12:00:00	10	12.787
2021-07-19 12:00:00	9.5	12.69
2021-07-19 12:00:00	9	12.69
2021-07-19 12:00:00	8.5	12.69
2021-07-19 12:00:00	8	12.883
2021-07-19 12:00:00	7.5	12.69
2021-07-19 12:00:00	7	12.883
2021-07-19 12:00:00	6.5	12.98
2021-07-19 12:00:00	6	13.461
2021-07-19 12:00:00	5.5	14.421
2021-07-19 12:00:00	5	15.76
2021-07-19 12:00:00	4.5	16.427
2021-07-19 12:00:00	4	17.379
2021-07-19 12:00:00	3.5	18.9015
2021-07-19 12:00:00	3	20.424
2021-07-19 12:00:00	2.5	21.664
2021-07-19 12:00:00	2	22.333
2021-07-19 12:00:00	1.5	23.004
2021-07-19 12:00:00	1	23.1
2021-07-19 12:00:00	0.5	24.448
2021-07-19 12:00:00	0	24.351
2021-07-20 12:00:00	10	12.787
2021-07-20 12:00:00	9.5	12.787
2021-07-20 12:00:00	9	12.69
2021-07-20 12:00:00	8.5	12.787
2021-07-20 12:00:00	8	12.883
2021-07-20 12:00:00	7.5	12.787
2021-07-20 12:00:00	7	12.883
2021-07-20 12:00:00	6.5	12.883
2021-07-20 12:00:00	6	13.173
2021-07-20 12:00:00	5.5	14.23
2021-07-20 12:00:00	5	15.282
2021-07-20 12:00:00	4.5	16.141
2021-07-20 12:00:00	4	17.475
2021-07-20 12:00:00	3.5	18.664
2021-07-20 12:00:00	3	19.853
2021-07-20 12:00:00	2.5	21.569
2021-07-20 12:00:00	2	22.812
2021-07-20 12:00:00	1.5	23.196
2021-07-20 12:00:00	1	23.388
2021-07-20 12:00:00	0.5	24.158
2021-07-20 12:00:00	0	24.158
2021-07-21 12:00:00	10	12.883
2021-07-21 12:00:00	9.5	12.883
2021-07-21 12:00:00	9	12.787
2021-07-21 12:00:00	8.5	12.787
2021-07-21 12:00:00	8	12.883
2021-07-21 12:00:00	7.5	12.787
2021-07-21 12:00:00	7	12.883
2021-07-21 12:00:00	6.5	12.98
2021-07-21 12:00:00	6	13.365
2021-07-21 12:00:00	5.5	14.421
2021-07-21 12:00:00	5	15.951
2021-07-21 12:00:00	4.5	16.618
2021-07-21 12:00:00	4	18.14
2021-07-21 12:00:00	3.5	19.187
2021-07-21 12:00:00	3	20.234
2021-07-21 12:00:00	2.5	22.046
2021-07-21 12:00:00	2	23.1
2021-07-21 12:00:00	1.5	23.388
2021-07-21 12:00:00	1	23.966
2021-07-21 12:00:00	0.5	24.351
2021-07-21 12:00:00	0	24.641
2021-07-22 12:00:00	10	12.883
2021-07-22 12:00:00	9.5	12.883
2021-07-22 12:00:00	9	12.787
2021-07-22 12:00:00	8.5	12.787
2021-07-22 12:00:00	8	12.883
2021-07-22 12:00:00	7.5	12.883
2021-07-22 12:00:00	7	12.883
2021-07-22 12:00:00	6.5	12.98
2021-07-22 12:00:00	6	13.461
2021-07-22 12:00:00	5.5	14.517
2021-07-22 12:00:00	5	16.141
2021-07-22 12:00:00	4.5	16.903
2021-07-22 12:00:00	4	17.76
2021-07-22 12:00:00	3.5	19.092
2021-07-22 12:00:00	3	20.424
2021-07-22 12:00:00	2.5	22.142
2021-07-22 12:00:00	2	23.196
2021-07-22 12:00:00	1.5	23.773
2021-07-22 12:00:00	1	24.158
2021-07-22 12:00:00	0.5	24.641
2021-07-22 12:00:00	0	24.835
2021-07-23 12:00:00	10	12.883
2021-07-23 12:00:00	9.5	12.883
2021-07-23 12:00:00	9	12.787
2021-07-23 12:00:00	8.5	12.883
2021-07-23 12:00:00	8	12.98
2021-07-23 12:00:00	7.5	12.883
2021-07-23 12:00:00	7	12.883
2021-07-23 12:00:00	6.5	12.98
2021-07-23 12:00:00	6	13.461
2021-07-23 12:00:00	5.5	14.9
2021-07-23 12:00:00	5	16.141
2021-07-23 12:00:00	4.5	16.999
2021-07-23 12:00:00	4	18.045
2021-07-23 12:00:00	3.5	19.568
2021-07-23 12:00:00	3	21.091
2021-07-23 12:00:00	2.5	22.812
2021-07-23 12:00:00	2	23.869
2021-07-23 12:00:00	1.5	24.158
2021-07-23 12:00:00	1	24.545
2021-07-23 12:00:00	0.5	25.222
2021-07-23 12:00:00	0	25.513
2021-07-24 12:00:00	10	12.883
2021-07-24 12:00:00	9.5	12.883
2021-07-24 12:00:00	9	12.883
2021-07-24 12:00:00	8.5	12.883
2021-07-24 12:00:00	8	12.98
2021-07-24 12:00:00	7.5	12.883
2021-07-24 12:00:00	7	12.98
2021-07-24 12:00:00	6.5	13.076
2021-07-24 12:00:00	6	13.654
2021-07-24 12:00:00	5.5	14.9
2021-07-24 12:00:00	5	16.427
2021-07-24 12:00:00	4.5	17.475
2021-07-24 12:00:00	4	18.711
2021-07-24 12:00:00	3.5	20.1875
2021-07-24 12:00:00	3	21.664
2021-07-24 12:00:00	2.5	23.966
2021-07-24 12:00:00	2	24.351
2021-07-24 12:00:00	1.5	24.738
2021-07-24 12:00:00	1	25.028
2021-07-24 12:00:00	0.5	25.416
2021-07-24 12:00:00	0	25.805
2021-07-25 12:00:00	10	12.98
2021-07-25 12:00:00	9.5	12.98
2021-07-25 12:00:00	9	12.883
2021-07-25 12:00:00	8.5	12.883
2021-07-25 12:00:00	8	12.98
2021-07-25 12:00:00	7.5	12.98
2021-07-25 12:00:00	7	13.076
2021-07-25 12:00:00	6.5	13.365
2021-07-25 12:00:00	6	13.942
2021-07-25 12:00:00	5.5	14.996
2021-07-25 12:00:00	5	16.523
2021-07-25 12:00:00	4.5	17.76
2021-07-25 12:00:00	4	18.806
2021-07-25 12:00:00	3.5	20.426
2021-07-25 12:00:00	3	22.046
2021-07-25 12:00:00	2.5	24.351
2021-07-25 12:00:00	2	24.738
2021-07-25 12:00:00	1.5	25.028
2021-07-25 12:00:00	1	25.319
2021-07-25 12:00:00	0.5	25.805
2021-07-25 12:00:00	0	26.683
2021-07-26 12:00:00	10	12.883
2021-07-26 12:00:00	9.5	12.883
2021-07-26 12:00:00	9	12.883
2021-07-26 12:00:00	8.5	12.883
2021-07-26 12:00:00	8	12.98
2021-07-26 12:00:00	7.5	12.98
2021-07-26 12:00:00	7	12.98
2021-07-26 12:00:00	6.5	13.076
2021-07-26 12:00:00	6	13.654
2021-07-26 12:00:00	5.5	15.091
2021-07-26 12:00:00	5	16.618
2021-07-26 12:00:00	4.5	17.76
2021-07-26 12:00:00	4	19.092
2021-07-26 12:00:00	3.5	20.378
2021-07-26 12:00:00	3	21.664
2021-07-26 12:00:00	2.5	24.255
2021-07-26 12:00:00	2	24.351
2021-07-26 12:00:00	1.5	24.545
2021-07-26 12:00:00	1	24.545
2021-07-26 12:00:00	0.5	24.545
2021-07-26 12:00:00	0	24.641
2021-07-27 12:00:00	10	12.98
2021-07-27 12:00:00	9.5	12.883
2021-07-27 12:00:00	9	12.883
2021-07-27 12:00:00	8.5	12.883
2021-07-27 12:00:00	8	12.98
2021-07-27 12:00:00	7.5	12.883
2021-07-27 12:00:00	7	12.98
2021-07-27 12:00:00	6.5	13.076
2021-07-27 12:00:00	6	13.846
2021-07-27 12:00:00	5.5	15.187
2021-07-27 12:00:00	5	16.237
2021-07-27 12:00:00	4.5	17.76
2021-07-27 12:00:00	4	19.092
2021-07-27 12:00:00	3.5	21.096
2021-07-27 12:00:00	3	23.1
2021-07-27 12:00:00	2.5	23.966
2021-07-27 12:00:00	2	24.158
2021-07-27 12:00:00	1.5	24.448
2021-07-27 12:00:00	1	24.641
2021-07-27 12:00:00	0.5	24.835
2021-07-27 12:00:00	0	25.319
2021-07-28 12:00:00	10	12.98
2021-07-28 12:00:00	9.5	12.98
2021-07-28 12:00:00	9	12.883
2021-07-28 12:00:00	8.5	12.883
2021-07-28 12:00:00	8	12.98
2021-07-28 12:00:00	7.5	12.98
2021-07-28 12:00:00	7	13.173
2021-07-28 12:00:00	6.5	13.558
2021-07-28 12:00:00	6	14.038
2021-07-28 12:00:00	5.5	15.664
2021-07-28 12:00:00	5	17.094
2021-07-28 12:00:00	4.5	18.331
2021-07-28 12:00:00	4	19.567
2021-07-28 12:00:00	3.5	20.8065
2021-07-28 12:00:00	3	22.046
2021-07-28 12:00:00	2.5	23.773
2021-07-28 12:00:00	2	23.869
2021-07-28 12:00:00	1.5	23.966
2021-07-28 12:00:00	1	23.966
2021-07-28 12:00:00	0.5	24.158
2021-07-28 12:00:00	0	24.545
2021-07-29 12:00:00	10	12.98
2021-07-29 12:00:00	9.5	12.98
2021-07-29 12:00:00	9	12.883
2021-07-29 12:00:00	8.5	12.98
2021-07-29 12:00:00	8	12.98
2021-07-29 12:00:00	7.5	12.98
2021-07-29 12:00:00	7	13.076
2021-07-29 12:00:00	6.5	13.558
2021-07-29 12:00:00	6	14.613
2021-07-29 12:00:00	5.5	15.664
2021-07-29 12:00:00	5	17.094
2021-07-29 12:00:00	4.5	18.045
2021-07-29 12:00:00	4	19.282
2021-07-29 12:00:00	3.5	21.143
2021-07-29 12:00:00	3	23.004
2021-07-29 12:00:00	2.5	23.1
2021-07-29 12:00:00	2	23.196
2021-07-29 12:00:00	1.5	23.292
2021-07-29 12:00:00	1	23.388
2021-07-29 12:00:00	0.5	23.292
2021-07-29 12:00:00	0	23.581
2021-07-30 12:00:00	10	12.98
2021-07-30 12:00:00	9.5	12.98
2021-07-30 12:00:00	9	12.883
2021-07-30 12:00:00	8.5	12.98
2021-07-30 12:00:00	8	13.173
2021-07-30 12:00:00	7.5	13.269
2021-07-30 12:00:00	7	13.558
2021-07-30 12:00:00	6.5	13.942
2021-07-30 12:00:00	6	14.709
2021-07-30 12:00:00	5.5	15.855
2021-07-30 12:00:00	5	17.094
2021-07-30 12:00:00	4.5	17.95
2021-07-30 12:00:00	4	19.282
2021-07-30 12:00:00	3.5	21.095
2021-07-30 12:00:00	3	22.908
2021-07-30 12:00:00	2.5	23.1
2021-07-30 12:00:00	2	23.388
2021-07-30 12:00:00	1.5	23.484
2021-07-30 12:00:00	1	23.773
2021-07-30 12:00:00	0.5	23.966
2021-07-30 12:00:00	0	24.738
2021-07-31 12:00:00	10	13.076
2021-07-31 12:00:00	9.5	13.076
2021-07-31 12:00:00	9	12.98
2021-07-31 12:00:00	8.5	13.076
2021-07-31 12:00:00	8	13.269
2021-07-31 12:00:00	7.5	13.365
2021-07-31 12:00:00	7	13.75
2021-07-31 12:00:00	6.5	14.038
2021-07-31 12:00:00	6	14.613
2021-07-31 12:00:00	5.5	15.855
2021-07-31 12:00:00	5	17.189
2021-07-31 12:00:00	4.5	17.76
2021-07-31 12:00:00	4	20.043
2021-07-31 12:00:00	3.5	21.284
2021-07-31 12:00:00	3	22.525
2021-07-31 12:00:00	2.5	23.581
2021-07-31 12:00:00	2	23.773
2021-07-31 12:00:00	1.5	23.869
2021-07-31 12:00:00	1	23.773
2021-07-31 12:00:00	0.5	23.773
2021-07-31 12:00:00	0	24.545
2021-08-01 12:00:00	10	13.076
2021-08-01 12:00:00	9.5	13.076
2021-08-01 12:00:00	9	12.98
2021-08-01 12:00:00	8.5	13.076
2021-08-01 12:00:00	8	13.365
2021-08-01 12:00:00	7.5	13.558
2021-08-01 12:00:00	7	13.846
2021-08-01 12:00:00	6.5	14.134
2021-08-01 12:00:00	6	14.613
2021-08-01 12:00:00	5.5	15.76
2021-08-01 12:00:00	5	17.189
2021-08-01 12:00:00	4.5	18.521
2021-08-01 12:00:00	4	19.758
2021-08-01 12:00:00	3.5	21.381
2021-08-01 12:00:00	3	23.004
2021-08-01 12:00:00	2.5	23.004
2021-08-01 12:00:00	2	23.1
2021-08-01 12:00:00	1.5	23.1
2021-08-01 12:00:00	1	23.1
2021-08-01 12:00:00	0.5	23.004
2021-08-01 12:00:00	0	23.196
2021-08-02 12:00:00	10	13.076
2021-08-02 12:00:00	9.5	13.076
2021-08-02 12:00:00	9	12.98
2021-08-02 12:00:00	8.5	13.076
2021-08-02 12:00:00	8	13.269
2021-08-02 12:00:00	7.5	13.365
2021-08-02 12:00:00	7	13.75
2021-08-02 12:00:00	6.5	14.23
2021-08-02 12:00:00	6	15.187
2021-08-02 12:00:00	5.5	16.237
2021-08-02 12:00:00	5	17.284
2021-08-02 12:00:00	4.5	18.521
2021-08-02 12:00:00	4	20.043
2021-08-02 12:00:00	3.5	21.236
2021-08-02 12:00:00	3	22.429
2021-08-02 12:00:00	2.5	22.429
2021-08-02 12:00:00	2	22.525
2021-08-02 12:00:00	1.5	22.525
2021-08-02 12:00:00	1	22.525
2021-08-02 12:00:00	0.5	22.429
2021-08-02 12:00:00	0	22.812
2021-08-03 12:00:00	10	13.076
2021-08-03 12:00:00	9.5	13.076
2021-08-03 12:00:00	9	12.98
2021-08-03 12:00:00	8.5	13.076
2021-08-03 12:00:00	8	13.173
2021-08-03 12:00:00	7.5	13.461
2021-08-03 12:00:00	7	13.846
2021-08-03 12:00:00	6.5	14.325
2021-08-03 12:00:00	6	15.091
2021-08-03 12:00:00	5.5	16.046
2021-08-03 12:00:00	5	17.379
2021-08-03 12:00:00	4.5	18.236
2021-08-03 12:00:00	4	19.567
2021-08-03 12:00:00	3.5	20.711
2021-08-03 12:00:00	3	21.855
2021-08-03 12:00:00	2.5	21.76
2021-08-03 12:00:00	2	22.046
2021-08-03 12:00:00	1.5	22.046
2021-08-03 12:00:00	1	22.046
2021-08-03 12:00:00	0.5	21.951
2021-08-03 12:00:00	0	22.525
2021-08-04 12:00:00	10	13.076
2021-08-04 12:00:00	9.5	13.076
2021-08-04 12:00:00	9	12.98
2021-08-04 12:00:00	8.5	13.076
2021-08-04 12:00:00	8	13.173
2021-08-04 12:00:00	7.5	13.365
2021-08-04 12:00:00	7	13.75
2021-08-04 12:00:00	6.5	14.134
2021-08-04 12:00:00	6	14.996
2021-08-04 12:00:00	5.5	16.427
2021-08-04 12:00:00	5	17.57
2021-08-04 12:00:00	4.5	18.616
2021-08-04 12:00:00	4	19.662
2021-08-04 12:00:00	3.5	20.52
2021-08-04 12:00:00	3	21.378
2021-08-04 12:00:00	2.5	21.473
2021-08-04 12:00:00	2	21.569
2021-08-04 12:00:00	1.5	21.569
2021-08-04 12:00:00	1	21.664
2021-08-04 12:00:00	0.5	21.76
2021-08-04 12:00:00	0	22.046
2021-08-05 12:00:00	10	13.173
2021-08-05 12:00:00	9.5	13.173
2021-08-05 12:00:00	9	13.076
2021-08-05 12:00:00	8.5	13.076
2021-08-05 12:00:00	8	13.173
2021-08-05 12:00:00	7.5	13.076
2021-08-05 12:00:00	7	13.558
2021-08-05 12:00:00	6.5	13.942
2021-08-05 12:00:00	6	14.804
2021-08-05 12:00:00	5.5	16.618
2021-08-05 12:00:00	5	17.855
2021-08-05 12:00:00	4.5	18.616
2021-08-05 12:00:00	4	19.567
2021-08-05 12:00:00	3.5	20.4725
2021-08-05 12:00:00	3	21.378
2021-08-05 12:00:00	2.5	21.473
2021-08-05 12:00:00	2	21.473
2021-08-05 12:00:00	1.5	21.569
2021-08-05 12:00:00	1	21.664
2021-08-05 12:00:00	0.5	21.473
2021-08-05 12:00:00	0	21.664
2021-08-06 12:00:00	10	13.173
2021-08-06 12:00:00	9.5	13.173
2021-08-06 12:00:00	9	13.076
2021-08-06 12:00:00	8.5	13.173
2021-08-06 12:00:00	8	13.269
2021-08-06 12:00:00	7.5	13.173
2021-08-06 12:00:00	7	13.269
2021-08-06 12:00:00	6.5	13.942
2021-08-06 12:00:00	6	15.187
2021-08-06 12:00:00	5.5	16.523
2021-08-06 12:00:00	5	17.76
2021-08-06 12:00:00	4.5	18.331
2021-08-06 12:00:00	4	18.806
2021-08-06 12:00:00	3.5	19.9485
2021-08-06 12:00:00	3	21.091
2021-08-06 12:00:00	2.5	21.091
2021-08-06 12:00:00	2	21.091
2021-08-06 12:00:00	1.5	21.091
2021-08-06 12:00:00	1	21.187
2021-08-06 12:00:00	0.5	21.091
2021-08-06 12:00:00	0	21.187
2021-08-07 12:00:00	10	13.269
2021-08-07 12:00:00	9.5	13.173
2021-08-07 12:00:00	9	13.076
2021-08-07 12:00:00	8.5	13.173
2021-08-07 12:00:00	8	13.269
2021-08-07 12:00:00	7.5	13.173
2021-08-07 12:00:00	7	13.461
2021-08-07 12:00:00	6.5	14.134
2021-08-07 12:00:00	6	15.569
2021-08-07 12:00:00	5.5	16.903
2021-08-07 12:00:00	5	17.95
2021-08-07 12:00:00	4.5	18.616
2021-08-07 12:00:00	4	19.377
2021-08-07 12:00:00	3.5	20.1865
2021-08-07 12:00:00	3	20.996
2021-08-07 12:00:00	2.5	20.996
2021-08-07 12:00:00	2	20.996
2021-08-07 12:00:00	1.5	20.996
2021-08-07 12:00:00	1	21.091
2021-08-07 12:00:00	0.5	20.996
2021-08-07 12:00:00	0	20.996
2021-08-08 12:00:00	10	13.269
2021-08-08 12:00:00	9.5	13.269
2021-08-08 12:00:00	9	13.173
2021-08-08 12:00:00	8.5	13.173
2021-08-08 12:00:00	8	13.269
2021-08-08 12:00:00	7.5	13.173
2021-08-08 12:00:00	7	13.365
2021-08-08 12:00:00	6.5	14.23
2021-08-08 12:00:00	6	15.187
2021-08-08 12:00:00	5.5	16.713
2021-08-08 12:00:00	5	17.855
2021-08-08 12:00:00	4.5	19.662
2021-08-08 12:00:00	4	20.329
2021-08-08 12:00:00	3.5	20.3765
2021-08-08 12:00:00	3	20.424
2021-08-08 12:00:00	2.5	20.424
2021-08-08 12:00:00	2	20.424
2021-08-08 12:00:00	1.5	20.424
2021-08-08 12:00:00	1	20.519
2021-08-08 12:00:00	0.5	20.424
2021-08-08 12:00:00	0	20.519
2021-08-09 12:00:00	10	13.269
2021-08-09 12:00:00	9.5	13.269
2021-08-09 12:00:00	9	13.173
2021-08-09 12:00:00	8.5	13.173
2021-08-09 12:00:00	8	13.269
2021-08-09 12:00:00	7.5	13.173
2021-08-09 12:00:00	7	13.269
2021-08-09 12:00:00	6.5	13.75
2021-08-09 12:00:00	6	14.996
2021-08-09 12:00:00	5.5	16.713
2021-08-09 12:00:00	5	18.14
2021-08-09 12:00:00	4.5	18.806
2021-08-09 12:00:00	4	20.043
2021-08-09 12:00:00	3.5	20.281
2021-08-09 12:00:00	3	20.519
2021-08-09 12:00:00	2.5	20.519
2021-08-09 12:00:00	2	20.615
2021-08-09 12:00:00	1.5	20.615
2021-08-09 12:00:00	1	20.805
2021-08-09 12:00:00	0.5	20.71
2021-08-09 12:00:00	0	21.091
2021-08-10 12:00:00	10	13.365
2021-08-10 12:00:00	9.5	13.365
2021-08-10 12:00:00	9	13.269
2021-08-10 12:00:00	8.5	13.269
2021-08-10 12:00:00	8	13.365
2021-08-10 12:00:00	7.5	13.269
2021-08-10 12:00:00	7	13.365
2021-08-10 12:00:00	6.5	14.23
2021-08-10 12:00:00	6	15.473
2021-08-10 12:00:00	5.5	16.713
2021-08-10 12:00:00	5	17.665
2021-08-10 12:00:00	4.5	18.521
2021-08-10 12:00:00	4	19.377
2021-08-10 12:00:00	3.5	19.996
2021-08-10 12:00:00	3	20.615
2021-08-10 12:00:00	2.5	20.71
2021-08-10 12:00:00	2	20.805
2021-08-10 12:00:00	1.5	20.805
2021-08-10 12:00:00	1	20.996
2021-08-10 12:00:00	0.5	20.901
2021-08-10 12:00:00	0	20.996
2021-08-11 12:00:00	10	13.365
2021-08-11 12:00:00	9.5	13.317
2021-08-11 12:00:00	9	13.269
2021-08-11 12:00:00	8.5	13.269
2021-08-11 12:00:00	8	13.365
2021-08-11 12:00:00	7.5	13.269
2021-08-11 12:00:00	7	13.558
2021-08-11 12:00:00	6.5	14.613
2021-08-11 12:00:00	6	15.76
2021-08-11 12:00:00	5.5	16.903
2021-08-11 12:00:00	5	17.665
2021-08-11 12:00:00	4.5	18.236
2021-08-11 12:00:00	4	19.187
2021-08-11 12:00:00	3.5	19.853
2021-08-11 12:00:00	3	20.519
2021-08-11 12:00:00	2.5	21.378
2021-08-11 12:00:00	2	21.664
2021-08-11 12:00:00	1.5	21.569
2021-08-11 12:00:00	1	22.142
2021-08-11 12:00:00	0.5	22.525
2021-08-11 12:00:00	0	22.717
2021-08-12 12:00:00	10	13.461
2021-08-12 12:00:00	9.5	13.365
2021-08-12 12:00:00	9	13.269
2021-08-12 12:00:00	8.5	13.365
2021-08-12 12:00:00	8	13.461
2021-08-12 12:00:00	7.5	13.365
2021-08-12 12:00:00	7	13.846
2021-08-12 12:00:00	6.5	14.9
2021-08-12 12:00:00	6	15.951
2021-08-12 12:00:00	5.5	16.999
2021-08-12 12:00:00	5	17.855
2021-08-12 12:00:00	4.5	18.331
2021-08-12 12:00:00	4	18.901
2021-08-12 12:00:00	3.5	19.758
2021-08-12 12:00:00	3	20.615
2021-08-12 12:00:00	2.5	21.282
2021-08-12 12:00:00	2	21.951
2021-08-12 12:00:00	1.5	22.046
2021-08-12 12:00:00	1	22.908
2021-08-12 12:00:00	0.5	23.388
2021-08-12 12:00:00	0	23.773
2021-08-13 12:00:00	10	13.365
2021-08-13 12:00:00	9.5	13.317
2021-08-13 12:00:00	9	13.269
2021-08-13 12:00:00	8.5	13.365
2021-08-13 12:00:00	8	13.461
2021-08-13 12:00:00	7.5	13.365
2021-08-13 12:00:00	7	13.942
2021-08-13 12:00:00	6.5	14.996
2021-08-13 12:00:00	6	16.141
2021-08-13 12:00:00	5.5	17.379
2021-08-13 12:00:00	5	17.76
2021-08-13 12:00:00	4.5	18.045
2021-08-13 12:00:00	4	18.806
2021-08-13 12:00:00	3.5	19.6625
2021-08-13 12:00:00	3	20.519
2021-08-13 12:00:00	2.5	21.473
2021-08-13 12:00:00	2	22.238
2021-08-13 12:00:00	1.5	22.621
2021-08-13 12:00:00	1	23.292
2021-08-13 12:00:00	0.5	24.062
2021-08-13 12:00:00	0	24.255
2021-08-14 12:00:00	10	13.461
2021-08-14 12:00:00	9.5	13.413
2021-08-14 12:00:00	9	13.365
2021-08-14 12:00:00	8.5	13.461
2021-08-14 12:00:00	8	13.558
2021-08-14 12:00:00	7.5	13.461
2021-08-14 12:00:00	7	13.942
2021-08-14 12:00:00	6.5	14.9
2021-08-14 12:00:00	6	16.046
2021-08-14 12:00:00	5.5	16.808
2021-08-14 12:00:00	5	17.855
2021-08-14 12:00:00	4.5	18.616
2021-08-14 12:00:00	4	19.377
2021-08-14 12:00:00	3.5	20.234
2021-08-14 12:00:00	3	21.091
2021-08-14 12:00:00	2.5	21.951
2021-08-14 12:00:00	2	22.908
2021-08-14 12:00:00	1.5	23.581
2021-08-14 12:00:00	1	24.641
2021-08-14 12:00:00	0.5	25.125
2021-08-14 12:00:00	0	25.513
2021-08-15 12:00:00	10	13.461
2021-08-15 12:00:00	9.5	13.413
2021-08-15 12:00:00	9	13.365
2021-08-15 12:00:00	8.5	13.461
2021-08-15 12:00:00	8	13.558
2021-08-15 12:00:00	7.5	13.461
2021-08-15 12:00:00	7	13.942
2021-08-15 12:00:00	6.5	15.091
2021-08-15 12:00:00	6	16.141
2021-08-15 12:00:00	5.5	17.094
2021-08-15 12:00:00	5	18.236
2021-08-15 12:00:00	4.5	18.616
2021-08-15 12:00:00	4	19.377
2021-08-15 12:00:00	3.5	20.282
2021-08-15 12:00:00	3	21.187
2021-08-15 12:00:00	2.5	22.238
2021-08-15 12:00:00	2	23.1
2021-08-15 12:00:00	1.5	23.966
2021-08-15 12:00:00	1	25.028
2021-08-15 12:00:00	0.5	25.222
2021-08-15 12:00:00	0	25.805
2021-08-16 12:00:00	10	13.461
2021-08-16 12:00:00	9.5	13.413
2021-08-16 12:00:00	9	13.365
2021-08-16 12:00:00	8.5	13.461
2021-08-16 12:00:00	8	13.558
2021-08-16 12:00:00	7.5	13.558
2021-08-16 12:00:00	7	14.23
2021-08-16 12:00:00	6.5	15.091
2021-08-16 12:00:00	6	16.046
2021-08-16 12:00:00	5.5	16.999
2021-08-16 12:00:00	5	18.045
2021-08-16 12:00:00	4.5	18.806
2021-08-16 12:00:00	4	19.567
2021-08-16 12:00:00	3.5	20.4245
2021-08-16 12:00:00	3	21.282
2021-08-16 12:00:00	2.5	22.429
2021-08-16 12:00:00	2	23.773
2021-08-16 12:00:00	1.5	24.351
2021-08-16 12:00:00	1	24.545
2021-08-16 12:00:00	0.5	24.641
2021-08-16 12:00:00	0	24.641
2021-08-17 12:00:00	10	13.461
2021-08-17 12:00:00	9.5	13.413
2021-08-17 12:00:00	9	13.365
2021-08-17 12:00:00	8.5	13.461
2021-08-17 12:00:00	8	13.558
2021-08-17 12:00:00	7.5	13.75
2021-08-17 12:00:00	7	14.23
2021-08-17 12:00:00	6.5	15.282
2021-08-17 12:00:00	6	16.141
2021-08-17 12:00:00	5.5	17.284
2021-08-17 12:00:00	5	18.045
2021-08-17 12:00:00	4.5	18.711
2021-08-17 12:00:00	4	19.377
2021-08-17 12:00:00	3.5	20.3775
2021-08-17 12:00:00	3	21.378
2021-08-17 12:00:00	2.5	22.812
2021-08-17 12:00:00	2	23.004
2021-08-17 12:00:00	1.5	23.1
2021-08-17 12:00:00	1	23.388
2021-08-17 12:00:00	0.5	23.581
2021-08-17 12:00:00	0	24.062
2021-08-18 12:00:00	10	13.558
2021-08-18 12:00:00	9.5	13.4615
2021-08-18 12:00:00	9	13.365
2021-08-18 12:00:00	8.5	13.461
2021-08-18 12:00:00	8	13.654
2021-08-18 12:00:00	7.5	13.846
2021-08-18 12:00:00	7	14.325
2021-08-18 12:00:00	6.5	15.091
2021-08-18 12:00:00	6	16.141
2021-08-18 12:00:00	5.5	17.379
2021-08-18 12:00:00	5	18.521
2021-08-18 12:00:00	4.5	19.187
2021-08-18 12:00:00	4	19.758
2021-08-18 12:00:00	3.5	20.4725
2021-08-18 12:00:00	3	21.187
2021-08-18 12:00:00	2.5	21.76
2021-08-18 12:00:00	2	21.855
2021-08-18 12:00:00	1.5	21.855
2021-08-18 12:00:00	1	22.046
2021-08-18 12:00:00	0.5	22.046
2021-08-18 12:00:00	0	22.142
2021-08-19 12:00:00	10	13.558
2021-08-19 12:00:00	9.5	13.5095
2021-08-19 12:00:00	9	13.461
2021-08-19 12:00:00	8.5	13.558
2021-08-19 12:00:00	8	13.654
2021-08-19 12:00:00	7.5	13.846
2021-08-19 12:00:00	7	14.23
2021-08-19 12:00:00	6.5	15.282
2021-08-19 12:00:00	6	16.332
2021-08-19 12:00:00	5.5	17.284
2021-08-19 12:00:00	5	18.426
2021-08-19 12:00:00	4.5	18.806
2021-08-19 12:00:00	4	19.567
2021-08-19 12:00:00	3.5	20.4725
2021-08-19 12:00:00	3	21.378
2021-08-19 12:00:00	2.5	21.569
2021-08-19 12:00:00	2	21.569
2021-08-19 12:00:00	1.5	21.664
2021-08-19 12:00:00	1	21.76
2021-08-19 12:00:00	0.5	21.855
2021-08-19 12:00:00	0	21.855
2021-08-20 12:00:00	10	13.654
2021-08-20 12:00:00	9.5	13.606
2021-08-20 12:00:00	9	13.558
2021-08-20 12:00:00	8.5	13.654
2021-08-20 12:00:00	8	13.75
2021-08-20 12:00:00	7.5	13.75
2021-08-20 12:00:00	7	14.325
2021-08-20 12:00:00	6.5	15.282
2021-08-20 12:00:00	6	16.237
2021-08-20 12:00:00	5.5	17.379
2021-08-20 12:00:00	5	18.331
2021-08-20 12:00:00	4.5	18.806
2021-08-20 12:00:00	4	19.662
2021-08-20 12:00:00	3.5	20.2335
2021-08-20 12:00:00	3	20.805
2021-08-20 12:00:00	2.5	21.76
2021-08-20 12:00:00	2	22.046
2021-08-20 12:00:00	1.5	22.046
2021-08-20 12:00:00	1	22.333
2021-08-20 12:00:00	0.5	22.621
2021-08-20 12:00:00	0	23.004
2021-08-21 12:00:00	10	13.654
2021-08-21 12:00:00	9.5	13.606
2021-08-21 12:00:00	9	13.558
2021-08-21 12:00:00	8.5	13.654
2021-08-21 12:00:00	8	13.75
2021-08-21 12:00:00	7.5	13.846
2021-08-21 12:00:00	7	14.804
2021-08-21 12:00:00	6.5	15.282
2021-08-21 12:00:00	6	16.618
2021-08-21 12:00:00	5.5	17.379
2021-08-21 12:00:00	5	18.236
2021-08-21 12:00:00	4.5	18.711
2021-08-21 12:00:00	4	19.567
2021-08-21 12:00:00	3.5	20.2815
2021-08-21 12:00:00	3	20.996
2021-08-21 12:00:00	2.5	21.951
2021-08-21 12:00:00	2	22.238
2021-08-21 12:00:00	1.5	22.333
2021-08-21 12:00:00	1	22.717
2021-08-21 12:00:00	0.5	23.1
2021-08-21 12:00:00	0	23.484
2021-08-22 12:00:00	10	13.654
2021-08-22 12:00:00	9.5	13.606
2021-08-22 12:00:00	9	13.558
2021-08-22 12:00:00	8.5	13.75
2021-08-22 12:00:00	8	14.038
2021-08-22 12:00:00	7.5	14.23
2021-08-22 12:00:00	7	14.9
2021-08-22 12:00:00	6.5	15.664
2021-08-22 12:00:00	6	16.523
2021-08-22 12:00:00	5.5	17.379
2021-08-22 12:00:00	5	18.14
2021-08-22 12:00:00	4.5	18.806
2021-08-22 12:00:00	4	19.567
2021-08-22 12:00:00	3.5	20.4725
2021-08-22 12:00:00	3	21.378
2021-08-22 12:00:00	2.5	22.238
2021-08-22 12:00:00	2	22.429
2021-08-22 12:00:00	1.5	22.525
2021-08-22 12:00:00	1	22.621
2021-08-22 12:00:00	0.5	22.621
2021-08-22 12:00:00	0	22.621
2021-08-23 12:00:00	10	13.654
2021-08-23 12:00:00	9.5	13.606
2021-08-23 12:00:00	9	13.558
2021-08-23 12:00:00	8.5	13.654
2021-08-23 12:00:00	8	13.846
2021-08-23 12:00:00	7.5	13.942
2021-08-23 12:00:00	7	14.613
2021-08-23 12:00:00	6.5	15.569
2021-08-23 12:00:00	6	16.427
2021-08-23 12:00:00	5.5	16.999
2021-08-23 12:00:00	5	18.045
2021-08-23 12:00:00	4.5	18.806
2021-08-23 12:00:00	4	19.567
2021-08-23 12:00:00	3.5	20.568
2021-08-23 12:00:00	3	21.569
2021-08-23 12:00:00	2.5	21.664
2021-08-23 12:00:00	2	21.76
2021-08-23 12:00:00	1.5	21.76
2021-08-23 12:00:00	1	21.855
2021-08-23 12:00:00	0.5	21.855
2021-08-23 12:00:00	0	21.951
2021-08-24 12:00:00	10	13.654
2021-08-24 12:00:00	9.5	13.606
2021-08-24 12:00:00	9	13.558
2021-08-24 12:00:00	8.5	13.654
2021-08-24 12:00:00	8	13.846
2021-08-24 12:00:00	7.5	13.942
2021-08-24 12:00:00	7	14.804
2021-08-24 12:00:00	6.5	15.76
2021-08-24 12:00:00	6	16.713
2021-08-24 12:00:00	5.5	17.665
2021-08-24 12:00:00	5	18.521
2021-08-24 12:00:00	4.5	18.996
2021-08-24 12:00:00	4	19.758
2021-08-24 12:00:00	3.5	20.4245
2021-08-24 12:00:00	3	21.091
2021-08-24 12:00:00	2.5	21.473
2021-08-24 12:00:00	2	21.664
2021-08-24 12:00:00	1.5	21.569
2021-08-24 12:00:00	1	21.951
2021-08-24 12:00:00	0.5	22.046
2021-08-24 12:00:00	0	22.333
2021-08-25 12:00:00	10	13.654
2021-08-25 12:00:00	9.5	13.606
2021-08-25 12:00:00	9	13.558
2021-08-25 12:00:00	8.5	13.654
2021-08-25 12:00:00	8	13.942
2021-08-25 12:00:00	7.5	14.23
2021-08-25 12:00:00	7	14.9
2021-08-25 12:00:00	6.5	15.76
2021-08-25 12:00:00	6	16.523
2021-08-25 12:00:00	5.5	17.57
2021-08-25 12:00:00	5	18.331
2021-08-25 12:00:00	4.5	18.806
2021-08-25 12:00:00	4	19.758
2021-08-25 12:00:00	3.5	20.2815
2021-08-25 12:00:00	3	20.805
2021-08-25 12:00:00	2.5	20.996
2021-08-25 12:00:00	2	21.091
2021-08-25 12:00:00	1.5	21.091
2021-08-25 12:00:00	1	21.569
2021-08-25 12:00:00	0.5	21.664
2021-08-25 12:00:00	0	21.951
2021-08-26 12:00:00	10	13.75
2021-08-26 12:00:00	9.5	13.702
2021-08-26 12:00:00	9	13.654
2021-08-26 12:00:00	8.5	13.654
2021-08-26 12:00:00	8	13.942
2021-08-26 12:00:00	7.5	14.421
2021-08-26 12:00:00	7	15.282
2021-08-26 12:00:00	6.5	15.951
2021-08-26 12:00:00	6	16.713
2021-08-26 12:00:00	5.5	17.475
2021-08-26 12:00:00	5	18.14
2021-08-26 12:00:00	4.5	18.711
2021-08-26 12:00:00	4	20.043
2021-08-26 12:00:00	3.5	20.329
2021-08-26 12:00:00	3	20.615
2021-08-26 12:00:00	2.5	20.519
2021-08-26 12:00:00	2	20.615
2021-08-26 12:00:00	1.5	20.615
2021-08-26 12:00:00	1	20.71
2021-08-26 12:00:00	0.5	20.615
2021-08-26 12:00:00	0	20.615
2021-08-27 12:00:00	10	13.75
2021-08-27 12:00:00	9.5	13.702
2021-08-27 12:00:00	9	13.654
2021-08-27 12:00:00	8.5	13.654
2021-08-27 12:00:00	8	13.846
2021-08-27 12:00:00	7.5	14.325
2021-08-27 12:00:00	7	15.473
2021-08-27 12:00:00	6.5	16.046
2021-08-27 12:00:00	6	16.808
2021-08-27 12:00:00	5.5	17.76
2021-08-27 12:00:00	5	18.331
2021-08-27 12:00:00	4.5	18.616
2021-08-27 12:00:00	4	19.187
2021-08-27 12:00:00	3.5	19.758
2021-08-27 12:00:00	3	20.329
2021-08-27 12:00:00	2.5	20.424
2021-08-27 12:00:00	2	20.424
2021-08-27 12:00:00	1.5	20.424
2021-08-27 12:00:00	1	20.615
2021-08-27 12:00:00	0.5	20.71
2021-08-27 12:00:00	0	20.901
2021-08-28 12:00:00	10	13.75
2021-08-28 12:00:00	9.5	13.702
2021-08-28 12:00:00	9	13.654
2021-08-28 12:00:00	8.5	13.75
2021-08-28 12:00:00	8	14.038
2021-08-28 12:00:00	7.5	14.421
2021-08-28 12:00:00	7	15.187
2021-08-28 12:00:00	6.5	16.046
2021-08-28 12:00:00	6	16.999
2021-08-28 12:00:00	5.5	17.76
2021-08-28 12:00:00	5	18.426
2021-08-28 12:00:00	4.5	18.996
2021-08-28 12:00:00	4	19.567
2021-08-28 12:00:00	3.5	19.9955
2021-08-28 12:00:00	3	20.424
2021-08-28 12:00:00	2.5	20.424
2021-08-28 12:00:00	2	20.424
2021-08-28 12:00:00	1.5	20.519
2021-08-28 12:00:00	1	20.615
2021-08-28 12:00:00	0.5	20.615
2021-08-28 12:00:00	0	20.71
2021-08-29 12:00:00	10	13.75
2021-08-29 12:00:00	9.5	13.702
2021-08-29 12:00:00	9	13.654
2021-08-29 12:00:00	8.5	13.75
2021-08-29 12:00:00	8	14.038
2021-08-29 12:00:00	7.5	14.517
2021-08-29 12:00:00	7	15.282
2021-08-29 12:00:00	6.5	16.046
2021-08-29 12:00:00	6	16.903
2021-08-29 12:00:00	5.5	17.665
2021-08-29 12:00:00	5	18.521
2021-08-29 12:00:00	4.5	19.282
2021-08-29 12:00:00	4	19.948
2021-08-29 12:00:00	3.5	19.948
2021-08-29 12:00:00	3	19.948
2021-08-29 12:00:00	2.5	19.948
2021-08-29 12:00:00	2	19.948
2021-08-29 12:00:00	1.5	19.948
2021-08-29 12:00:00	1	20.138
2021-08-29 12:00:00	0.5	20.138
2021-08-29 12:00:00	0	20.234
2021-08-30 12:00:00	10	13.75
2021-08-30 12:00:00	9.5	13.702
2021-08-30 12:00:00	9	13.654
2021-08-30 12:00:00	8.5	13.75
2021-08-30 12:00:00	8	13.942
2021-08-30 12:00:00	7.5	14.23
2021-08-30 12:00:00	7	15.282
2021-08-30 12:00:00	6.5	16.141
2021-08-30 12:00:00	6	16.999
2021-08-30 12:00:00	5.5	17.76
2021-08-30 12:00:00	5	18.331
2021-08-30 12:00:00	4.5	18.806
2021-08-30 12:00:00	4	19.567
2021-08-30 12:00:00	3.5	19.567
2021-08-30 12:00:00	3	19.567
2021-08-30 12:00:00	2.5	19.567
2021-08-30 12:00:00	2	19.567
2021-08-30 12:00:00	1.5	19.567
2021-08-30 12:00:00	1	19.758
2021-08-30 12:00:00	0.5	19.662
2021-08-30 12:00:00	0	19.758
2021-08-31 12:00:00	10	13.846
2021-08-31 12:00:00	9.5	13.75
2021-08-31 12:00:00	9	13.654
2021-08-31 12:00:00	8.5	13.75
2021-08-31 12:00:00	8	14.134
2021-08-31 12:00:00	7.5	14.9
2021-08-31 12:00:00	7	15.664
2021-08-31 12:00:00	6.5	16.523
2021-08-31 12:00:00	6	17.094
2021-08-31 12:00:00	5.5	17.665
2021-08-31 12:00:00	5	17.95
2021-08-31 12:00:00	4.5	18.331
2021-08-31 12:00:00	4	18.901
2021-08-31 12:00:00	3.5	19.234
2021-08-31 12:00:00	3	19.567
2021-08-31 12:00:00	2.5	19.758
2021-08-31 12:00:00	2	19.758
2021-08-31 12:00:00	1.5	19.662
2021-08-31 12:00:00	1	20.043
2021-08-31 12:00:00	0.5	20.043
2021-08-31 12:00:00	0	20.138
2021-09-01 12:00:00	10	13.846
2021-09-01 12:00:00	9.5	13.798
2021-09-01 12:00:00	9	13.75
2021-09-01 12:00:00	8.5	13.846
2021-09-01 12:00:00	8	14.23
2021-09-01 12:00:00	7.5	14.804
2021-09-01 12:00:00	7	15.473
2021-09-01 12:00:00	6.5	16.332
2021-09-01 12:00:00	6	16.999
2021-09-01 12:00:00	5.5	17.665
2021-09-01 12:00:00	5	18.331
2021-09-01 12:00:00	4.5	18.711
2021-09-01 12:00:00	4	19.092
2021-09-01 12:00:00	3.5	19.425
2021-09-01 12:00:00	3	19.758
2021-09-01 12:00:00	2.5	19.948
2021-09-01 12:00:00	2	19.853
2021-09-01 12:00:00	1.5	19.853
2021-09-01 12:00:00	1	20.329
2021-09-01 12:00:00	0.5	20.329
2021-09-01 12:00:00	0	20.615
2021-09-02 12:00:00	10	13.846
2021-09-02 12:00:00	9.5	13.942
2021-09-02 12:00:00	9	14.038
2021-09-02 12:00:00	8.5	14.134
2021-09-02 12:00:00	8	14.421
2021-09-02 12:00:00	7.5	14.517
2021-09-02 12:00:00	7	15.378
2021-09-02 12:00:00	6.5	16.237
2021-09-02 12:00:00	6	16.903
2021-09-02 12:00:00	5.5	17.57
2021-09-02 12:00:00	5	18.331
2021-09-02 12:00:00	4.5	19.187
2021-09-02 12:00:00	4	19.758
2021-09-02 12:00:00	3.5	19.8055
2021-09-02 12:00:00	3	19.853
2021-09-02 12:00:00	2.5	20.043
2021-09-02 12:00:00	2	19.948
2021-09-02 12:00:00	1.5	19.948
2021-09-02 12:00:00	1	20.424
2021-09-02 12:00:00	0.5	20.519
2021-09-02 12:00:00	0	20.805
2021-09-03 12:00:00	10	13.942
2021-09-03 12:00:00	9.5	14.038
2021-09-03 12:00:00	9	14.134
2021-09-03 12:00:00	8.5	14.325
2021-09-03 12:00:00	8	14.613
2021-09-03 12:00:00	7.5	14.996
2021-09-03 12:00:00	7	15.378
2021-09-03 12:00:00	6.5	16.141
2021-09-03 12:00:00	6	16.808
2021-09-03 12:00:00	5.5	17.665
2021-09-03 12:00:00	5	18.426
2021-09-03 12:00:00	4.5	18.711
2021-09-03 12:00:00	4	19.758
2021-09-03 12:00:00	3.5	19.996
2021-09-03 12:00:00	3	20.234
2021-09-03 12:00:00	2.5	20.234
2021-09-03 12:00:00	2	20.329
2021-09-03 12:00:00	1.5	20.234
2021-09-03 12:00:00	1	20.615
2021-09-03 12:00:00	0.5	20.901
2021-09-03 12:00:00	0	21.378
2021-09-04 12:00:00	10	14.134
2021-09-04 12:00:00	9.5	14.182
2021-09-04 12:00:00	9	14.23
2021-09-04 12:00:00	8.5	14.421
2021-09-04 12:00:00	8	14.804
2021-09-04 12:00:00	7.5	14.996
2021-09-04 12:00:00	7	15.473
2021-09-04 12:00:00	6.5	16.237
2021-09-04 12:00:00	6	16.903
2021-09-04 12:00:00	5.5	17.95
2021-09-04 12:00:00	5	18.521
2021-09-04 12:00:00	4.5	18.996
2021-09-04 12:00:00	4	19.662
2021-09-04 12:00:00	3.5	20.043
2021-09-04 12:00:00	3	20.424
2021-09-04 12:00:00	2.5	20.615
2021-09-04 12:00:00	2	20.71
2021-09-04 12:00:00	1.5	20.71
2021-09-04 12:00:00	1	21.091
2021-09-04 12:00:00	0.5	21.473
2021-09-04 12:00:00	0	21.76
2021-09-05 12:00:00	10	14.134
2021-09-05 12:00:00	9.5	14.2295
2021-09-05 12:00:00	9	14.325
2021-09-05 12:00:00	8.5	14.517
2021-09-05 12:00:00	8	14.804
2021-09-05 12:00:00	7.5	14.996
2021-09-05 12:00:00	7	15.664
2021-09-05 12:00:00	6.5	16.427
2021-09-05 12:00:00	6	17.094
2021-09-05 12:00:00	5.5	17.95
2021-09-05 12:00:00	5	18.616
2021-09-05 12:00:00	4.5	19.187
2021-09-05 12:00:00	4	19.948
2021-09-05 12:00:00	3.5	20.329
2021-09-05 12:00:00	3	20.71
2021-09-05 12:00:00	2.5	20.901
2021-09-05 12:00:00	2	20.996
2021-09-05 12:00:00	1.5	20.996
2021-09-05 12:00:00	1	21.378
2021-09-05 12:00:00	0.5	21.664
2021-09-05 12:00:00	0	22.046
2021-09-06 12:00:00	10	14.134
2021-09-06 12:00:00	9.5	14.2295
2021-09-06 12:00:00	9	14.325
2021-09-06 12:00:00	8.5	14.517
2021-09-06 12:00:00	8	14.9
2021-09-06 12:00:00	7.5	15.187
2021-09-06 12:00:00	7	15.855
2021-09-06 12:00:00	6.5	16.427
2021-09-06 12:00:00	6	17.189
2021-09-06 12:00:00	5.5	17.855
2021-09-06 12:00:00	5	18.711
2021-09-06 12:00:00	4.5	19.377
2021-09-06 12:00:00	4	20.138
2021-09-06 12:00:00	3.5	20.5195
2021-09-06 12:00:00	3	20.901
2021-09-06 12:00:00	2.5	21.187
2021-09-06 12:00:00	2	21.378
2021-09-06 12:00:00	1.5	21.282
2021-09-06 12:00:00	1	21.664
2021-09-06 12:00:00	0.5	21.855
2021-09-06 12:00:00	0	22.333
2021-09-07 12:00:00	10	14.134
2021-09-07 12:00:00	9.5	14.182
2021-09-07 12:00:00	9	14.23
2021-09-07 12:00:00	8.5	14.517
2021-09-07 12:00:00	8	14.9
2021-09-07 12:00:00	7.5	15.091
2021-09-07 12:00:00	7	15.76
2021-09-07 12:00:00	6.5	16.903
2021-09-07 12:00:00	6	17.379
2021-09-07 12:00:00	5.5	18.14
2021-09-07 12:00:00	5	18.901
2021-09-07 12:00:00	4.5	19.472
2021-09-07 12:00:00	4	20.234
2021-09-07 12:00:00	3.5	20.7105
2021-09-07 12:00:00	3	21.187
2021-09-07 12:00:00	2.5	21.378
2021-09-07 12:00:00	2	21.378
2021-09-07 12:00:00	1.5	21.378
2021-09-07 12:00:00	1	21.569
2021-09-07 12:00:00	0.5	21.76
2021-09-07 12:00:00	0	22.238
2021-09-08 12:00:00	10	14.134
2021-09-08 12:00:00	9.5	14.2295
2021-09-08 12:00:00	9	14.325
2021-09-08 12:00:00	8.5	14.613
2021-09-08 12:00:00	8	14.9
2021-09-08 12:00:00	7.5	15.282
2021-09-08 12:00:00	7	15.855
2021-09-08 12:00:00	6.5	16.523
2021-09-08 12:00:00	6	17.284
2021-09-08 12:00:00	5.5	18.331
2021-09-08 12:00:00	5	18.901
2021-09-08 12:00:00	4.5	19.472
2021-09-08 12:00:00	4	20.043
2021-09-08 12:00:00	3.5	20.6625
2021-09-08 12:00:00	3	21.282
2021-09-08 12:00:00	2.5	21.378
2021-09-08 12:00:00	2	21.473
2021-09-08 12:00:00	1.5	21.378
2021-09-08 12:00:00	1	21.664
2021-09-08 12:00:00	0.5	21.855
2021-09-08 12:00:00	0	22.333
2021-09-09 12:00:00	10	14.134
2021-09-09 12:00:00	9.5	14.2295
2021-09-09 12:00:00	9	14.325
2021-09-09 12:00:00	8.5	14.613
2021-09-09 12:00:00	8	14.9
2021-09-09 12:00:00	7.5	15.378
2021-09-09 12:00:00	7	16.141
2021-09-09 12:00:00	6.5	16.808
2021-09-09 12:00:00	6	17.57
2021-09-09 12:00:00	5.5	18.236
2021-09-09 12:00:00	5	18.901
2021-09-09 12:00:00	4.5	19.377
2021-09-09 12:00:00	4	20.138
2021-09-09 12:00:00	3.5	20.8055
2021-09-09 12:00:00	3	21.473
2021-09-09 12:00:00	2.5	21.473
2021-09-09 12:00:00	2	21.569
2021-09-09 12:00:00	1.5	21.664
2021-09-09 12:00:00	1	21.76
2021-09-09 12:00:00	0.5	21.76
2021-09-09 12:00:00	0	21.664
2021-09-10 12:00:00	10	14.038
2021-09-10 12:00:00	9.5	14.2775
2021-09-10 12:00:00	9	14.517
2021-09-10 12:00:00	8.5	14.709
2021-09-10 12:00:00	8	15.187
2021-09-10 12:00:00	7.5	15.473
2021-09-10 12:00:00	7	16.141
2021-09-10 12:00:00	6.5	17.094
2021-09-10 12:00:00	6	17.665
2021-09-10 12:00:00	5.5	18.521
2021-09-10 12:00:00	5	19.092
2021-09-10 12:00:00	4.5	19.567
2021-09-10 12:00:00	4	20.234
2021-09-10 12:00:00	3.5	20.7105
2021-09-10 12:00:00	3	21.187
2021-09-10 12:00:00	2.5	21.282
2021-09-10 12:00:00	2	21.282
2021-09-10 12:00:00	1.5	21.473
2021-09-10 12:00:00	1	21.664
2021-09-10 12:00:00	0.5	21.569
2021-09-10 12:00:00	0	21.473
2021-09-11 12:00:00	10	14.23
2021-09-11 12:00:00	9.5	14.3735
2021-09-11 12:00:00	9	14.517
2021-09-11 12:00:00	8.5	14.709
2021-09-11 12:00:00	8	15.091
2021-09-11 12:00:00	7.5	15.473
2021-09-11 12:00:00	7	15.951
2021-09-11 12:00:00	6.5	16.713
2021-09-11 12:00:00	6	17.95
2021-09-11 12:00:00	5.5	18.711
2021-09-11 12:00:00	5	19.187
2021-09-11 12:00:00	4.5	19.662
2021-09-11 12:00:00	4	20.519
2021-09-11 12:00:00	3.5	20.9485
2021-09-11 12:00:00	3	21.378
2021-09-11 12:00:00	2.5	21.569
2021-09-11 12:00:00	2	21.664
2021-09-11 12:00:00	1.5	22.142
2021-09-11 12:00:00	1	22.429
2021-09-11 12:00:00	0.5	22.238
2021-09-11 12:00:00	0	21.855
2021-09-12 12:00:00	10	14.134
2021-09-12 12:00:00	9.5	14.3255
2021-09-12 12:00:00	9	14.517
2021-09-12 12:00:00	8.5	14.709
2021-09-12 12:00:00	8	15.187
2021-09-12 12:00:00	7.5	15.569
2021-09-12 12:00:00	7	16.237
2021-09-12 12:00:00	6.5	17.189
2021-09-12 12:00:00	6	18.045
2021-09-12 12:00:00	5.5	18.806
2021-09-12 12:00:00	5	19.282
2021-09-12 12:00:00	4.5	19.853
2021-09-12 12:00:00	4	20.615
2021-09-12 12:00:00	3.5	20.853
2021-09-12 12:00:00	3	21.091
2021-09-12 12:00:00	2.5	21.378
2021-09-12 12:00:00	2	21.473
2021-09-12 12:00:00	1.5	21.855
2021-09-12 12:00:00	1	22.238
2021-09-12 12:00:00	0.5	22.046
2021-09-12 12:00:00	0	21.855
2021-09-13 12:00:00	10	14.134
2021-09-13 12:00:00	9.5	14.3255
2021-09-13 12:00:00	9	14.517
2021-09-13 12:00:00	8.5	14.804
2021-09-13 12:00:00	8	15.282
2021-09-13 12:00:00	7.5	15.855
2021-09-13 12:00:00	7	16.427
2021-09-13 12:00:00	6.5	17.284
2021-09-13 12:00:00	6	17.95
2021-09-13 12:00:00	5.5	18.901
2021-09-13 12:00:00	5	19.377
2021-09-13 12:00:00	4.5	19.758
2021-09-13 12:00:00	4	20.519
2021-09-13 12:00:00	3.5	20.853
2021-09-13 12:00:00	3	21.187
2021-09-13 12:00:00	2.5	21.569
2021-09-13 12:00:00	2	21.569
2021-09-13 12:00:00	1.5	21.855
2021-09-13 12:00:00	1	22.142
2021-09-13 12:00:00	0.5	22.046
2021-09-13 12:00:00	0	22.238
2021-09-14 12:00:00	10	14.038
2021-09-14 12:00:00	9.5	14.1815
2021-09-14 12:00:00	9	14.325
2021-09-14 12:00:00	8.5	14.709
2021-09-14 12:00:00	8	15.282
2021-09-14 12:00:00	7.5	15.951
2021-09-14 12:00:00	7	16.713
2021-09-14 12:00:00	6.5	17.475
2021-09-14 12:00:00	6	17.95
2021-09-14 12:00:00	5.5	18.521
2021-09-14 12:00:00	5	19.282
2021-09-14 12:00:00	4.5	19.758
2021-09-14 12:00:00	4	20.329
2021-09-14 12:00:00	3.5	20.71
2021-09-14 12:00:00	3	21.091
2021-09-14 12:00:00	2.5	21.282
2021-09-14 12:00:00	2	21.378
2021-09-14 12:00:00	1.5	21.569
2021-09-14 12:00:00	1	21.664
2021-09-14 12:00:00	0.5	21.664
2021-09-14 12:00:00	0	21.76
2021-09-15 12:00:00	10	14.421
2021-09-15 12:00:00	9.5	14.517
2021-09-15 12:00:00	9	14.613
2021-09-15 12:00:00	8.5	14.9
2021-09-15 12:00:00	8	15.378
2021-09-15 12:00:00	7.5	15.951
2021-09-15 12:00:00	7	16.618
2021-09-15 12:00:00	6.5	17.094
2021-09-15 12:00:00	6	17.95
2021-09-15 12:00:00	5.5	18.711
2021-09-15 12:00:00	5	19.282
2021-09-15 12:00:00	4.5	19.758
2021-09-15 12:00:00	4	20.138
2021-09-15 12:00:00	3.5	20.6625
2021-09-15 12:00:00	3	21.187
2021-09-15 12:00:00	2.5	21.282
2021-09-15 12:00:00	2	21.378
2021-09-15 12:00:00	1.5	21.473
2021-09-15 12:00:00	1	21.569
2021-09-15 12:00:00	0.5	21.473
2021-09-15 12:00:00	0	21.473
2021-09-16 12:00:00	10	14.325
2021-09-16 12:00:00	9.5	14.421
2021-09-16 12:00:00	9	14.517
2021-09-16 12:00:00	8.5	14.996
2021-09-16 12:00:00	8	15.473
2021-09-16 12:00:00	7.5	16.046
2021-09-16 12:00:00	7	16.618
2021-09-16 12:00:00	6.5	17.57
2021-09-16 12:00:00	6	18.236
2021-09-16 12:00:00	5.5	18.806
2021-09-16 12:00:00	5	19.187
2021-09-16 12:00:00	4.5	19.567
2021-09-16 12:00:00	4	20.138
2021-09-16 12:00:00	3.5	20.6145
2021-09-16 12:00:00	3	21.091
2021-09-16 12:00:00	2.5	21.091
2021-09-16 12:00:00	2	21.091
2021-09-16 12:00:00	1.5	21.091
2021-09-16 12:00:00	1	21.282
2021-09-16 12:00:00	0.5	21.187
2021-09-16 12:00:00	0	21.091
2021-09-17 12:00:00	10	14.421
2021-09-17 12:00:00	9.5	14.6605
2021-09-17 12:00:00	9	14.9
2021-09-17 12:00:00	8.5	15.282
2021-09-17 12:00:00	8	15.855
2021-09-17 12:00:00	7.5	16.141
2021-09-17 12:00:00	7	16.713
2021-09-17 12:00:00	6.5	17.475
2021-09-17 12:00:00	6	17.855
2021-09-17 12:00:00	5.5	18.711
2021-09-17 12:00:00	5	19.377
2021-09-17 12:00:00	4.5	19.853
2021-09-17 12:00:00	4	20.519
2021-09-17 12:00:00	3.5	20.71
2021-09-17 12:00:00	3	20.901
2021-09-17 12:00:00	2.5	20.901
2021-09-17 12:00:00	2	20.996
2021-09-17 12:00:00	1.5	21.091
2021-09-17 12:00:00	1	21.187
2021-09-17 12:00:00	0.5	21.187
2021-09-17 12:00:00	0	21.187
2021-09-18 12:00:00	10	14.421
2021-09-18 12:00:00	9.5	14.6125
2021-09-18 12:00:00	9	14.804
2021-09-18 12:00:00	8.5	15.187
2021-09-18 12:00:00	8	15.76
2021-09-18 12:00:00	7.5	16.427
2021-09-18 12:00:00	7	16.903
2021-09-18 12:00:00	6.5	17.665
2021-09-18 12:00:00	6	18.14
2021-09-18 12:00:00	5.5	18.806
2021-09-18 12:00:00	5	19.472
2021-09-18 12:00:00	4.5	19.853
2021-09-18 12:00:00	4	20.615
2021-09-18 12:00:00	3.5	20.615
2021-09-18 12:00:00	3	20.615
2021-09-18 12:00:00	2.5	20.901
2021-09-18 12:00:00	2	20.996
2021-09-18 12:00:00	1.5	21.282
2021-09-18 12:00:00	1	21.473
2021-09-18 12:00:00	0.5	21.569
2021-09-18 12:00:00	0	21.378
2021-09-19 12:00:00	10	14.421
2021-09-19 12:00:00	9.5	14.6605
2021-09-19 12:00:00	9	14.9
2021-09-19 12:00:00	8.5	15.282
2021-09-19 12:00:00	8	15.855
2021-09-19 12:00:00	7.5	16.427
2021-09-19 12:00:00	7	16.999
2021-09-19 12:00:00	6.5	17.475
2021-09-19 12:00:00	6	18.236
2021-09-19 12:00:00	5.5	18.996
2021-09-19 12:00:00	5	19.472
2021-09-19 12:00:00	4.5	20.138
2021-09-19 12:00:00	4	20.519
2021-09-19 12:00:00	3.5	20.567
2021-09-19 12:00:00	3	20.615
2021-09-19 12:00:00	2.5	20.805
2021-09-19 12:00:00	2	20.805
2021-09-19 12:00:00	1.5	21.091
2021-09-19 12:00:00	1	21.378
2021-09-19 12:00:00	0.5	21.378
2021-09-19 12:00:00	0	21.187
2021-09-20 12:00:00	10	14.325
2021-09-20 12:00:00	9.5	14.517
2021-09-20 12:00:00	9	14.709
2021-09-20 12:00:00	8.5	15.187
2021-09-20 12:00:00	8	15.855
2021-09-20 12:00:00	7.5	16.332
2021-09-20 12:00:00	7	17.094
2021-09-20 12:00:00	6.5	17.57
2021-09-20 12:00:00	6	18.331
2021-09-20 12:00:00	5.5	18.901
2021-09-20 12:00:00	5	19.567
2021-09-20 12:00:00	4.5	20.138
2021-09-20 12:00:00	4	20.138
2021-09-20 12:00:00	3.5	20.186
2021-09-20 12:00:00	3	20.234
2021-09-20 12:00:00	2.5	20.234
2021-09-20 12:00:00	2	20.329
2021-09-20 12:00:00	1.5	20.424
2021-09-20 12:00:00	1	20.615
2021-09-20 12:00:00	0.5	20.615
2021-09-20 12:00:00	0	20.519
2021-09-21 12:00:00	10	14.517
2021-09-21 12:00:00	9.5	14.7085
2021-09-21 12:00:00	9	14.9
2021-09-21 12:00:00	8.5	15.282
2021-09-21 12:00:00	8	15.855
2021-09-21 12:00:00	7.5	16.237
2021-09-21 12:00:00	7	16.808
2021-09-21 12:00:00	6.5	17.475
2021-09-21 12:00:00	6	18.045
2021-09-21 12:00:00	5.5	18.711
2021-09-21 12:00:00	5	18.996
2021-09-21 12:00:00	4.5	19.567
2021-09-21 12:00:00	4	19.853
2021-09-21 12:00:00	3.5	19.9005
2021-09-21 12:00:00	3	19.948
2021-09-21 12:00:00	2.5	20.138
2021-09-21 12:00:00	2	20.043
2021-09-21 12:00:00	1.5	20.138
2021-09-21 12:00:00	1	20.424
2021-09-21 12:00:00	0.5	20.329
2021-09-21 12:00:00	0	20.234
2021-09-22 12:00:00	10	14.421
2021-09-22 12:00:00	9.5	14.756
2021-09-22 12:00:00	9	15.091
2021-09-22 12:00:00	8.5	15.473
2021-09-22 12:00:00	8	16.046
2021-09-22 12:00:00	7.5	16.427
2021-09-22 12:00:00	7	17.284
2021-09-22 12:00:00	6.5	17.855
2021-09-22 12:00:00	6	18.14
2021-09-22 12:00:00	5.5	18.521
2021-09-22 12:00:00	5	18.901
2021-09-22 12:00:00	4.5	19.282
2021-09-22 12:00:00	4	19.472
2021-09-22 12:00:00	3.5	19.5195
2021-09-22 12:00:00	3	19.567
2021-09-22 12:00:00	2.5	19.567
2021-09-22 12:00:00	2	19.758
2021-09-22 12:00:00	1.5	19.758
2021-09-22 12:00:00	1	19.948
2021-09-22 12:00:00	0.5	20.424
2021-09-22 12:00:00	0	20.424
2021-09-23 12:00:00	10	14.421
2021-09-23 12:00:00	9.5	14.804
2021-09-23 12:00:00	9	15.187
2021-09-23 12:00:00	8.5	15.664
2021-09-23 12:00:00	8	16.237
2021-09-23 12:00:00	7.5	16.618
2021-09-23 12:00:00	7	17.094
2021-09-23 12:00:00	6.5	17.665
2021-09-23 12:00:00	6	18.045
2021-09-23 12:00:00	5.5	18.616
2021-09-23 12:00:00	5	18.996
2021-09-23 12:00:00	4.5	19.092
2021-09-23 12:00:00	4	19.187
2021-09-23 12:00:00	3.5	19.2345
2021-09-23 12:00:00	3	19.282
2021-09-23 12:00:00	2.5	19.282
2021-09-23 12:00:00	2	19.472
2021-09-23 12:00:00	1.5	19.472
2021-09-23 12:00:00	1	19.662
2021-09-23 12:00:00	0.5	20.329
2021-09-23 12:00:00	0	20.043
2021-09-24 12:00:00	10	14.709
2021-09-24 12:00:00	9.5	14.948
2021-09-24 12:00:00	9	15.187
2021-09-24 12:00:00	8.5	15.473
2021-09-24 12:00:00	8	16.046
2021-09-24 12:00:00	7.5	16.523
2021-09-24 12:00:00	7	17.189
2021-09-24 12:00:00	6.5	17.665
2021-09-24 12:00:00	6	18.045
2021-09-24 12:00:00	5.5	18.426
2021-09-24 12:00:00	5	18.806
2021-09-24 12:00:00	4.5	19.187
2021-09-24 12:00:00	4	19.187
2021-09-24 12:00:00	3.5	19.3295
2021-09-24 12:00:00	3	19.472
2021-09-24 12:00:00	2.5	19.377
2021-09-24 12:00:00	2	19.567
2021-09-24 12:00:00	1.5	19.567
2021-09-24 12:00:00	1	19.662
2021-09-24 12:00:00	0.5	20.519
2021-09-24 12:00:00	0	20.234
2021-09-25 12:00:00	10	14.709
2021-09-25 12:00:00	9.5	14.9
2021-09-25 12:00:00	9	15.091
2021-09-25 12:00:00	8.5	15.473
2021-09-25 12:00:00	8	16.141
2021-09-25 12:00:00	7.5	16.903
2021-09-25 12:00:00	7	17.379
2021-09-25 12:00:00	6.5	17.665
2021-09-25 12:00:00	6	18.236
2021-09-25 12:00:00	5.5	18.616
2021-09-25 12:00:00	5	18.806
2021-09-25 12:00:00	4.5	19.092
2021-09-25 12:00:00	4	19.282
2021-09-25 12:00:00	3.5	19.377
2021-09-25 12:00:00	3	19.472
2021-09-25 12:00:00	2.5	19.472
2021-09-25 12:00:00	2	19.662
2021-09-25 12:00:00	1.5	19.662
2021-09-25 12:00:00	1	19.758
2021-09-25 12:00:00	0.5	20.71
2021-09-25 12:00:00	0	20.329
2021-09-26 12:00:00	10	14.517
2021-09-26 12:00:00	9.5	14.852
2021-09-26 12:00:00	9	15.187
2021-09-26 12:00:00	8.5	15.569
2021-09-26 12:00:00	8	16.141
2021-09-26 12:00:00	7.5	16.713
2021-09-26 12:00:00	7	17.189
2021-09-26 12:00:00	6.5	17.855
2021-09-26 12:00:00	6	18.331
2021-09-26 12:00:00	5.5	18.806
2021-09-26 12:00:00	5	19.092
2021-09-26 12:00:00	4.5	19.187
2021-09-26 12:00:00	4	19.377
2021-09-26 12:00:00	3.5	19.5195
2021-09-26 12:00:00	3	19.662
2021-09-26 12:00:00	2.5	19.662
2021-09-26 12:00:00	2	19.758
2021-09-26 12:00:00	1.5	19.758
2021-09-26 12:00:00	1	19.853
2021-09-26 12:00:00	0.5	20.424
2021-09-26 12:00:00	0	20.234
2021-09-27 12:00:00	10	14.613
2021-09-27 12:00:00	9.5	14.9
2021-09-27 12:00:00	9	15.187
2021-09-27 12:00:00	8.5	15.473
2021-09-27 12:00:00	8	16.046
2021-09-27 12:00:00	7.5	16.808
2021-09-27 12:00:00	7	17.284
2021-09-27 12:00:00	6.5	17.76
2021-09-27 12:00:00	6	18.236
2021-09-27 12:00:00	5.5	18.711
2021-09-27 12:00:00	5	19.187
2021-09-27 12:00:00	4.5	19.377
2021-09-27 12:00:00	4	19.377
2021-09-27 12:00:00	3.5	19.472
2021-09-27 12:00:00	3	19.567
2021-09-27 12:00:00	2.5	19.567
2021-09-27 12:00:00	2	19.758
2021-09-27 12:00:00	1.5	19.662
2021-09-27 12:00:00	1	19.758
2021-09-27 12:00:00	0.5	20.329
2021-09-27 12:00:00	0	20.043
2021-09-28 12:00:00	10	14.613
2021-09-28 12:00:00	9.5	14.9475
2021-09-28 12:00:00	9	15.282
2021-09-28 12:00:00	8.5	15.569
2021-09-28 12:00:00	8	16.237
2021-09-28 12:00:00	7.5	16.713
2021-09-28 12:00:00	7	17.284
2021-09-28 12:00:00	6.5	17.76
2021-09-28 12:00:00	6	17.95
2021-09-28 12:00:00	5.5	18.616
2021-09-28 12:00:00	5	18.901
2021-09-28 12:00:00	4.5	18.996
2021-09-28 12:00:00	4	19.377
2021-09-28 12:00:00	3.5	19.472
2021-09-28 12:00:00	3	19.567
2021-09-28 12:00:00	2.5	19.567
2021-09-28 12:00:00	2	19.662
2021-09-28 12:00:00	1.5	19.758
2021-09-28 12:00:00	1	19.758
2021-09-28 12:00:00	0.5	20.329
2021-09-28 12:00:00	0	20.329
2021-09-29 12:00:00	10	14.421
2021-09-29 12:00:00	9.5	14.8995
2021-09-29 12:00:00	9	15.378
2021-09-29 12:00:00	8.5	15.76
2021-09-29 12:00:00	8	16.332
2021-09-29 12:00:00	7.5	16.808
2021-09-29 12:00:00	7	17.094
2021-09-29 12:00:00	6.5	17.475
2021-09-29 12:00:00	6	17.95
2021-09-29 12:00:00	5.5	18.331
2021-09-29 12:00:00	5	18.996
2021-09-29 12:00:00	4.5	18.996
2021-09-29 12:00:00	4	18.996
2021-09-29 12:00:00	3.5	18.996
2021-09-29 12:00:00	3	18.996
2021-09-29 12:00:00	2.5	19.092
2021-09-29 12:00:00	2	19.092
2021-09-29 12:00:00	1.5	19.092
2021-09-29 12:00:00	1	19.187
2021-09-29 12:00:00	0.5	19.567
2021-09-29 12:00:00	0	19.187
2021-09-30 12:00:00	10	14.421
2021-09-30 12:00:00	9.5	14.8995
2021-09-30 12:00:00	9	15.378
2021-09-30 12:00:00	8.5	15.855
2021-09-30 12:00:00	8	16.332
2021-09-30 12:00:00	7.5	16.713
2021-09-30 12:00:00	7	16.903
2021-09-30 12:00:00	6.5	17.284
2021-09-30 12:00:00	6	17.76
2021-09-30 12:00:00	5.5	18.236
2021-09-30 12:00:00	5	18.331
2021-09-30 12:00:00	4.5	18.236
2021-09-30 12:00:00	4	18.331
2021-09-30 12:00:00	3.5	18.3785
2021-09-30 12:00:00	3	18.426
2021-09-30 12:00:00	2.5	18.426
2021-09-30 12:00:00	2	18.521
2021-09-30 12:00:00	1.5	18.616
2021-09-30 12:00:00	1	18.711
2021-09-30 12:00:00	0.5	19.377
2021-09-30 12:00:00	0	19.092
2021-10-01 12:00:00	10	14.421
2021-10-01 12:00:00	9.5	14.804
2021-10-01 12:00:00	9	15.187
2021-10-01 12:00:00	8.5	15.473
2021-10-01 12:00:00	8	16.141
2021-10-01 12:00:00	7.5	16.523
2021-10-01 12:00:00	7	16.903
2021-10-01 12:00:00	6.5	17.189
2021-10-01 12:00:00	6	17.379
2021-10-01 12:00:00	5.5	17.665
2021-10-01 12:00:00	5	17.855
2021-10-01 12:00:00	4.5	18.045
2021-10-01 12:00:00	4	18.045
2021-10-01 12:00:00	3.5	18.1405
2021-10-01 12:00:00	3	18.236
2021-10-01 12:00:00	2.5	18.236
2021-10-01 12:00:00	2	18.331
2021-10-01 12:00:00	1.5	18.331
2021-10-01 12:00:00	1	18.521
2021-10-01 12:00:00	0.5	19.187
2021-10-01 12:00:00	0	18.996
2021-10-02 12:00:00	10	14.517
2021-10-02 12:00:00	9.5	14.8995
2021-10-02 12:00:00	9	15.282
2021-10-02 12:00:00	8.5	15.664
2021-10-02 12:00:00	8	16.237
2021-10-02 12:00:00	7.5	16.618
2021-10-02 12:00:00	7	16.903
2021-10-02 12:00:00	6.5	17.094
2021-10-02 12:00:00	6	17.284
2021-10-02 12:00:00	5.5	17.665
2021-10-02 12:00:00	5	17.76
2021-10-02 12:00:00	4.5	17.95
2021-10-02 12:00:00	4	18.14
2021-10-02 12:00:00	3.5	18.188
2021-10-02 12:00:00	3	18.236
2021-10-02 12:00:00	2.5	18.236
2021-10-02 12:00:00	2	18.331
2021-10-02 12:00:00	1.5	18.426
2021-10-02 12:00:00	1	18.426
2021-10-02 12:00:00	0.5	18.806
2021-10-02 12:00:00	0	18.616
2021-10-03 12:00:00	10	14.517
2021-10-03 12:00:00	9.5	14.9475
2021-10-03 12:00:00	9	15.378
2021-10-03 12:00:00	8.5	15.76
2021-10-03 12:00:00	8	16.237
2021-10-03 12:00:00	7.5	16.427
2021-10-03 12:00:00	7	16.713
2021-10-03 12:00:00	6.5	17.094
2021-10-03 12:00:00	6	17.475
2021-10-03 12:00:00	5.5	17.76
2021-10-03 12:00:00	5	18.045
2021-10-03 12:00:00	4.5	18.045
2021-10-03 12:00:00	4	18.045
2021-10-03 12:00:00	3.5	18.045
2021-10-03 12:00:00	3	18.045
2021-10-03 12:00:00	2.5	18.045
2021-10-03 12:00:00	2	18.045
2021-10-03 12:00:00	1.5	18.045
2021-10-03 12:00:00	1	18.14
2021-10-03 12:00:00	0.5	18.236
2021-10-03 12:00:00	0	18.14
2021-10-04 12:00:00	10	14.517
2021-10-04 12:00:00	9.5	14.9475
2021-10-04 12:00:00	9	15.378
2021-10-04 12:00:00	8.5	15.76
2021-10-04 12:00:00	8	16.427
2021-10-04 12:00:00	7.5	16.427
2021-10-04 12:00:00	7	16.713
2021-10-04 12:00:00	6.5	16.903
2021-10-04 12:00:00	6	17.284
2021-10-04 12:00:00	5.5	17.76
2021-10-04 12:00:00	5	17.76
2021-10-04 12:00:00	4.5	17.76
2021-10-04 12:00:00	4	17.76
2021-10-04 12:00:00	3.5	17.8075
2021-10-04 12:00:00	3	17.855
2021-10-04 12:00:00	2.5	17.76
2021-10-04 12:00:00	2	17.76
2021-10-04 12:00:00	1.5	17.855
2021-10-04 12:00:00	1	17.855
2021-10-04 12:00:00	0.5	17.855
2021-10-04 12:00:00	0	17.855
2021-10-05 12:00:00	10	14.325
2021-10-05 12:00:00	9.5	14.708
2021-10-05 12:00:00	9	15.091
2021-10-05 12:00:00	8.5	15.664
2021-10-05 12:00:00	8	16.141
2021-10-05 12:00:00	7.5	16.332
2021-10-05 12:00:00	7	16.523
2021-10-05 12:00:00	6.5	16.713
2021-10-05 12:00:00	6	16.999
2021-10-05 12:00:00	5.5	17.284
2021-10-05 12:00:00	5	17.57
2021-10-05 12:00:00	4.5	17.475
2021-10-05 12:00:00	4	17.57
2021-10-05 12:00:00	3.5	17.57
2021-10-05 12:00:00	3	17.57
2021-10-05 12:00:00	2.5	17.57
2021-10-05 12:00:00	2	17.57
2021-10-05 12:00:00	1.5	17.665
2021-10-05 12:00:00	1	17.76
2021-10-05 12:00:00	0.5	17.855
2021-10-05 12:00:00	0	17.76
2021-10-06 12:00:00	10	14.325
2021-10-06 12:00:00	9.5	14.756
2021-10-06 12:00:00	9	15.187
2021-10-06 12:00:00	8.5	15.473
2021-10-06 12:00:00	8	15.855
2021-10-06 12:00:00	7.5	16.141
2021-10-06 12:00:00	7	16.427
2021-10-06 12:00:00	6.5	16.713
2021-10-06 12:00:00	6	16.999
2021-10-06 12:00:00	5.5	17.094
2021-10-06 12:00:00	5	17.094
2021-10-06 12:00:00	4.5	16.999
2021-10-06 12:00:00	4	17.094
2021-10-06 12:00:00	3.5	17.094
2021-10-06 12:00:00	3	17.094
2021-10-06 12:00:00	2.5	17.094
2021-10-06 12:00:00	2	17.094
2021-10-06 12:00:00	1.5	17.094
2021-10-06 12:00:00	1	17.189
2021-10-06 12:00:00	0.5	17.189
2021-10-06 12:00:00	0	17.189
2021-10-07 12:00:00	10	14.421
2021-10-07 12:00:00	9.5	14.469
2021-10-07 12:00:00	9	14.517
2021-10-07 12:00:00	8.5	15.091
2021-10-07 12:00:00	8	15.569
2021-10-07 12:00:00	7.5	15.664
2021-10-07 12:00:00	7	15.951
2021-10-07 12:00:00	6.5	16.046
2021-10-07 12:00:00	6	16.332
2021-10-07 12:00:00	5.5	16.618
2021-10-07 12:00:00	5	16.713
2021-10-07 12:00:00	4.5	16.713
2021-10-07 12:00:00	4	16.713
2021-10-07 12:00:00	3.5	16.713
2021-10-07 12:00:00	3	16.713
2021-10-07 12:00:00	2.5	16.713
2021-10-07 12:00:00	2	16.713
2021-10-07 12:00:00	1.5	16.808
2021-10-07 12:00:00	1	16.903
2021-10-07 12:00:00	0.5	16.999
2021-10-07 12:00:00	0	16.999
2021-10-08 12:00:00	10	14.421
2021-10-08 12:00:00	9.5	14.373
2021-10-08 12:00:00	9	14.325
2021-10-08 12:00:00	8.5	14.421
2021-10-08 12:00:00	8	15.187
2021-10-08 12:00:00	7.5	15.473
2021-10-08 12:00:00	7	15.951
2021-10-08 12:00:00	6.5	16.141
2021-10-08 12:00:00	6	16.237
2021-10-08 12:00:00	5.5	16.332
2021-10-08 12:00:00	5	16.332
2021-10-08 12:00:00	4.5	16.332
2021-10-08 12:00:00	4	16.427
2021-10-08 12:00:00	3.5	16.427
2021-10-08 12:00:00	3	16.427
2021-10-08 12:00:00	2.5	16.427
2021-10-08 12:00:00	2	16.523
2021-10-08 12:00:00	1.5	16.713
2021-10-08 12:00:00	1	16.808
2021-10-08 12:00:00	0.5	16.999
2021-10-08 12:00:00	0	16.903
2021-10-09 12:00:00	10	14.421
2021-10-09 12:00:00	9.5	14.565
2021-10-09 12:00:00	9	14.709
2021-10-09 12:00:00	8.5	14.9
2021-10-09 12:00:00	8	15.282
2021-10-09 12:00:00	7.5	15.473
2021-10-09 12:00:00	7	16.046
2021-10-09 12:00:00	6.5	16.046
2021-10-09 12:00:00	6	16.141
2021-10-09 12:00:00	5.5	16.141
2021-10-09 12:00:00	5	16.141
2021-10-09 12:00:00	4.5	16.141
2021-10-09 12:00:00	4	16.237
2021-10-09 12:00:00	3.5	16.2845
2021-10-09 12:00:00	3	16.332
2021-10-09 12:00:00	2.5	16.332
2021-10-09 12:00:00	2	16.523
2021-10-09 12:00:00	1.5	16.618
2021-10-09 12:00:00	1	16.808
2021-10-09 12:00:00	0.5	16.618
2021-10-09 12:00:00	0	17.189
2021-10-10 12:00:00	10	14.613
2021-10-10 12:00:00	9.5	14.7085
2021-10-10 12:00:00	9	14.804
2021-10-10 12:00:00	8.5	15.091
2021-10-10 12:00:00	8	15.473
2021-10-10 12:00:00	7.5	15.664
2021-10-10 12:00:00	7	15.855
2021-10-10 12:00:00	6.5	15.855
2021-10-10 12:00:00	6	15.951
2021-10-10 12:00:00	5.5	15.951
2021-10-10 12:00:00	5	15.951
2021-10-10 12:00:00	4.5	15.951
2021-10-10 12:00:00	4	16.046
2021-10-10 12:00:00	3.5	16.0935
2021-10-10 12:00:00	3	16.141
2021-10-10 12:00:00	2.5	16.237
2021-10-10 12:00:00	2	16.332
2021-10-10 12:00:00	1.5	16.427
2021-10-10 12:00:00	1	16.713
2021-10-10 12:00:00	0.5	16.523
2021-10-10 12:00:00	0	17.284
2021-10-11 12:00:00	10	14.613
2021-10-11 12:00:00	9.5	14.7085
2021-10-11 12:00:00	9	14.804
2021-10-11 12:00:00	8.5	14.996
2021-10-11 12:00:00	8	15.378
2021-10-11 12:00:00	7.5	15.473
2021-10-11 12:00:00	7	15.664
2021-10-11 12:00:00	6.5	15.664
2021-10-11 12:00:00	6	15.76
2021-10-11 12:00:00	5.5	15.76
2021-10-11 12:00:00	5	15.76
2021-10-11 12:00:00	4.5	15.76
2021-10-11 12:00:00	4	15.855
2021-10-11 12:00:00	3.5	15.855
2021-10-11 12:00:00	3	15.855
2021-10-11 12:00:00	2.5	15.951
2021-10-11 12:00:00	2	15.951
2021-10-11 12:00:00	1.5	16.046
2021-10-11 12:00:00	1	16.141
2021-10-11 12:00:00	0.5	16.046
2021-10-11 12:00:00	0	16.332
2021-10-12 12:00:00	10	14.613
2021-10-12 12:00:00	9.5	14.661
2021-10-12 12:00:00	9	14.709
2021-10-12 12:00:00	8.5	14.996
2021-10-12 12:00:00	8	15.473
2021-10-12 12:00:00	7.5	15.473
2021-10-12 12:00:00	7	15.473
2021-10-12 12:00:00	6.5	15.473
2021-10-12 12:00:00	6	15.569
2021-10-12 12:00:00	5.5	15.569
2021-10-12 12:00:00	5	15.569
2021-10-12 12:00:00	4.5	15.473
2021-10-12 12:00:00	4	15.569
2021-10-12 12:00:00	3.5	15.569
2021-10-12 12:00:00	3	15.569
2021-10-12 12:00:00	2.5	15.569
2021-10-12 12:00:00	2	15.569
2021-10-12 12:00:00	1.5	15.569
2021-10-12 12:00:00	1	15.664
2021-10-12 12:00:00	0.5	15.569
2021-10-12 12:00:00	0	15.664
2021-10-13 12:00:00	10	14.613
2021-10-13 12:00:00	9.5	14.613
2021-10-13 12:00:00	9	14.613
2021-10-13 12:00:00	8.5	14.709
2021-10-13 12:00:00	8	14.996
2021-10-13 12:00:00	7.5	15.187
2021-10-13 12:00:00	7	15.282
2021-10-13 12:00:00	6.5	15.282
2021-10-13 12:00:00	6	15.282
2021-10-13 12:00:00	5.5	15.378
2021-10-13 12:00:00	5	15.378
2021-10-13 12:00:00	4.5	15.282
2021-10-13 12:00:00	4	15.378
2021-10-13 12:00:00	3.5	15.378
2021-10-13 12:00:00	3	15.378
2021-10-13 12:00:00	2.5	15.378
2021-10-13 12:00:00	2	15.378
2021-10-13 12:00:00	1.5	15.473
2021-10-13 12:00:00	1	15.569
2021-10-13 12:00:00	0.5	15.473
2021-10-13 12:00:00	0	15.664
2021-10-14 12:00:00	10	14.613
2021-10-14 12:00:00	9.5	14.613
2021-10-14 12:00:00	9	14.613
2021-10-14 12:00:00	8.5	14.709
2021-10-14 12:00:00	8	14.804
2021-10-14 12:00:00	7.5	14.804
2021-10-14 12:00:00	7	14.996
2021-10-14 12:00:00	6.5	14.996
2021-10-14 12:00:00	6	15.091
2021-10-14 12:00:00	5.5	15.187
2021-10-14 12:00:00	5	15.091
2021-10-14 12:00:00	4.5	15.091
2021-10-14 12:00:00	4	15.187
2021-10-14 12:00:00	3.5	15.2825
2021-10-14 12:00:00	3	15.378
2021-10-14 12:00:00	2.5	15.378
2021-10-14 12:00:00	2	15.569
2021-10-14 12:00:00	1.5	15.569
2021-10-14 12:00:00	1	15.76
2021-10-14 12:00:00	0.5	15.473
2021-10-14 12:00:00	0	15.951
