# Supplementary material for: The impact of floating photovoltaic power plants on lake water temperature and stratification
Source: Sci Rep. 2023 May 16;13:7932. doi: 10.1038/s41598-023-34751-2 (PMC10188439; doi:10.1038/s41598-023-34751-2)
Supplement: Supplementary file 1 — Supplementary Information. [file 41598_2023_34751_MOESM1_ESM.zip › meteo_hourly_2018.csv]

Date	ShortWave	Cloud	AirTemp	RelHum	WindSpeed	Rain
2018-01-01 00:00:00	0	0.875	9.1	81.83	6.5	5e-04
2018-01-01 01:00:00	0	0.875	8.38	79.83	4.7	2e-04
2018-01-01 02:00:00	0	0.875	7.75	84.67	5.5	0
2018-01-01 03:00:00	0	0.875	7.76	83.17	6.8	0
2018-01-01 04:00:00	0	0.875	7.22	81	5.8	0
2018-01-01 05:00:00	0	0.875	7.01	84	7.9	0
2018-01-01 06:00:00	0	0.875	6.67	86.5	6.6	0
2018-01-01 07:00:00	0	1	6.76	81.17	6.1	0
2018-01-01 08:00:00	0	0.5	6.55	81.83	5.2	0
2018-01-01 09:00:00	25.27	0.5	6.12	83.17	5.4	0
2018-01-01 10:00:00	170.25	0.375	7.35	78.67	7.4	0
2018-01-01 11:00:00	194.45	0.375	7.95	74.33	10.1	0
2018-01-01 12:00:00	251.72	0.125	8.9	67.67	9.4	0
2018-01-01 13:00:00	200.08	0.875	8.79	63	9.2	0
2018-01-01 14:00:00	59.75	0.625	8.06	62.67	7.8	0
2018-01-01 15:00:00	24.88	0.875	8.07	59.83	8.3	0
2018-01-01 16:00:00	0	0.875	7.93	59.5	7.3	0
2018-01-01 17:00:00	0	0.875	8	60	7.9	0
2018-01-01 18:00:00	0	0.875	7.96	66.33	9.2	0
2018-01-01 19:00:00	0	1	7.96	72.5	9.4	0
2018-01-01 20:00:00	0	0.875	7.32	78	11	0
2018-01-01 21:00:00	0	0.875	6.76	82	9.3	0
2018-01-01 22:00:00	0	0.875	6.51	85.5	9.7	2e-04
2018-01-01 23:00:00	0	0.875	6.48	80.83	6.8	0
2018-01-02 00:00:00	0	0.875	6.36	77	10.1	0
2018-01-02 01:00:00	0	0.625	5.56	80.5	4.1	0
2018-01-02 02:00:00	0	0.875	5.29	81.83	5.6	0
2018-01-02 03:00:00	0	0.875	4.36	89.5	4.9	0
2018-01-02 04:00:00	0	0.875	5.05	85.33	7.5	2e-04
2018-01-02 05:00:00	0	1	4.68	88.67	5.1	0
2018-01-02 06:00:00	0	0.875	5.05	84.17	4.7	0
2018-01-02 07:00:00	0	1	4.86	86.33	6.7	0
2018-01-02 08:00:00	0	0.875	5.23	79.67	4.3	0
2018-01-02 09:00:00	0	1	5.44	78	6.7	0
2018-01-02 10:00:00	15.37	0.875	5.31	80	5.8	4e-04
2018-01-02 11:00:00	49.07	0.875	4.97	86.17	6.1	4e-04
2018-01-02 12:00:00	116.6	0.875	5.97	83	4.5	0
2018-01-02 13:00:00	145	0.625	7.11	74.67	4	0
2018-01-02 14:00:00	114.7	0.5	7.33	62.67	4.3	0
2018-01-02 15:00:00	45.9	0.875	6.87	62.17	3	0
2018-01-02 16:00:00	0	0.875	6.38	72.5	5.7	0
2018-01-02 17:00:00	0	0.875	6.28	78.33	5.8	0
2018-01-02 18:00:00	0	0.875	6.32	77.17	5.4	0
2018-01-02 19:00:00	0	0.75	6.17	78.33	5.2	0
2018-01-02 20:00:00	0	0.75	5.95	80	6.2	0
2018-01-02 21:00:00	0	0.75	5.97	77.33	8.6	0
2018-01-02 22:00:00	0	0.875	5.76	75.67	9.2	0
2018-01-02 23:00:00	0	1	6	75.33	8.2	0
2018-01-03 00:00:00	0	1	6.23	81	7.6	0
2018-01-03 01:00:00	0	1	6.87	85.67	8.6	0
2018-01-03 02:00:00	0	1	7.63	89.5	8.8	0
2018-01-03 03:00:00	0	0.875	8.95	90.33	8.7	0
2018-01-03 04:00:00	0	0.875	10.23	87	10.7	0
2018-01-03 05:00:00	0	0.875	10.74	87.33	11.1	0
2018-01-03 06:00:00	0	0.875	11.32	84.5	12.4	0
2018-01-03 07:00:00	0	0.875	11.79	84.67	12.5	0
2018-01-03 08:00:00	0	0.875	11.8	86	9.7	2e-04
2018-01-03 09:00:00	0	0.875	8.85	88	3.8	9e-04
2018-01-03 10:00:00	18.17	0.875	8.23	93	9.5	0.0015
2018-01-03 11:00:00	28.15	0.625	6.58	83	9.4	6e-04
2018-01-03 12:00:00	96.58	0.5	6.79	79.5	10.4	0
2018-01-03 13:00:00	230.65	0.625	8.71	69.5	11.6	0
2018-01-03 14:00:00	173.47	0.75	9.16	62.17	9.7	0
2018-01-03 15:00:00	136.82	0.875	9.11	60.33	9	0
2018-01-03 16:00:00	22.52	0.375	8.14	64	9.6	0
2018-01-03 17:00:00	0	0.875	6.44	76.83	7	0
2018-01-03 18:00:00	0	1	6.77	72.5	6	0
2018-01-03 19:00:00	0	1	7.21	69.33	6.1	0
2018-01-03 20:00:00	0	0.875	7.15	70	5.1	0
2018-01-03 21:00:00	0	1	7.07	71.17	6.3	0
2018-01-03 22:00:00	0	0.875	7.11	71.5	7.8	0
2018-01-03 23:00:00	0	0.875	6.96	74	6.5	0
2018-01-04 00:00:00	0	0.875	6.17	82.83	5	0
2018-01-04 01:00:00	0	1	6.13	83.83	4.4	0
2018-01-04 02:00:00	0	0.875	6.63	79	6.8	0
2018-01-04 03:00:00	0	0.875	5.85	81.17	5.3	1e-04
2018-01-04 04:00:00	0	0.875	4.79	93.83	6.3	0
2018-01-04 05:00:00	0	1	4.92	91	5.7	0
2018-01-04 06:00:00	0	1	5.53	90	4.4	1e-04
2018-01-04 07:00:00	0	1	6.07	90.83	4.8	0
2018-01-04 08:00:00	0	1	7.02	90	6	0
2018-01-04 09:00:00	18.23	0.875	7.66	90.17	5.3	2e-04
2018-01-04 10:00:00	32.42	0.875	7.97	92.33	4.5	5e-04
2018-01-04 11:00:00	34.8	0.875	8.36	97	5.5	4e-04
2018-01-04 12:00:00	38.13	1	9.47	97.67	5.4	2e-04
2018-01-04 13:00:00	32.13	1	10.71	96.17	6	6e-04
2018-01-04 14:00:00	15.12	0.875	11.79	93.33	7.5	4e-04
2018-01-04 15:00:00	0	0.875	11.62	96.33	7.3	0.0019
2018-01-04 16:00:00	0	0.875	11.44	97.33	7.5	9e-04
2018-01-04 17:00:00	0	0.875	11.29	97.17	6.7	0.0015
2018-01-04 18:00:00	0	0.875	11.25	97.17	7.8	7e-04
2018-01-04 19:00:00	0	0.875	11.44	95.67	8.2	3e-04
2018-01-04 20:00:00	0	1	11.61	94.83	9	6e-04
2018-01-04 21:00:00	0	1	11.71	93.67	4.4	0.0053
2018-01-04 22:00:00	0	0.875	9.87	93.83	6.1	0.0034
2018-01-04 23:00:00	0	0.875	8.5	87.67	3.4	0
2018-01-05 00:00:00	0	0.25	9.08	77.67	7.7	0
2018-01-05 01:00:00	0	0.375	9.11	74.5	4.8	0
2018-01-05 02:00:00	0	0.875	8.46	79.83	6	0
2018-01-05 03:00:00	0	1	7.65	85.33	3.7	0
2018-01-05 04:00:00	0	0.875	7.96	88.33	5	0
2018-01-05 05:00:00	0	0.875	8.68	84.67	7.8	0
2018-01-05 06:00:00	0	0.875	9.11	86.33	7.6	0
2018-01-05 07:00:00	0	0.875	9.26	84.67	6.6	0
2018-01-05 08:00:00	14.08	1	9.58	81	4.1	0
2018-01-05 09:00:00	48.43	1	10.09	80.17	6.5	0
2018-01-05 10:00:00	62.07	0.875	10.66	78	6.9	0
2018-01-05 11:00:00	59.63	0.875	11.25	76.17	5.8	0
2018-01-05 12:00:00	44.88	1	11.67	72.67	4.1	0
2018-01-05 13:00:00	27.28	0.875	12.06	73	7.2	0
2018-01-05 14:00:00	30.1	1	11.92	81.17	5.8	0
2018-01-05 15:00:00	0	1	11.02	91.5	3.9	4e-04
2018-01-05 16:00:00	0	0.875	9.99	96.5	0.8	0.0049
2018-01-05 17:00:00	0	0.875	8.98	98.33	1.3	0.001
2018-01-05 18:00:00	0	0.875	8.45	94.5	2.1	6e-04
2018-01-05 19:00:00	0	0.875	8.22	97.5	3.3	2e-04
2018-01-05 20:00:00	0	0.875	8.4	97	3.1	6e-04
2018-01-05 21:00:00	0	0.875	8.14	99	3.4	9e-04
2018-01-05 22:00:00	0	1	7.84	99	3.6	6e-04
2018-01-05 23:00:00	0	0.875	7.69	98.5	3.5	0
2018-01-06 00:00:00	0	1	7.58	98.33	2	7e-04
2018-01-06 01:00:00	0	0.875	7.43	98.17	3.4	2e-04
2018-01-06 02:00:00	0	0.875	7.41	97.33	2.3	1e-04
2018-01-06 03:00:00	0	1	7.36	97	1.8	0
2018-01-06 04:00:00	0	0.75	7.08	97.67	1.1	0
2018-01-06 05:00:00	0	0.75	6.74	98.83	1.4	0
2018-01-06 06:00:00	0	0.875	6.47	99.83	1.4	0
2018-01-06 07:00:00	0	0.75	6.5	99	1.4	4e-04
2018-01-06 08:00:00	0	0.875	6.32	100	1.4	7e-04
2018-01-06 09:00:00	34.05	0.875	6.55	99.83	0.4	1e-04
2018-01-06 10:00:00	112.6	0.875	7.86	97.5	1.2	0
2018-01-06 11:00:00	229.32	0.375	9.5	92.17	1.6	0
2018-01-06 12:00:00	147.77	0.625	9.52	91.83	2.3	0
2018-01-06 13:00:00	246.87	0.875	11.26	86	2.3	0
2018-01-06 14:00:00	215.68	0.75	12.41	79	2.1	0
2018-01-06 15:00:00	98.47	0.625	10.7	85.33	1.6	0
2018-01-06 16:00:00	24.7	0.875	8.83	90.67	0.8	0
2018-01-06 17:00:00	0	0.625	7.11	97.5	0.1	0
2018-01-06 18:00:00	0	1	7.05	99.83	1.5	0
2018-01-06 19:00:00	0	0.875	6.55	100	1.1	0
2018-01-06 20:00:00	0	0.25	6.55	99.33	2.3	0
2018-01-06 21:00:00	0	1	6.13	98.5	0.8	0
2018-01-06 22:00:00	0	0.875	5.74	98.67	0.9	0
2018-01-06 23:00:00	0	1	6.07	97	1.1	0
2018-01-07 00:00:00	0	0.875	5.56	98.5	2	0
2018-01-07 01:00:00	0	0.875	5.1	99.17	1.2	0
2018-01-07 02:00:00	0	1	5.15	98.67	1.1	0
2018-01-07 03:00:00	0	1	5.04	99.33	1.6	0
2018-01-07 04:00:00	0	1	5.22	100	1.9	0
2018-01-07 05:00:00	0	1	6.01	100	2.4	0
2018-01-07 06:00:00	0	1	6.04	100	4.9	0
2018-01-07 07:00:00	0	1	5.87	100	4.3	0
2018-01-07 08:00:00	0	1	5.72	100	3.2	0
2018-01-07 09:00:00	14.47	1	5.58	100	4.7	0
2018-01-07 10:00:00	47.3	1	5.73	100	4.9	0
2018-01-07 11:00:00	83.87	1	6.04	99.17	5.1	0
2018-01-07 12:00:00	114.2	0.625	6.84	97	5.4	0
2018-01-07 13:00:00	185.68	0	8.42	91.33	6.6	0
2018-01-07 14:00:00	82.13	0.625	7.98	92	5.4	0
2018-01-07 15:00:00	72.63	0.125	7.18	94.33	4.8	0
2018-01-07 16:00:00	17.12	0.5	6.18	96.5	4.6	0
2018-01-07 17:00:00	0	0.875	5.38	98	4.1	0
2018-01-07 18:00:00	0	0.75	4.74	98.83	4.1	0
2018-01-07 19:00:00	0	0.875	4.58	99.5	1	0
2018-01-07 20:00:00	0	0.875	4.54	98.67	3.7	0
2018-01-07 21:00:00	0	1	4.19	99.33	2.2	0
2018-01-07 22:00:00	0	1	3.97	98.5	0.8	0
2018-01-07 23:00:00	0	0.125	4.99	91.17	2.6	0
2018-01-08 00:00:00	0	0	4.37	91.33	1.6	0
2018-01-08 01:00:00	0	0	3.2	98.33	2	0
2018-01-08 02:00:00	0	0.375	2.87	99.5	1.6	0
2018-01-08 03:00:00	0	0.125	2.86	100	1.5	0
2018-01-08 04:00:00	0	0.625	2.87	99.33	1.1	0
2018-01-08 05:00:00	0	0.625	2.33	100	0	0
2018-01-08 06:00:00	0	0.625	2.06	100	1.1	0
2018-01-08 07:00:00	0	0.875	2.59	100	1	0
2018-01-08 08:00:00	0	1	2.92	99.5	1.9	0
2018-01-08 09:00:00	22.62	1	3.11	99.5	1.6	0
2018-01-08 10:00:00	77.25	0.75	3.74	99.5	1.8	0
2018-01-08 11:00:00	139.22	0.875	4.73	98.5	2.1	0
2018-01-08 12:00:00	173.63	0	6.33	91.83	2.1	0
2018-01-08 13:00:00	116.92	0	6.82	91.33	1.2	0
2018-01-08 14:00:00	87.9	0.125	6.74	91.17	1.1	0
2018-01-08 15:00:00	83.83	0	7.68	87.67	0.6	0
2018-01-08 16:00:00	29.83	0.125	7	89.33	1.3	0
2018-01-08 17:00:00	0	0.875	5.49	94.5	0.7	0
2018-01-08 18:00:00	0	0.875	6.02	90.83	1.8	0
2018-01-08 19:00:00	0	0	4.56	95.83	0.9	0
2018-01-08 20:00:00	0	0.75	4.34	95.67	0.6	0
2018-01-08 21:00:00	0	0.625	4.04	97.17	1.9	0
2018-01-08 22:00:00	0	0.75	4.46	95.33	1.1	0
2018-01-08 23:00:00	0	0.5	4.18	97.17	2	0
2018-01-09 00:00:00	0	0.625	4.35	94.67	0.7	0
2018-01-09 01:00:00	0	0	3.9	95.33	1.7	0
2018-01-09 02:00:00	0	0	4.16	93	1.1	0
2018-01-09 03:00:00	0	0.125	3.42	95.33	2.6	0
2018-01-09 04:00:00	0	0.875	2.41	100	2.8	0
2018-01-09 05:00:00	0	1	3.46	99.17	2.4	0
2018-01-09 06:00:00	0	0.875	3.7	97.17	1.9	0
2018-01-09 07:00:00	0	1	3.86	95.67	2.8	0
2018-01-09 08:00:00	17.33	1	3.29	98.33	2.1	0
2018-01-09 09:00:00	32.22	0.875	3.59	97.17	0.6	0
2018-01-09 10:00:00	111.13	1	4.36	96	0.5	0
2018-01-09 11:00:00	158.4	0.125	5.79	91	1.2	0
2018-01-09 12:00:00	131.58	0.125	5.56	92.5	2.6	0
2018-01-09 13:00:00	87.37	0.5	5.7	92.83	1.9	0
2018-01-09 14:00:00	95.2	0.125	6.14	92.17	1.4	0
2018-01-09 15:00:00	93.27	0	6.78	90.17	2.1	0
2018-01-09 16:00:00	28.35	0.25	5.95	92.17	2	0
2018-01-09 17:00:00	0	0.875	5.25	93.83	1.8	0
2018-01-09 18:00:00	0	1	5.64	92.33	1.9	0
2018-01-09 19:00:00	0	1	5.48	92.83	1.8	0
2018-01-09 20:00:00	0	1	5.97	91.33	2.8	2e-04
2018-01-09 21:00:00	0	0.875	6.67	92.83	4.6	1e-04
2018-01-09 22:00:00	0	0.875	6.99	87.83	1.9	0
2018-01-09 23:00:00	0	0.875	7.44	82.83	2.8	0
2018-01-10 00:00:00	0	0.875	7.53	82.67	2.6	0
2018-01-10 01:00:00	0	0.875	6.46	89.17	1.5	0
2018-01-10 02:00:00	0	0.875	6.71	85.33	2	0
2018-01-10 03:00:00	0	0.625	7.16	79.5	1.4	0
2018-01-10 04:00:00	0	0.75	7.59	72.83	1.2	0
2018-01-10 05:00:00	0	1	7.72	70	2.3	0
2018-01-10 06:00:00	0	1	7.13	73.33	1.1	0
2018-01-10 07:00:00	0	1	6.23	79.17	1.4	0
2018-01-10 08:00:00	0	1	5.74	83.17	2	0
2018-01-10 09:00:00	72.73	0.875	5.8	85.33	1.2	0
2018-01-10 10:00:00	97.62	1	6.25	84.5	2.4	0
2018-01-10 11:00:00	134.23	0.875	6.98	79.83	2.8	0
2018-01-10 12:00:00	98.92	0.625	7.29	81	2.2	0
2018-01-10 13:00:00	120.9	0.875	7.41	82	2.3	0
2018-01-10 14:00:00	100.27	0	7.79	79.67	2.4	0
2018-01-10 15:00:00	42.25	0.875	8	77.33	3.1	0
2018-01-10 16:00:00	0	0.875	7.14	81.33	1.8	2e-04
2018-01-10 17:00:00	0	0.875	7.26	78.83	4.2	0
2018-01-10 18:00:00	0	1	7.44	78.67	3.7	0
2018-01-10 19:00:00	0	1	7.58	77.17	1.6	0
2018-01-10 20:00:00	0	0.25	7.04	79.67	1.6	0
2018-01-10 21:00:00	0	0.25	6.51	81.67	1.6	0
2018-01-10 22:00:00	0	1	5.75	85.67	0.6	0
2018-01-10 23:00:00	0	1	5.4	87.17	1.7	0
2018-01-11 00:00:00	0	1	5.48	87	1.4	0
2018-01-11 01:00:00	0	1	4.94	90	1.4	0
2018-01-11 02:00:00	0	0.875	5	88.67	1.5	0
2018-01-11 03:00:00	0	1	4.72	91	2	0
2018-01-11 04:00:00	0	1	4.79	90.33	0.5	0
2018-01-11 05:00:00	0	1	4.51	92.33	0.4	1e-04
2018-01-11 06:00:00	0	0.5	4.5	92.17	0.9	0
2018-01-11 07:00:00	0	1	4.17	93.83	0.3	0
2018-01-11 08:00:00	0	1	4.05	96.17	1.4	0
2018-01-11 09:00:00	73.17	1	5.04	94.5	0.9	0
2018-01-11 10:00:00	136.92	1	6.82	87.67	1.5	0
2018-01-11 11:00:00	70.98	1	7	89.17	1.1	0
2018-01-11 12:00:00	56.5	1	6.85	90.5	0.8	0
2018-01-11 13:00:00	67.88	0.875	6.5	93.67	1.7	0
2018-01-11 14:00:00	97.53	0.875	7.03	90.5	1.5	0
2018-01-11 15:00:00	61.62	1	7.1	93	1.6	1e-04
2018-01-11 16:00:00	12.73	1	5.76	96	1.4	0
2018-01-11 17:00:00	0	1	4.68	98.33	2.3	0
2018-01-11 18:00:00	0	1	5.09	99.17	1	0
2018-01-11 19:00:00	0	1	5.21	98.67	0.8	0
2018-01-11 20:00:00	0	0.75	4.69	99.17	1.4	0
2018-01-11 21:00:00	0	0.875	3.86	100	0.3	0
2018-01-11 22:00:00	0	0.875	3.25	100	0	0
2018-01-11 23:00:00	0	1	3	100	0	0
2018-01-12 00:00:00	0	1	2.77	100	1.1	0
2018-01-12 01:00:00	0	1	2.84	99.83	0.1	0
2018-01-12 02:00:00	0	1	3.33	100	0	0
2018-01-12 03:00:00	0	1	3	100	0.8	1e-04
2018-01-12 04:00:00	0	1	3.11	100	0.8	0
2018-01-12 05:00:00	0	1	3.24	100	1.7	0
2018-01-12 06:00:00	0	1	2.52	100	3	0
2018-01-12 07:00:00	0	1	2.65	100	2.1	0
2018-01-12 08:00:00	10.13	0.375	1.64	99.83	1.5	0
2018-01-12 09:00:00	97	0.5	2.78	99.17	2.4	0
2018-01-12 10:00:00	198.15	0	4.45	96.17	2.2	0
2018-01-12 11:00:00	285.67	0.875	4.94	94	2.6	0
2018-01-12 12:00:00	280.77	1	6.28	88.33	3	0
2018-01-12 13:00:00	222.38	1	5.44	90.83	3.4	0
2018-01-12 14:00:00	221.32	0.25	6.73	84.17	2.4	0
2018-01-12 15:00:00	135.27	0	6.99	81.67	1.5	0
2018-01-12 16:00:00	42.55	0.75	5.11	86.67	0.9	0
2018-01-12 17:00:00	0	1	4.07	85.17	0.6	0
2018-01-12 18:00:00	0	1	3.56	87.33	0.1	0
2018-01-12 19:00:00	0	1	3.4	86.17	2.4	0
2018-01-12 20:00:00	0	0	3.21	83.67	3.2	0
2018-01-12 21:00:00	0	0	2.76	84.67	2.7	0
2018-01-12 22:00:00	0	0	2.14	87.17	1	0
2018-01-12 23:00:00	0	0	3.58	79.67	1.8	0
2018-01-13 00:00:00	0	1	3.28	82.17	2.3	0
2018-01-13 01:00:00	0	1	3.11	83.5	1.9	0
2018-01-13 02:00:00	0	1	3.18	83.33	1.8	0
2018-01-13 03:00:00	0	1	2.9	85.83	1.3	0
2018-01-13 04:00:00	0	1	3.32	82.17	1.7	0
2018-01-13 05:00:00	0	1	3.47	80.17	1.6	0
2018-01-13 06:00:00	0	1	3.56	79	1.1	0
2018-01-13 07:00:00	0	1	3.78	77	1.9	0
2018-01-13 08:00:00	0	1	3.7	77.5	1.7	0
2018-01-13 09:00:00	32.28	1	4.27	72.83	1.7	0
2018-01-13 10:00:00	48.37	1	4.51	72.17	4.4	0
2018-01-13 11:00:00	56.88	1	4.64	72	2.9	0
2018-01-13 12:00:00	71.57	1	4.92	71	1.9	0
2018-01-13 13:00:00	80.92	1	5.24	69.67	2.2	0
2018-01-13 14:00:00	96.52	1	5.44	67.83	3.3	0
2018-01-13 15:00:00	98.43	0	5.85	66.17	2	0
2018-01-13 16:00:00	47.6	0	5.43	66.83	1.9	0
2018-01-13 17:00:00	0	0	3.83	73	1.9	0
2018-01-13 18:00:00	0	0	3.16	75.83	1.4	0
2018-01-13 19:00:00	0	0	2.77	76.67	0.5	0
2018-01-13 20:00:00	0	0	2.28	78.83	0.8	0
2018-01-13 21:00:00	0	0	1.73	81	0.2	0
2018-01-13 22:00:00	0	0	1.43	81.83	2.8	0
2018-01-13 23:00:00	0	0	1.45	81.33	1.1	0
2018-01-14 00:00:00	0	0	1.34	81.83	1.1	0
2018-01-14 01:00:00	0	0	0.87	83.67	0.7	0
2018-01-14 02:00:00	0	0	0.08	87.17	1.2	0
2018-01-14 03:00:00	0	0	-0.78	91	0.3	0
2018-01-14 04:00:00	0	0	-1.1	92.5	0	0
2018-01-14 05:00:00	0	0	-1.47	94	0.9	0
2018-01-14 06:00:00	0	0	-1.94	95.5	0.1	0
2018-01-14 07:00:00	0	0	-1.42	94.17	0	0
2018-01-14 08:00:00	11.82	0.125	-1.28	94.5	0.3	0
2018-01-14 09:00:00	99.2	0	-0.74	93.5	0.7	0
2018-01-14 10:00:00	202.58	0	0.57	88.17	1.1	0
2018-01-14 11:00:00	274.1	0	1.97	84.17	0.9	0
2018-01-14 12:00:00	304	0	2.95	81.17	0.5	0
2018-01-14 13:00:00	288.42	0	4.73	74.83	0.9	0
2018-01-14 14:00:00	229.83	0.125	4.75	73.5	1.3	0
2018-01-14 15:00:00	134.52	0	4.81	76.83	1.2	0
2018-01-14 16:00:00	47.08	0	3.77	78.17	0	0
2018-01-14 17:00:00	0	0	0.62	90.67	0.8	0
2018-01-14 18:00:00	0	0	0.27	92	0.8	0
2018-01-14 19:00:00	0	0	-0.49	95	1.4	0
2018-01-14 20:00:00	0	0	-0.32	92.67	1	0
2018-01-14 21:00:00	0	0	-0.64	93.17	2.3	0
2018-01-14 22:00:00	0	0	-0.6	93	1.7	0
2018-01-14 23:00:00	0	0	-1.22	95.17	2.5	0
2018-01-15 00:00:00	0	0	-1.43	96	2.7	0
2018-01-15 01:00:00	0	0.375	-1.71	96.83	2.3	0
2018-01-15 02:00:00	0	0.875	-1.46	95.83	2.1	0
2018-01-15 03:00:00	0	0.875	-1.45	95.83	1.9	0
2018-01-15 04:00:00	0	1	-1.71	96.5	1.7	0
2018-01-15 05:00:00	0	0.5	-1.78	97.17	2	0
2018-01-15 06:00:00	0	0.25	-2.14	97.5	2.5	0
2018-01-15 07:00:00	0	1	-2	96.83	2.3	0
2018-01-15 08:00:00	13.32	1	-0.95	92.5	2	0
2018-01-15 09:00:00	26.18	1	-0.3	90.33	2.6	0
2018-01-15 10:00:00	30.53	1	-0.07	91.67	1.7	0
2018-01-15 11:00:00	91.18	1	2.29	83.83	2.4	0
2018-01-15 12:00:00	85.62	1	4.98	74	2.7	0
2018-01-15 13:00:00	182.83	0.375	6.57	69.67	4	0
2018-01-15 14:00:00	110.2	0.75	7.26	66.5	3.9	0
2018-01-15 15:00:00	47.02	0.875	7.21	67.33	7.1	0
2018-01-15 16:00:00	10.02	1	7	68.83	6.6	0
2018-01-15 17:00:00	0	1	7.01	69.67	7.6	0
2018-01-15 18:00:00	0	0	7.3	68.5	8.6	0
2018-01-15 19:00:00	0	0.75	7.06	74.83	10.6	0
2018-01-15 20:00:00	0	0.875	6.24	82.67	11.7	0
2018-01-15 21:00:00	0	0.875	5.88	87.67	12.4	3e-04
2018-01-15 22:00:00	0	0.875	6.08	86.17	11	1e-04
2018-01-15 23:00:00	0	0.875	6.34	85.33	10.6	0
2018-01-16 00:00:00	0	1	6.79	83.83	8.5	0
2018-01-16 01:00:00	0	0.875	7.11	83.17	8.3	0
2018-01-16 02:00:00	0	0.875	7.38	82.5	8.4	0
2018-01-16 03:00:00	0	1	7.1	86.33	7.4	2e-04
2018-01-16 04:00:00	0	0.875	6.71	90.17	8.2	9e-04
2018-01-16 05:00:00	0	0.875	6.79	90	7.7	1e-04
2018-01-16 06:00:00	0	0.875	6.84	91.17	9	3e-04
2018-01-16 07:00:00	0	0.875	6.96	91.17	6.4	0
2018-01-16 08:00:00	0	0.875	7.04	90.33	6.8	2e-04
2018-01-16 09:00:00	35.13	0.875	7.23	90.5	6.4	2e-04
2018-01-16 10:00:00	42.23	0.875	7.82	85.83	7.4	3e-04
2018-01-16 11:00:00	65.75	0.875	6.8	93.5	6.1	9e-04
2018-01-16 12:00:00	74.92	0.875	6.61	94.67	5	0.0021
2018-01-16 13:00:00	44.45	0.875	6.33	93.33	5.8	0.0012
2018-01-16 14:00:00	122.4	0.875	7.01	90.83	2.9	0
2018-01-16 15:00:00	124.4	0.875	7.71	81	4.2	0
2018-01-16 16:00:00	23.83	0.875	4.51	92.83	1.9	8e-04
2018-01-16 17:00:00	0	1	4.37	93.5	2.5	0
2018-01-16 18:00:00	0	0.875	5.03	90.5	9.2	0
2018-01-16 19:00:00	0	0.875	5.69	84.67	7	1e-04
2018-01-16 20:00:00	0	0.875	5	87.83	5.8	0
2018-01-16 21:00:00	0	1	4.78	89	3.4	0
2018-01-16 22:00:00	0	0.875	4.41	88.83	5.1	0
2018-01-16 23:00:00	0	0.875	4.47	86.67	3.4	0
2018-01-17 00:00:00	0	1	4.97	86.5	6.4	0
2018-01-17 01:00:00	0	0.875	4.78	88.5	5.4	0
2018-01-17 02:00:00	0	0.875	5.08	81.5	9.5	0
2018-01-17 03:00:00	0	0.875	4.31	83.5	7.8	0
2018-01-17 04:00:00	0	0.875	4.02	84.33	7.3	0
2018-01-17 05:00:00	0	1	4.23	78.17	6	0
2018-01-17 06:00:00	0	1	1.76	92.67	8.4	9e-04
2018-01-17 07:00:00	0	0.875	1.26	94.67	4.4	0.001
2018-01-17 08:00:00	0	0.875	1.45	92.67	6.8	0
2018-01-17 09:00:00	26.22	0.75	1.43	93.33	7.4	0
2018-01-17 10:00:00	32.6	0.875	1.04	94.17	4.7	3e-04
2018-01-17 11:00:00	169.03	0.75	0.44	99	4.6	0.0015
2018-01-17 12:00:00	187.17	0.875	2.77	86.5	4.6	0
2018-01-17 13:00:00	160.38	0.75	4.12	77.17	8.2	0
2018-01-17 14:00:00	90.58	0.875	3.92	73.5	8	0
2018-01-17 15:00:00	122.62	0.75	4.55	71.83	8.1	0
2018-01-17 16:00:00	36.58	0.875	4.27	71.33	8.7	0
2018-01-17 17:00:00	0	0.75	3.9	73.83	7.4	0
2018-01-17 18:00:00	0	0.5	3.89	73.33	7.4	0
2018-01-17 19:00:00	0	0.875	3.89	74.33	6.2	0
2018-01-17 20:00:00	0	0.875	2.92	84.33	7	0.0012
2018-01-17 21:00:00	0	1	1.31	96.5	4.6	1e-04
2018-01-17 22:00:00	0	1	1.79	93.33	6.5	0
2018-01-17 23:00:00	0	0.875	2.58	88.33	4.7	1e-04
2018-01-18 00:00:00	0	0.875	2.46	91.5	6.1	3e-04
2018-01-18 01:00:00	0	0.875	2.65	92.33	6.1	2e-04
2018-01-18 02:00:00	0	0.875	3.03	91.33	7.1	0
2018-01-18 03:00:00	0	0.875	3.39	90.33	8.2	0
2018-01-18 04:00:00	0	0.875	3.47	90.5	9.2	5e-04
2018-01-18 05:00:00	0	0.875	3.2	94.17	10.5	6e-04
2018-01-18 06:00:00	0	NA	3.28	94.17	11.6	5e-04
2018-01-18 07:00:00	0	0.875	3.42	93.83	12.5	0.0013
2018-01-18 08:00:00	0	0.875	3.67	93	12.2	3e-04
2018-01-18 09:00:00	17.3	1	4.51	88.67	10.6	0
2018-01-18 10:00:00	35.85	1	5.31	86.17	11	0
2018-01-18 11:00:00	44.03	0.875	6.24	85.17	10.2	0
2018-01-18 12:00:00	150	0.875	7.23	85	11.3	0
2018-01-18 13:00:00	88.08	0.875	7.19	87.17	11.1	0
2018-01-18 14:00:00	63.47	1	7.85	86	9	0
2018-01-18 15:00:00	37.3	1	8.36	85.17	11	0
2018-01-18 16:00:00	10.88	1	8.43	85.33	8.8	4e-04
2018-01-18 17:00:00	0	1	7.33	94.17	3.5	0.0031
2018-01-18 18:00:00	0	1	6.84	97	1	0.0019
2018-01-18 19:00:00	0	0.875	6.56	97	2.1	0.0019
2018-01-18 20:00:00	0	0.875	6.03	95.67	5.4	2e-04
2018-01-18 21:00:00	0	0.875	6.08	93	4.1	0
2018-01-18 22:00:00	0	1	6.34	90.17	4.2	0
2018-01-18 23:00:00	0	0.875	6.15	89.83	5.5	1e-04
2018-01-19 00:00:00	0	1	5.59	94.5	1.2	1e-04
2018-01-19 01:00:00	0	0.875	5.91	92	7	5e-04
2018-01-19 02:00:00	0	0.875	5.98	89	6.5	0.0011
2018-01-19 03:00:00	0	0.875	4.5	93.33	2.8	0.0033
2018-01-19 04:00:00	0	0.875	3.79	95	1.4	0
2018-01-19 05:00:00	0	0.875	3.81	93.83	4.4	1e-04
2018-01-19 06:00:00	0	0.25	3.76	87.17	3	0
2018-01-19 07:00:00	0	0.25	3.28	84.67	3	0
2018-01-19 08:00:00	0	1	3.18	82.67	3.3	0
2018-01-19 09:00:00	23.33	0.875	3.71	79.5	3.7	0
2018-01-19 10:00:00	47.4	0.875	4.14	78.33	3.6	0
2018-01-19 11:00:00	66.08	0.875	4.78	80.67	3.6	0
2018-01-19 12:00:00	43.85	1	4.95	83	1.1	0
2018-01-19 13:00:00	90.08	0.875	5.72	79	2.6	0
2018-01-19 14:00:00	101.12	0.75	6.1	74.83	3.9	0
2018-01-19 15:00:00	51.12	0.875	6.01	73	6.3	0
2018-01-19 16:00:00	19.88	0.875	5.1	79.33	4.2	0
2018-01-19 17:00:00	0	0.875	4.7	83.17	3.4	0
2018-01-19 18:00:00	0	1	3.74	90.83	5.1	0.0019
2018-01-19 19:00:00	0	0.875	2.36	97.17	3.9	0.0013
2018-01-19 20:00:00	0	0.875	2.32	96.67	4.1	0
2018-01-19 21:00:00	0	0.875	2.56	94.5	4.6	0
2018-01-19 22:00:00	0	0.25	2.3	92.67	2.6	0
2018-01-19 23:00:00	0	0.5	1.9	93.33	4.4	0
2018-01-20 00:00:00	0	0.875	2	91.83	4.3	0
2018-01-20 01:00:00	0	0.875	2.33	90.83	4.4	0
2018-01-20 02:00:00	0	0.5	2.12	92	5	0
2018-01-20 03:00:00	0	0.625	2.13	91.83	5.7	0
2018-01-20 04:00:00	0	0.875	2.41	92.17	5	0
2018-01-20 05:00:00	0	0.875	2.2	95.83	5.9	5e-04
2018-01-20 06:00:00	0	1	2.35	95.5	4.3	1e-04
2018-01-20 07:00:00	0	0.875	2.53	94.5	4.8	0
2018-01-20 08:00:00	0	0.875	2.65	94.17	5.4	0
2018-01-20 09:00:00	38.55	0.5	3.15	92.67	6	0
2018-01-20 10:00:00	69.62	0.5	3.7	90.5	6.7	0
2018-01-20 11:00:00	71.35	0.75	4.03	88.5	7.6	0
2018-01-20 12:00:00	98.08	0.75	4.44	85.33	8.4	0
2018-01-20 13:00:00	103.98	0.75	4.97	81	5.9	0
2018-01-20 14:00:00	56.9	NA	5.06	80.67	5.7	1e-04
2018-01-20 15:00:00	31.97	0.875	4.59	87.67	7.6	6e-04
2018-01-20 16:00:00	13.42	NA	4.2	90.17	7.9	5e-04
2018-01-20 17:00:00	0	1	4.11	94	6.2	4e-04
2018-01-20 18:00:00	0	1	4.46	95.67	4.4	5e-04
2018-01-20 19:00:00	0	1	5.07	95	4.4	6e-04
2018-01-20 20:00:00	0	1	5.37	95.5	4.8	1e-04
2018-01-20 21:00:00	0	0.875	5.91	95.67	1.8	2e-04
2018-01-20 22:00:00	0	0.875	5.87	97.33	1.2	5e-04
2018-01-20 23:00:00	0	1	5.08	100	3.3	4e-04
2018-01-21 00:00:00	0	1	4.32	100	4.4	2e-04
2018-01-21 01:00:00	0	1	4.08	99.17	3.5	0
2018-01-21 02:00:00	0	1	3.79	96.17	1.5	0
2018-01-21 03:00:00	0	1	3.77	96	1.4	0
2018-01-21 04:00:00	0	1	3.85	96	2.7	0
2018-01-21 05:00:00	0	1	3.43	96.17	4.2	0
2018-01-21 06:00:00	0	1	2.89	95.17	5.6	0
2018-01-21 07:00:00	0	0.875	2.64	90.17	5.1	0
2018-01-21 08:00:00	0	0	1.85	89.67	3.1	0
2018-01-21 09:00:00	34.97	0.875	2.14	87.33	3.9	0
2018-01-21 10:00:00	51.48	1	2.74	82.5	1	0
2018-01-21 11:00:00	214.85	0.875	4.31	78.33	2.3	0
2018-01-21 12:00:00	131.73	0.5	4.37	75.5	1.4	0
2018-01-21 13:00:00	198.22	0.625	5.27	68.33	2	0
2018-01-21 14:00:00	151.78	0.625	5.26	67	1.6	0
2018-01-21 15:00:00	91.8	0.75	5.27	63	0.9	0
2018-01-21 16:00:00	45.33	0.875	4.28	65.67	1.1	0
2018-01-21 17:00:00	0	0.875	3.34	77.33	1.7	0
2018-01-21 18:00:00	0	0.875	2.84	84.17	1.5	0
2018-01-21 19:00:00	0	0.875	2.68	86.33	2.7	0
2018-01-21 20:00:00	0	1	3.22	84.17	4.5	0
2018-01-21 21:00:00	0	NA	2.81	88	3.7	0
2018-01-21 22:00:00	0	0.25	2.06	92.17	2.3	4e-04
2018-01-21 23:00:00	0	1	1.47	96.83	1.5	4e-04
2018-01-22 00:00:00	0	1	1.57	97.83	2.4	4e-04
2018-01-22 01:00:00	0	0.875	1.62	99.83	2.6	0.0018
2018-01-22 02:00:00	0	0.875	3.02	99.83	1.3	0.0024
2018-01-22 03:00:00	0	0.875	4.87	99.83	4.2	0.0011
2018-01-22 04:00:00	0	1	6.02	99	5.3	1e-04
2018-01-22 05:00:00	0	1	7.12	97.5	6.2	0
2018-01-22 06:00:00	0	1	8.15	96	5.6	0
2018-01-22 07:00:00	0	1	8.69	96	5	0
2018-01-22 08:00:00	0	0.875	8.82	98	5.2	1e-04
2018-01-22 09:00:00	11.87	0.875	8.96	98.17	5.3	2e-04
2018-01-22 10:00:00	18.93	NA	9.13	98.33	5.2	7e-04
2018-01-22 11:00:00	32	0.875	9.25	99	3.5	0.0016
2018-01-22 12:00:00	53.63	0.875	9.49	99.5	4.3	5e-04
2018-01-22 13:00:00	56.63	1	9.65	99.67	2	5e-04
2018-01-22 14:00:00	29	1	9.8	100	2.6	0.0012
2018-01-22 15:00:00	13.55	0.875	9.86	100	6.3	0.0019
2018-01-22 16:00:00	0	1	9.88	99.33	3.7	0.0021
2018-01-22 17:00:00	0	1	9.45	99.83	3.6	0.003
2018-01-22 18:00:00	0	0.875	8.49	100	2.3	0.0011
2018-01-22 19:00:00	0	1	8.28	100	0.3	0
2018-01-22 20:00:00	0	0.625	8.15	100	1.3	0
2018-01-22 21:00:00	0	0.875	7.91	98.17	4.8	0
2018-01-22 22:00:00	0	0.875	7.29	95	2	2e-04
2018-01-22 23:00:00	0	0.875	6.98	94.33	1.2	0
2018-01-23 00:00:00	0	1	6.81	92.5	2.5	0
2018-01-23 01:00:00	0	0.875	6.45	90.67	2.8	0
2018-01-23 02:00:00	0	1	6.26	85.33	2.3	0
2018-01-23 03:00:00	0	0.75	6.21	83.33	1.7	0
2018-01-23 04:00:00	0	1	5.76	87.5	2.5	0
2018-01-23 05:00:00	0	1	5.39	89.33	2	0
2018-01-23 06:00:00	0	1	5.34	86.33	1.6	0
2018-01-23 07:00:00	0	1	5.1	91.83	2.6	0
2018-01-23 08:00:00	12.82	1	5.18	91.17	1.3	0
2018-01-23 09:00:00	31.63	1	5.61	91.17	2	0
2018-01-23 10:00:00	50.25	1	6.09	91.17	2.1	0
2018-01-23 11:00:00	78.2	0.875	6.76	90	3	0
2018-01-23 12:00:00	161.52	0.875	7.64	87.5	2.9	0
2018-01-23 13:00:00	99.6	1	7.78	86	2.7	0
2018-01-23 14:00:00	57.72	1	7.81	86.83	3.1	0
2018-01-23 15:00:00	43.93	0.875	7.93	86.17	3	0
2018-01-23 16:00:00	25.53	1	7.91	82.5	3.5	0
2018-01-23 17:00:00	0	0.375	7.3	80.33	3.5	0
2018-01-23 18:00:00	0	0	6.22	83	2.5	0
2018-01-23 19:00:00	0	0	6.01	83.17	3.7	0
2018-01-23 20:00:00	0	0.875	6.28	80.17	4.1	0
2018-01-23 21:00:00	0	1	6.89	77	5.5	0
2018-01-23 22:00:00	0	1	7.31	75.67	5.1	0
2018-01-23 23:00:00	0	1	7.64	75.17	4.7	0
2018-01-24 00:00:00	0	1	8.03	75.83	5.1	0
2018-01-24 01:00:00	0	1	8.17	80.83	6.1	0
2018-01-24 02:00:00	0	1	7.85	85.83	6.5	0
2018-01-24 03:00:00	0	1	7.73	88.5	6.8	0
2018-01-24 04:00:00	0	0.875	7.87	90	6.4	0
2018-01-24 05:00:00	0	1	8.16	89.33	5.7	0
2018-01-24 06:00:00	0	0.25	8.2	90.83	3.5	0
2018-01-24 07:00:00	0	0	7.85	92.83	3.3	0
2018-01-24 08:00:00	30.47	0	7.95	92.5	3.8	0
2018-01-24 09:00:00	163.8	0	9.55	86.5	4	0
2018-01-24 10:00:00	248.63	0	11.01	80	5.6	0
2018-01-24 11:00:00	294.4	0	12.16	74	5.5	0
2018-01-24 12:00:00	306.32	0	12.99	70	4.9	0
2018-01-24 13:00:00	290.12	0	13.59	69.33	4.6	0
2018-01-24 14:00:00	223.37	0	13.73	67.5	3.9	0
2018-01-24 15:00:00	159.28	0	13.51	67.17	3.2	0
2018-01-24 16:00:00	59.35	0	12.84	66.83	3.8	0
2018-01-24 17:00:00	0	0.125	11.92	65.83	4.6	0
2018-01-24 18:00:00	0	1	12.2	62	5.4	0
2018-01-24 19:00:00	0	1	12.46	60.5	3	0
2018-01-24 20:00:00	0	1	11.87	62.5	2.6	0
2018-01-24 21:00:00	0	1	12.34	58.33	4.2	0
2018-01-24 22:00:00	0	0.625	12.38	56.5	5.6	0
2018-01-24 23:00:00	0	0.25	11.75	57.67	4.5	0
2018-01-25 00:00:00	0	0	11.33	59	5.4	0
2018-01-25 01:00:00	0	1	11.05	60.83	5.1	0
2018-01-25 02:00:00	0	0.875	10.96	61.67	5.7	0
2018-01-25 03:00:00	0	0.5	10.49	64	3.8	0
2018-01-25 04:00:00	0	1	10.15	67	6.1	0
2018-01-25 05:00:00	0	1	10.34	66	5.8	0
2018-01-25 06:00:00	0	0.875	10.43	65	5.5	0
2018-01-25 07:00:00	0	0.875	9.87	66.67	4.9	0
2018-01-25 08:00:00	12.52	1	9.72	66.83	5.5	0
2018-01-25 09:00:00	72.4	0.125	10.11	65.83	4.7	0
2018-01-25 10:00:00	178.7	0.25	11.37	62.5	4.9	0
2018-01-25 11:00:00	281.18	0.375	12.42	59.17	4.2	0
2018-01-25 12:00:00	260.27	0.125	12.92	59.83	4.1	0
2018-01-25 13:00:00	186.97	0.625	12.71	61	3.2	0
2018-01-25 14:00:00	143.63	0.125	12.57	61	3.6	0
2018-01-25 15:00:00	86.4	0.5	12.34	61.5	2.7	0
2018-01-25 16:00:00	25.08	0.375	11.97	62.83	2.1	0
2018-01-25 17:00:00	0	0.875	11.41	65.17	1.8	0
2018-01-25 18:00:00	0	0.875	10.65	69.5	2.2	0
2018-01-25 19:00:00	0	0.875	10.32	70.83	2.1	0
2018-01-25 20:00:00	0	0.875	9.96	72.17	1.5	0
2018-01-25 21:00:00	0	0.875	10.99	66.5	2.7	0
2018-01-25 22:00:00	0	0.875	12.04	62	5.9	0
2018-01-25 23:00:00	0	0.875	11.72	65.33	4.4	0
2018-01-26 00:00:00	0	0.75	11.2	64.67	2.7	0
2018-01-26 01:00:00	0	0.875	11.12	64.83	3	0
2018-01-26 02:00:00	0	1	9.2	80	2.3	0
2018-01-26 03:00:00	0	0.875	7.69	90.17	1.1	3e-04
2018-01-26 04:00:00	0	1	7.2	93.67	1.8	0.0016
2018-01-26 05:00:00	0	1	6.8	97.67	1.5	0.0023
2018-01-26 06:00:00	0	1	6.71	98.17	2.1	0.0018
2018-01-26 07:00:00	0	1	6	99.83	3	0.0016
2018-01-26 08:00:00	0	1	5.56	100	2.6	0.0015
2018-01-26 09:00:00	17.2	0.875	5.59	100	2.9	0.0012
2018-01-26 10:00:00	33.23	1	5.77	100	2.4	0.001
2018-01-26 11:00:00	52.43	1	5.91	100	2.9	0.0011
2018-01-26 12:00:00	87.87	1	6.23	99.67	1.6	5e-04
2018-01-26 13:00:00	88.82	1	6.5	98	2.2	2e-04
2018-01-26 14:00:00	52.6	1	6.4	99	2	4e-04
2018-01-26 15:00:00	26.37	1	6.26	99.83	3.6	5e-04
2018-01-26 16:00:00	0	1	5.75	100	2.5	9e-04
2018-01-26 17:00:00	0	0.875	5.66	100	2.3	7e-04
2018-01-26 18:00:00	0	0.875	5.57	100	1.4	5e-04
2018-01-26 19:00:00	0	1	5.43	100	1.5	9e-04
2018-01-26 20:00:00	0	0.875	5.47	100	2.2	5e-04
2018-01-26 21:00:00	0	0.875	5.46	100	2	2e-04
2018-01-26 22:00:00	0	1	5.38	100	2	1e-04
2018-01-26 23:00:00	0	1	5.33	100	2.4	0
2018-01-27 00:00:00	0	0.875	5.23	100	1.5	0
2018-01-27 01:00:00	0	1	5.23	100	2	0
2018-01-27 02:00:00	0	1	5.25	100	2.9	1e-04
2018-01-27 03:00:00	0	1	5.23	100	1.7	0
2018-01-27 04:00:00	0	1	5.21	100	2.2	2e-04
2018-01-27 05:00:00	0	0.875	5.23	100	1.6	4e-04
2018-01-27 06:00:00	0	0.875	5.24	100	1.9	2e-04
2018-01-27 07:00:00	0	1	5.3	100	2.4	0
2018-01-27 08:00:00	0	1	5.25	100	0.5	0
2018-01-27 09:00:00	21.6	1	5.4	100	1.7	0
2018-01-27 10:00:00	39.53	1	5.81	100	3.3	0
2018-01-27 11:00:00	73.55	1	6.29	100	4	0
2018-01-27 12:00:00	74.2	1	6.33	100	3	0
2018-01-27 13:00:00	73.68	1	6.58	99.67	2.4	0
2018-01-27 14:00:00	56.65	1	6.23	100	1.4	0
2018-01-27 15:00:00	38.15	1	6.36	99.5	1	0
2018-01-27 16:00:00	21.15	1	6.3	99	0.8	0
2018-01-27 17:00:00	0	1	6.09	100	0	0
2018-01-27 18:00:00	0	1	5.9	100	0.6	0
2018-01-27 19:00:00	0	1	5.93	100	1	0
2018-01-27 20:00:00	0	1	5.95	100	2.5	0
2018-01-27 21:00:00	0	0.875	5.7	100	2.7	0
2018-01-27 22:00:00	0	0	5.52	98.83	2.5	0
2018-01-27 23:00:00	0	0.5	5.47	98.5	1.7	0
2018-01-28 00:00:00	0	0.375	5.3	97.67	2.6	0
2018-01-28 01:00:00	0	0.125	5.13	95.67	1.6	0
2018-01-28 02:00:00	0	0.125	5.04	94.17	1.3	0
2018-01-28 03:00:00	0	0.625	4.34	96.33	3.3	0
2018-01-28 04:00:00	0	0.875	5.05	93	4.5	0
2018-01-28 05:00:00	0	1	5.6	90.83	4.1	0
2018-01-28 06:00:00	0	0.875	5.79	89.5	4.9	0
2018-01-28 07:00:00	0	1	5.95	88	4.8	0
2018-01-28 08:00:00	14.5	1	6	87	3.9	0
2018-01-28 09:00:00	35.4	1	6.19	86.17	4	0
2018-01-28 10:00:00	63.75	1	6.38	85.83	5.2	0
2018-01-28 11:00:00	81.97	1	6.71	84.33	5.8	0
2018-01-28 12:00:00	102.45	1	7.2	82.33	5.8	0
2018-01-28 13:00:00	130.48	1	7.85	81.17	4.9	0
2018-01-28 14:00:00	103.97	1	8.2	80.5	4.4	0
2018-01-28 15:00:00	72.68	1	8.46	80.5	3.8	0
2018-01-28 16:00:00	26.3	0.75	8.35	82	4.4	0
2018-01-28 17:00:00	0	0.75	7.85	83.33	3.7	0
2018-01-28 18:00:00	0	1	8.23	83	3.4	0
2018-01-28 19:00:00	0	0.875	8.07	85	3.2	0
2018-01-28 20:00:00	0	0.875	7.66	86.83	3.7	0
2018-01-28 21:00:00	0	0.625	7.22	88.67	3.5	0
2018-01-28 22:00:00	0	0	6.55	91.5	2.6	0
2018-01-28 23:00:00	0	0	6.07	93.5	2.7	0
2018-01-29 00:00:00	0	0.75	6.03	94.5	3.2	0
2018-01-29 01:00:00	0	1	6.14	95.67	1.9	0
2018-01-29 02:00:00	0	1	6.31	95.33	2.1	0
2018-01-29 03:00:00	0	1	6.16	96	2.2	0
2018-01-29 04:00:00	0	1	6.39	95.17	1.8	0
2018-01-29 05:00:00	0	1	6.44	94.83	2.3	0
2018-01-29 06:00:00	0	1	6.4	94.67	3.6	0
2018-01-29 07:00:00	0	1	6.39	93.5	3.7	0
2018-01-29 08:00:00	12.12	1	6.35	93.5	3	0
2018-01-29 09:00:00	38.78	1	6.56	92.5	4.4	0
2018-01-29 10:00:00	74.88	1	7.18	89.17	3.7	0
2018-01-29 11:00:00	115.83	1	7.77	87	5.1	0
2018-01-29 12:00:00	123.45	1	8.24	84.33	5.2	0
2018-01-29 13:00:00	161.12	1	8.69	83.33	4	0
2018-01-29 14:00:00	151.27	0.875	9.38	81	4.5	0
2018-01-29 15:00:00	71.35	1	8.96	83.83	3.6	0
2018-01-29 16:00:00	27.37	0.875	8.89	85.17	2.4	0
2018-01-29 17:00:00	0	1	8.44	87	3.9	0
2018-01-29 18:00:00	0	1	8	87.67	5.5	0
2018-01-29 19:00:00	0	0.875	7.69	88.33	4.1	0
2018-01-29 20:00:00	0	1	7.32	91.33	3.4	0
2018-01-29 21:00:00	0	1	7.07	94	5.2	0
2018-01-29 22:00:00	0	1	7.12	94	5.2	0
2018-01-29 23:00:00	0	1	7.23	93.83	4.4	0
2018-01-30 00:00:00	0	1	7.21	94	4	0
2018-01-30 01:00:00	0	1	7.19	94	4	0
2018-01-30 02:00:00	0	0.875	7.19	94	3.9	0
2018-01-30 03:00:00	0	1	7.12	94.67	3.3	0
2018-01-30 04:00:00	0	1	7.16	93.5	3.4	0
2018-01-30 05:00:00	0	0.875	7.08	93.5	3.4	0
2018-01-30 06:00:00	0	1	6.93	94.5	3.9	0
2018-01-30 07:00:00	0	0.875	7	94	2.9	0
2018-01-30 08:00:00	18.43	0.875	7.08	94	3.7	0
2018-01-30 09:00:00	67.55	0.875	7.43	93.33	3.1	0
2018-01-30 10:00:00	158.35	0.25	8.44	89.5	3.1	0
2018-01-30 11:00:00	157.33	0.875	8.6	89	3.3	0
2018-01-30 12:00:00	160.78	1	9.24	85.17	3.5	0
2018-01-30 13:00:00	133.53	1	9.55	83.67	2.1	0
2018-01-30 14:00:00	116.13	1	9.64	82.83	2	0
2018-01-30 15:00:00	69.62	1	9.48	82.67	1	0
2018-01-30 16:00:00	19.58	1	9.05	82.83	1	0
2018-01-30 17:00:00	0	1	8.59	86.17	1.4	0
2018-01-30 18:00:00	0	1	8.22	88.33	1.9	0
2018-01-30 19:00:00	0	1	7.82	89.83	2.5	0
2018-01-30 20:00:00	0	1	7.59	88.67	2.8	0
2018-01-30 21:00:00	0	1	7.38	88.5	1.9	0
2018-01-30 22:00:00	0	1	7.22	89.5	1.8	0
2018-01-30 23:00:00	0	1	7.45	83.5	4.6	0
2018-01-31 00:00:00	0	1	7.65	84.17	3.2	0
2018-01-31 01:00:00	0	0.875	7.52	81.5	4.7	0
2018-01-31 02:00:00	0	0.875	7.36	79.17	4.5	0
2018-01-31 03:00:00	0	0.875	7.21	80	5.6	0
2018-01-31 04:00:00	0	1	6.89	85	5.3	0
2018-01-31 05:00:00	0	1	6.93	87.5	5.9	0
2018-01-31 06:00:00	0	1	6.9	87.67	5.4	0
2018-01-31 07:00:00	0	0.875	6.54	88.83	5.8	0
2018-01-31 08:00:00	20.48	1	6.85	87.17	8	0
2018-01-31 09:00:00	58.62	1	7.46	83.67	6	0
2018-01-31 10:00:00	63.38	1	8.04	80.17	6.7	0
2018-01-31 11:00:00	77.42	0.75	7.95	79.83	6.5	0
2018-01-31 12:00:00	184.05	0.75	8.23	75.83	8.2	0
2018-01-31 13:00:00	152.15	0.875	8.38	78.67	9.6	0
2018-01-31 14:00:00	123.07	0.875	8.08	80.33	9.3	0
2018-01-31 15:00:00	105.82	0.875	8.08	79.33	9.4	0
2018-01-31 16:00:00	27.15	1	7.85	78.17	9.3	0
2018-01-31 17:00:00	0	0.875	7.73	77.67	8.5	0
2018-01-31 18:00:00	0	0.875	7.34	82.17	7	5e-04
2018-01-31 19:00:00	0	1	6.44	92	5.3	0.0011
2018-01-31 20:00:00	0	1	6.27	95.17	7	7e-04
2018-01-31 21:00:00	0	0.875	6.49	94.17	5.1	3e-04
2018-01-31 22:00:00	0	0.875	6.66	94	7.8	3e-04
2018-01-31 23:00:00	0	0.875	6.57	95.5	8	7e-04
2018-02-01 00:00:00	0	1	6.2	96.5	6.3	6e-04
2018-02-01 01:00:00	0	NA	5.73	97.17	5	0.0016
2018-02-01 02:00:00	0	0.625	5	98	4.1	5e-04
2018-02-01 03:00:00	0	1	4.52	97.83	3.1	7e-04
2018-02-01 04:00:00	0	0.875	4.28	98.5	3.1	8e-04
2018-02-01 05:00:00	0	0.875	3.91	99.83	5.7	0.0019
2018-02-01 06:00:00	0	1	3	99.67	3.9	0.0019
2018-02-01 07:00:00	0	0.875	2.53	99.83	6.1	0
2018-02-01 08:00:00	0	0.875	2.29	98.83	2.9	0
2018-02-01 09:00:00	55.17	0.75	2.35	98	2.5	0
2018-02-01 10:00:00	122.33	0.625	2.95	96.33	3.5	0
2018-02-01 11:00:00	159.4	0	3.49	91.17	3.3	0
2018-02-01 12:00:00	175.5	1	4.69	84.17	1.9	0
2018-02-01 13:00:00	86.38	1	4.03	84.83	4.1	0
2018-02-01 14:00:00	52.5	0.875	3.96	85	3.5	1e-04
2018-02-01 15:00:00	86.53	1	4.74	80.5	3.6	0
2018-02-01 16:00:00	66.33	0.875	4.96	77.5	4.4	0
2018-02-01 17:00:00	0	0.875	4.29	78.5	4.5	0
2018-02-01 18:00:00	0	0.875	4.22	77.5	5.1	0
2018-02-01 19:00:00	0	1	4.04	79.67	3.9	0
2018-02-01 20:00:00	0	1	3.73	82.33	4.5	0
2018-02-01 21:00:00	0	0.25	3.22	83.83	3	0
2018-02-01 22:00:00	0	0	2.11	87.83	1.4	0
2018-02-01 23:00:00	0	0.25	1.45	89.33	3.8	0
2018-02-02 00:00:00	0	1	0.97	94	2.6	0
2018-02-02 01:00:00	0	1	0.88	94	2.8	0
2018-02-02 02:00:00	0	0.875	1.29	94.83	3.9	0
2018-02-02 03:00:00	0	0.625	0.98	96	3.7	0
2018-02-02 04:00:00	0	0.875	0.71	93.33	3.7	0
2018-02-02 05:00:00	0	0.25	0.85	90.5	3.9	0
2018-02-02 06:00:00	0	0.25	0.26	92.83	4	0
2018-02-02 07:00:00	0	0	0.08	94.83	4.8	0
2018-02-02 08:00:00	41.1	0.875	0.65	93.17	5.3	0
2018-02-02 09:00:00	90.8	0.875	1.49	91.17	5.3	0
2018-02-02 10:00:00	85.53	1	2.09	88.33	5.8	0
2018-02-02 11:00:00	80.23	1	2.49	86.83	4.7	0
2018-02-02 12:00:00	85.4	1	2.93	84.83	5.6	0
2018-02-02 13:00:00	89.68	1	3.35	84.67	4.8	0
2018-02-02 14:00:00	140.68	1	4.06	83	4.4	0
2018-02-02 15:00:00	103.07	0.375	4.36	81.33	4	0
2018-02-02 16:00:00	77.85	1	4.72	78.67	3.7	0
2018-02-02 17:00:00	0	1	3.71	83.17	4.3	0
2018-02-02 18:00:00	0	1	3.24	85	4.2	0
2018-02-02 19:00:00	0	1	2.71	87.5	4.6	0
2018-02-02 20:00:00	0	1	2.37	88.5	4.1	0
2018-02-02 21:00:00	0	1	2.14	89.67	3.5	0
2018-02-02 22:00:00	0	1	1.82	92.17	4.1	0
2018-02-02 23:00:00	0	0.875	1.55	91.5	3.4	0
2018-02-03 00:00:00	0	0.75	1.31	90.33	2.9	0
2018-02-03 01:00:00	0	1	1.53	89.5	4.5	0
2018-02-03 02:00:00	0	1	1.72	89.83	3.7	0
2018-02-03 03:00:00	0	1	1.75	89.17	2.5	0
2018-02-03 04:00:00	0	1	1.68	89.67	2.4	0
2018-02-03 05:00:00	0	1	1.45	92.33	2	0
2018-02-03 06:00:00	0	1	1.37	93.33	1.4	0
2018-02-03 07:00:00	0	1	0.95	96.17	0.9	0
2018-02-03 08:00:00	10.33	1	1.02	96.67	1.7	0
2018-02-03 09:00:00	51.27	1	1.53	94.67	2.6	0
2018-02-03 10:00:00	148.82	0.875	2.75	88.83	2.8	0
2018-02-03 11:00:00	189.4	0.875	3.37	86.67	2.5	0
2018-02-03 12:00:00	117.25	0.875	3.27	84.5	2.7	0
2018-02-03 13:00:00	168.63	1	3.82	81.83	2.8	0
2018-02-03 14:00:00	131.95	0.875	3.95	79	3	0
2018-02-03 15:00:00	92.25	1	3.81	78.17	2.6	0
2018-02-03 16:00:00	42.37	0.875	3.52	80	2.5	0
2018-02-03 17:00:00	10.45	0.875	2.92	76.83	1.7	0
2018-02-03 18:00:00	0	0.875	2.36	77.17	0.8	0
2018-02-03 19:00:00	0	1	1.72	80.5	2.3	0
2018-02-03 20:00:00	0	1	1.38	84.17	1.2	0
2018-02-03 21:00:00	0	0.75	1.24	85.5	1.3	0
2018-02-03 22:00:00	0	0.875	0.62	88.5	0.2	0
2018-02-03 23:00:00	0	0	-0.16	92.33	0	0
2018-02-04 00:00:00	0	0.875	-0.77	94.5	0.6	0
2018-02-04 01:00:00	0	0.625	-1.02	95	1.3	0
2018-02-04 02:00:00	0	1	-0.83	94.67	0.5	0
2018-02-04 03:00:00	0	1	-0.56	93.5	0.7	0
2018-02-04 04:00:00	0	0.5	-0.54	93.17	0.7	0
2018-02-04 05:00:00	0	1	-0.63	93.67	0.4	0
2018-02-04 06:00:00	0	1	-0.62	94	1.7	0
2018-02-04 07:00:00	0	1	-0.32	92.83	1.1	0
2018-02-04 08:00:00	10.75	1	-0.03	92	1.4	0
2018-02-04 09:00:00	137.03	0.75	1.33	86.5	1.3	0
2018-02-04 10:00:00	178.3	0.875	2.07	86.67	0	0
2018-02-04 11:00:00	260.33	0	3	81.5	0.9	0
2018-02-04 12:00:00	296.77	0.25	4.18	74.83	0.7	0
2018-02-04 13:00:00	262.73	0.875	5.15	69.33	1.1	0
2018-02-04 14:00:00	178.35	0.875	5.06	71	7	0
2018-02-04 15:00:00	171.13	0.875	2.05	91.83	6.1	0
2018-02-04 16:00:00	86.62	1	1.37	92.83	6.9	0
2018-02-04 17:00:00	0	1	0.05	96.17	6.7	0
2018-02-04 18:00:00	0	1	-0.53	98	5.1	0
2018-02-04 19:00:00	0	0.875	-0.83	99.17	6	0
2018-02-04 20:00:00	0	1	-1.17	100	5	0
2018-02-04 21:00:00	0	1	-1.2	100	4.3	0
2018-02-04 22:00:00	0	1	-1.26	100	4.6	0
2018-02-04 23:00:00	0	1	-1.38	100	4.1	0
2018-02-05 00:00:00	0	1	-1.46	100	4.5	0
2018-02-05 01:00:00	0	1	-1.61	100	4.2	0
2018-02-05 02:00:00	0	1	-1.84	100	4.5	0
2018-02-05 03:00:00	0	0.875	-2.12	100	3	0
2018-02-05 04:00:00	0	1	-2.21	100	4.2	0
2018-02-05 05:00:00	0	1	-2.18	100	3.2	0
2018-02-05 06:00:00	0	0.875	-2.34	100	2.6	0
2018-02-05 07:00:00	0	0.875	-2.54	100	3.2	0
2018-02-05 08:00:00	22.05	0.5	-2.3	100	3.4	0
2018-02-05 09:00:00	83.58	0.625	-1.43	100	3.6	0
2018-02-05 10:00:00	202.03	0.125	-0.19	99	5.4	3e-04
2018-02-05 11:00:00	318.83	0.125	2.89	90.17	5	0
2018-02-05 12:00:00	269.6	0.125	3.92	84.67	4.6	0
2018-02-05 13:00:00	224.65	0.875	3.65	81.17	4.3	0
2018-02-05 14:00:00	337.53	0.375	5.89	72	4.5	0
2018-02-05 15:00:00	168.12	0	5.37	72.83	5.3	0
2018-02-05 16:00:00	45.82	0.125	2.41	87.67	4.4	0
2018-02-05 17:00:00	11.38	0.25	1.46	88.83	4.5	0
2018-02-05 18:00:00	0	0.75	2.1	74.67	4.1	0
2018-02-05 19:00:00	0	0.375	0.54	89.5	2.3	0
2018-02-05 20:00:00	0	0.875	-0.32	95.17	2	0
2018-02-05 21:00:00	0	1	0.22	90	2	0
2018-02-05 22:00:00	0	0.875	0.53	85.83	2.1	0
2018-02-05 23:00:00	0	1	-0.3	91.5	2.1	0
2018-02-06 00:00:00	0	0.875	-0.93	96.17	2.3	0
2018-02-06 01:00:00	0	0.875	-1.12	97	2.2	0
2018-02-06 02:00:00	0	1	-1.39	97.5	2.2	0
2018-02-06 03:00:00	0	1	-1.71	98	1.9	0
2018-02-06 04:00:00	0	0.375	-2.34	98	0.9	0
2018-02-06 05:00:00	0	0.75	-2.42	98	0.6	0
2018-02-06 06:00:00	0	0.875	-2.34	98.83	1.3	0
2018-02-06 07:00:00	0	0.875	-2.29	100	1.1	0
2018-02-06 08:00:00	17.85	1	-2.1	100	2	0
2018-02-06 09:00:00	62.15	1	-1.49	99.5	1.6	0
2018-02-06 10:00:00	72.7	1	-0.98	98.17	1	0
2018-02-06 11:00:00	126.63	1	-0.35	97	1.6	0
2018-02-06 12:00:00	176.05	0.875	0.31	94.5	1.4	0
2018-02-06 13:00:00	347.12	0.5	3.15	82.67	2.3	0
2018-02-06 14:00:00	291.2	0	4.69	75.83	3.7	0
2018-02-06 15:00:00	231.82	0	5.14	72.17	3.2	0
2018-02-06 16:00:00	101.17	0	3.95	75.67	2.7	0
2018-02-06 17:00:00	14.98	0	1.1	85.83	1	0
2018-02-06 18:00:00	0	0	-0.55	92.67	2.2	0
2018-02-06 19:00:00	0	0	-0.66	93.5	1.2	0
2018-02-06 20:00:00	0	0	-0.87	94	1.1	0
2018-02-06 21:00:00	0	0	-1.31	95.5	0.5	0
2018-02-06 22:00:00	0	0	-1.64	97	1.5	0
2018-02-06 23:00:00	0	0	-2.17	98	1.6	0
2018-02-07 00:00:00	0	0.375	-2.05	98.17	0.9	0
2018-02-07 01:00:00	0	0.5	-2.07	98.17	0.3	0
2018-02-07 02:00:00	0	0.875	-1.9	98	0	0
2018-02-07 03:00:00	0	1	-1.53	99	0.6	0
2018-02-07 04:00:00	0	1	-1.47	99	1	0
2018-02-07 05:00:00	0	1	-1.37	99	0.1	0
2018-02-07 06:00:00	0	1	-1.41	98.83	1	0
2018-02-07 07:00:00	0	1	-1.48	99	1.6	0
2018-02-07 08:00:00	0	0.875	-1.44	98.83	1.6	0
2018-02-07 09:00:00	54.47	1	-1.06	98.17	2.4	0
2018-02-07 10:00:00	65.28	1	-0.76	97.67	2.9	0
2018-02-07 11:00:00	84.98	1	-0.54	95.5	2.2	0
2018-02-07 12:00:00	87.92	1	-0.12	94.33	3.5	0
2018-02-07 13:00:00	104.72	1	0.13	92.83	2.7	0
2018-02-07 14:00:00	99.33	1	0.22	91	2.5	0
2018-02-07 15:00:00	83.37	1	0.21	91.5	2.2	0
2018-02-07 16:00:00	72.77	1	0.32	91	1	0
2018-02-07 17:00:00	13.55	1	-0.14	93	1.7	0
2018-02-07 18:00:00	0	0.875	-0.46	94.67	2	0
2018-02-07 19:00:00	0	0.75	-0.92	95.33	0.8	0
2018-02-07 20:00:00	0	0.75	-0.85	94.17	0	0
2018-02-07 21:00:00	0	0.875	-0.76	94.33	0	0
2018-02-07 22:00:00	0	0.125	-0.73	92.67	0	0
2018-02-07 23:00:00	0	0.625	-0.68	92.83	0.1	0
2018-02-08 00:00:00	0	0.625	-0.66	92.5	1	0
2018-02-08 01:00:00	0	0.25	-0.66	94	0.1	0
2018-02-08 02:00:00	0	0.875	-0.95	95.17	0	0
2018-02-08 03:00:00	0	0.5	-1.35	96.5	1.4	0
2018-02-08 04:00:00	0	0.875	-1.7	99	1.6	0
2018-02-08 05:00:00	0	1	-1.84	99.33	1.7	0
2018-02-08 06:00:00	0	0.875	-1.85	99.5	1.5	0
2018-02-08 07:00:00	0	0.875	-1.69	98.67	1	0
2018-02-08 08:00:00	22.08	1	-2.16	98.67	0	0
2018-02-08 09:00:00	124.27	0.875	-0.73	96	1.6	0
2018-02-08 10:00:00	158.03	0.875	0.4	92	1.3	0
2018-02-08 11:00:00	157.33	0.75	0.74	89.67	1.8	0
2018-02-08 12:00:00	224.17	0.875	1.64	84.83	2.2	0
2018-02-08 13:00:00	191.02	0.5	2.35	80	2.2	0
2018-02-08 14:00:00	254.58	1	3.98	73.5	3	0
2018-02-08 15:00:00	110.13	1	2.41	77.5	2.6	0
2018-02-08 16:00:00	71.32	1	2.23	79.83	2.2	0
2018-02-08 17:00:00	23.58	1	1.29	83.33	3.4	0
2018-02-08 18:00:00	0	0.25	-0.4	89.83	2.2	0
2018-02-08 19:00:00	0	0.25	-1.08	92.5	0.8	0
2018-02-08 20:00:00	0	1	-0.46	90.67	0.6	0
2018-02-08 21:00:00	0	1	-0.35	91	0.6	0
2018-02-08 22:00:00	0	1	-0.13	89.17	1.2	0
2018-02-08 23:00:00	0	1	-0.16	88.83	1.9	0
2018-02-09 00:00:00	0	1	-0.14	88.67	1	0
2018-02-09 01:00:00	0	1	0.01	87.67	1	0
2018-02-09 02:00:00	0	1	0.02	88.17	0.7	0
2018-02-09 03:00:00	0	1	0.02	88.67	0.7	0
2018-02-09 04:00:00	0	1	-0.06	89.17	0.9	0
2018-02-09 05:00:00	0	1	-0.02	88.17	0.7	0
2018-02-09 06:00:00	0	1	0.05	89.67	0.6	0
2018-02-09 07:00:00	0	1	0.06	90.5	0.7	0
2018-02-09 08:00:00	10.08	1	0.2	90.33	1.5	0
2018-02-09 09:00:00	37	1	0.42	89.33	1.8	0
2018-02-09 10:00:00	59.93	1	0.99	86.17	1.5	0
2018-02-09 11:00:00	96.32	1	1.5	85	1.9	0
2018-02-09 12:00:00	118.28	0.875	2.17	83	2.7	0
2018-02-09 13:00:00	108.88	1	2.33	80.33	3.5	0
2018-02-09 14:00:00	78.98	1	2.46	78.5	3.7	0
2018-02-09 15:00:00	56.37	1	2.72	76.33	1.9	0
2018-02-09 16:00:00	24.55	1	2.71	76	1.5	0
2018-02-09 17:00:00	10	1	2.41	76.83	1.1	0
2018-02-09 18:00:00	0	1	2.1	79	1.3	0
2018-02-09 19:00:00	0	1	1.6	82.83	0.3	0
2018-02-09 20:00:00	0	1	1.46	85.33	1.2	0
2018-02-09 21:00:00	0	1	1.41	86.17	0.3	0
2018-02-09 22:00:00	0	1	1.34	87	1	0
2018-02-09 23:00:00	0	1	1.21	87.5	1	0
2018-02-10 00:00:00	0	1	1.3	86.17	1.6	0
2018-02-10 01:00:00	0	1	1.28	86	0.8	0
2018-02-10 02:00:00	0	0.875	1.31	85.33	1.4	0
2018-02-10 03:00:00	0	0.875	1.05	89	1.4	0
2018-02-10 04:00:00	0	1	0.55	94.17	1.5	0
2018-02-10 05:00:00	0	1	0.47	94.83	1.9	0
2018-02-10 06:00:00	0	1	0.38	96.17	1.6	0
2018-02-10 07:00:00	0	1	0.34	97	2.9	0
2018-02-10 08:00:00	12.03	1	0.42	96.67	3.3	0
2018-02-10 09:00:00	55.78	1	1.04	93.5	2.7	0
2018-02-10 10:00:00	95.87	1	1.61	88	3.2	0
2018-02-10 11:00:00	109	1	2.01	87.5	2.5	0
2018-02-10 12:00:00	133.13	1	2.64	83.67	3.2	0
2018-02-10 13:00:00	76.27	1	2.72	82	4.2	0
2018-02-10 14:00:00	94.62	1	3.03	79.67	4.5	0
2018-02-10 15:00:00	64.83	1	2.93	76.5	4.1	0
2018-02-10 16:00:00	53.93	1	2.97	74.33	3.8	0
2018-02-10 17:00:00	12.43	1	2.42	75.17	1.4	0
2018-02-10 18:00:00	0	1	2.34	77.17	1.4	0
2018-02-10 19:00:00	0	1	2.21	81.5	1.8	0
2018-02-10 20:00:00	0	1	1.98	84.17	3.4	0
2018-02-10 21:00:00	0	1	1.5	81.33	4.1	0
2018-02-10 22:00:00	0	1	1.33	80.5	4.3	0
2018-02-10 23:00:00	0	1	1.28	80.83	4.3	0
2018-02-11 00:00:00	0	1	1.26	83.33	4.5	0
2018-02-11 01:00:00	0	1	1.11	85.67	5	0
2018-02-11 02:00:00	0	0.875	0.98	85.67	4.4	0
2018-02-11 03:00:00	0	0.875	1.08	84	5.9	0
2018-02-11 04:00:00	0	0.875	1.12	81.33	6.3	0
2018-02-11 05:00:00	0	1	1.21	73.67	6.5	0
2018-02-11 06:00:00	0	0.875	1.3	70.17	8.5	0
2018-02-11 07:00:00	0	0.875	1.44	68.33	8.5	0
2018-02-11 08:00:00	0	0.875	1.45	69.5	8	0
2018-02-11 09:00:00	32.2	0.875	1.82	68.33	9.3	0
2018-02-11 10:00:00	54.28	1	1.7	77.17	6.3	0
2018-02-11 11:00:00	56.22	1	2.3	80.67	5.7	0
2018-02-11 12:00:00	74.07	1	3	82.33	4.6	0
2018-02-11 13:00:00	97.98	0.875	3.65	83.67	5.1	0
2018-02-11 14:00:00	78.22	1	4.22	84	3.9	0
2018-02-11 15:00:00	82.87	1	4.39	85	4	0
2018-02-11 16:00:00	25.72	1	3.87	88	3.8	0
2018-02-11 17:00:00	0	0.875	3.41	92.67	2.5	0
2018-02-11 18:00:00	0	0.875	3.2	94.17	3.4	0
2018-02-11 19:00:00	0	0.875	2.72	96.5	3.9	0
2018-02-11 20:00:00	0	1	2.77	94.33	4.7	0
2018-02-11 21:00:00	0	1	2.78	92	3.7	0
2018-02-11 22:00:00	0	1	2.68	90	3.7	0
2018-02-11 23:00:00	0	0.875	2.55	91.17	5.8	4e-04
2018-02-12 00:00:00	0	0.875	-0.08	99.83	3.5	0
2018-02-12 01:00:00	0	0.875	0.76	98	2.8	0
2018-02-12 02:00:00	0	0.875	0.78	96.83	1.3	1e-04
2018-02-12 03:00:00	0	1	1.22	92	0.7	4e-04
2018-02-12 04:00:00	0	0.75	1.52	86.33	2.3	4e-04
2018-02-12 05:00:00	0	0.875	1.39	85	3.4	3e-04
2018-02-12 06:00:00	0	0.875	1.18	85.5	3	0
2018-02-12 07:00:00	0	0.875	0.61	90.33	2.8	0
2018-02-12 08:00:00	0	0.875	0.04	94.33	2.1	0
2018-02-12 09:00:00	35.47	0.875	0.28	94.5	2.3	1e-04
2018-02-12 10:00:00	115.52	0.875	0.78	91.17	2.9	5e-04
2018-02-12 11:00:00	127.5	1	0.98	90.5	3.2	1e-04
2018-02-12 12:00:00	170.32	0.875	0.78	94.33	4.1	1e-04
2018-02-12 13:00:00	270.78	0.875	2.19	88.5	3.8	0
2018-02-12 14:00:00	135.38	0.875	2.75	72.83	3.7	0
2018-02-12 15:00:00	94.33	0.875	2.67	67.33	3.5	0
2018-02-12 16:00:00	58.37	0.75	2.15	69.67	2.4	0
2018-02-12 17:00:00	14.02	0.25	1.48	71.83	2.1	0
2018-02-12 18:00:00	0	0.25	0.54	78.17	0.9	0
2018-02-12 19:00:00	0	0	-1.13	91.83	2.1	0
2018-02-12 20:00:00	0	0	-1.65	93.33	2	0
2018-02-12 21:00:00	0	0.5	-1.73	92.5	1.1	0
2018-02-12 22:00:00	0	0.125	-1.76	93.67	1.5	0
2018-02-12 23:00:00	0	0.875	-2.14	94	1.7	0
2018-02-13 00:00:00	0	0.75	-2.24	93.33	2.9	0
2018-02-13 01:00:00	0	0.5	-2.8	94.67	1.7	0
2018-02-13 02:00:00	0	0	-3.25	95.33	2.1	0
2018-02-13 03:00:00	0	0	-3.35	94.17	1	0
2018-02-13 04:00:00	0	0	-3.52	94	1.1	0
2018-02-13 05:00:00	0	0	-3.66	93.33	1.8	0
2018-02-13 06:00:00	0	0	-3.87	93.33	1.7	0
2018-02-13 07:00:00	0	0	-4.38	94.5	3.3	0
2018-02-13 08:00:00	58.78	0	-3.77	92.83	1.9	0
2018-02-13 09:00:00	225.55	0.125	-1.15	82.33	2.1	1e-04
2018-02-13 10:00:00	352.58	0	0.94	74	1.6	0
2018-02-13 11:00:00	436.93	0	2.7	62.83	1.3	0
2018-02-13 12:00:00	470.77	0	4.34	53.5	1.2	0
2018-02-13 13:00:00	454.75	0	5.02	52.33	2	0
2018-02-13 14:00:00	394.57	0.125	5.19	51	2.7	0
2018-02-13 15:00:00	289.92	0	4.93	49.5	3.7	0
2018-02-13 16:00:00	164.02	0	4.18	48.33	2.5	0
2018-02-13 17:00:00	38.67	0	2.39	53.5	3.4	0
2018-02-13 18:00:00	0	0	0.84	60.33	2.8	0
2018-02-13 19:00:00	0	0	0.16	62.83	1.9	0
2018-02-13 20:00:00	0	0	-0.85	71	3.5	0
2018-02-13 21:00:00	0	0	-1.26	71.17	3.2	0
2018-02-13 22:00:00	0	0	-1.6	71.67	2.9	0
2018-02-13 23:00:00	0	0	-1.76	72.5	2.5	0
2018-02-14 00:00:00	0	0	-1.95	73	2.2	0
2018-02-14 01:00:00	0	0	-2.5	75.83	1.4	0
2018-02-14 02:00:00	0	0	-2.91	77.83	3.6	0
2018-02-14 03:00:00	0	0	-3.64	81.83	2	0
2018-02-14 04:00:00	0	0	-3.88	82.67	3.1	0
2018-02-14 05:00:00	0	0	-4.41	85.17	2.4	0
2018-02-14 06:00:00	0	0	-4.52	85.5	1.6	0
2018-02-14 07:00:00	0	0	-4.61	85	0.9	0
2018-02-14 08:00:00	54.32	0	-4.36	85.5	1.5	0
2018-02-14 09:00:00	221.12	0	-2.4	76.83	2.2	0
2018-02-14 10:00:00	348.63	0	0.62	65.33	1.3	0
2018-02-14 11:00:00	431.55	0	2.48	67.17	1.8	0
2018-02-14 12:00:00	465.73	0	3.68	62	1.3	0
2018-02-14 13:00:00	451.15	0	5.03	55.67	1.1	0
2018-02-14 14:00:00	390.15	0	6.27	49.5	2.2	0
2018-02-14 15:00:00	290.87	0	6.79	49	1.3	0
2018-02-14 16:00:00	161.18	0	6.26	48.83	1.2	0
2018-02-14 17:00:00	34.9	0	3.8	56.33	1.7	0
2018-02-14 18:00:00	0	0	1.04	66.83	1.2	0
2018-02-14 19:00:00	0	0	0.07	72.67	0.3	0
2018-02-14 20:00:00	0	0.875	-0.76	77.83	0.8	0
2018-02-14 21:00:00	0	0.75	-0.89	78.5	3.6	0
2018-02-14 22:00:00	0	0.625	-0.85	78.33	3.6	0
2018-02-14 23:00:00	0	0.5	-0.64	76.83	1.6	0
2018-02-15 00:00:00	0	0.25	-0.29	73.33	3	0
2018-02-15 01:00:00	0	0.875	-0.37	73.17	1.6	0
2018-02-15 02:00:00	0	1	0.08	69.67	2.3	0
2018-02-15 03:00:00	0	0.875	0.45	67	2.5	0
2018-02-15 04:00:00	0	0.875	0.19	69.5	2.9	0
2018-02-15 05:00:00	0	0.875	0.04	73.17	2.3	0
2018-02-15 06:00:00	0	NA	0.15	75.17	1.5	0
2018-02-15 07:00:00	0	0.75	-0.29	93.67	0.9	0
2018-02-15 08:00:00	10.05	0.875	-0.41	97.67	1.3	1e-04
2018-02-15 09:00:00	31.77	1	0.13	97.33	1.9	3e-04
2018-02-15 10:00:00	64.92	0.875	0.22	96	2.8	0.001
2018-02-15 11:00:00	73.05	1	0.96	95.33	1.3	0
2018-02-15 12:00:00	69.55	0.875	1.71	97.17	2.7	4e-04
2018-02-15 13:00:00	63.3	1	3.85	96.67	3.7	4e-04
2018-02-15 14:00:00	53.58	1	5.05	94.83	4.9	1e-04
2018-02-15 15:00:00	31.93	1	5.57	94.17	4.2	0
2018-02-15 16:00:00	16.17	1	5.76	95.83	3	2e-04
2018-02-15 17:00:00	0	1	6.25	96.83	3.8	1e-04
2018-02-15 18:00:00	0	1	6.83	96.17	2.1	0
2018-02-15 19:00:00	0	1	7.1	96.67	1.4	0
2018-02-15 20:00:00	0	1	6.88	98.17	0	0.0015
2018-02-15 21:00:00	0	0.875	7.1	100	0.3	0.003
2018-02-15 22:00:00	0	1	6.39	100	0.6	0.0027
2018-02-15 23:00:00	0	1	5.91	100	1.2	0.0012
2018-02-16 00:00:00	0	0.875	5.56	100	2.4	7e-04
2018-02-16 01:00:00	0	1	5.33	100	1.4	3e-04
2018-02-16 02:00:00	0	0.875	5.04	99.67	1.4	2e-04
2018-02-16 03:00:00	0	0.875	5.03	97.5	1.4	2e-04
2018-02-16 04:00:00	0	1	4.82	99.17	0.7	0
2018-02-16 05:00:00	0	1	4.59	100	0.4	0
2018-02-16 06:00:00	0	0.875	4.53	100	1.7	0
2018-02-16 07:00:00	0	1	4.31	100	0.9	1e-04
2018-02-16 08:00:00	40.85	0.875	4.44	100	1.3	0
2018-02-16 09:00:00	141.48	0.875	5.77	98.5	1.4	0
2018-02-16 10:00:00	208.02	1	7.11	92.67	1.7	0
2018-02-16 11:00:00	168.23	1	7.66	88.33	1	0
2018-02-16 12:00:00	280.98	0.875	8.58	81.17	1.2	0
2018-02-16 13:00:00	356.03	0.875	10.02	68	1.3	0
2018-02-16 14:00:00	341.7	0.25	11.06	63.83	2	0
2018-02-16 15:00:00	280.97	0.25	11.48	60.33	3	0
2018-02-16 16:00:00	145.55	0	9.9	67.83	2.8	0
2018-02-16 17:00:00	42.68	0	7.53	76.67	2.6	0
2018-02-16 18:00:00	0	0.25	5.5	82.17	0.9	0
2018-02-16 19:00:00	0	1	4.82	87	1.1	0
2018-02-16 20:00:00	0	1	4.24	90.33	1.6	0
2018-02-16 21:00:00	0	0.875	4.21	91.33	0.7	0
2018-02-16 22:00:00	0	0.875	4.34	88.67	1.1	0
2018-02-16 23:00:00	0	0.375	3.67	89.67	1.4	0
2018-02-17 00:00:00	0	0	3.39	90.33	0.6	0
2018-02-17 01:00:00	0	1	3.46	88.33	1.2	0
2018-02-17 02:00:00	0	1	3.93	85	2.6	0
2018-02-17 03:00:00	0	1	3.8	85.33	2	0
2018-02-17 04:00:00	0	1	2.87	90	2.6	0
2018-02-17 05:00:00	0	0.875	1.99	93.5	1.7	0
2018-02-17 06:00:00	0	0.875	1.81	96.33	2.9	6e-04
2018-02-17 07:00:00	0	NA	0.88	99.83	2.5	0.0031
2018-02-17 08:00:00	0	1	0.97	100	3.8	0.0025
2018-02-17 09:00:00	28	0.875	1.25	100	3.7	0.0026
2018-02-17 10:00:00	28.3	0.875	1.45	100	3.8	0.0023
2018-02-17 11:00:00	24.15	1	0.72	100	3.8	0.0013
2018-02-17 12:00:00	46.47	1	0.14	100	3.2	0
2018-02-17 13:00:00	65.67	1	0.37	100	3.7	2e-04
2018-02-17 14:00:00	67.93	1	0.59	100	2.5	0.0026
2018-02-17 15:00:00	48.37	1	0.61	100	2.7	0.0017
2018-02-17 16:00:00	25.92	1	0.34	100	2.1	8e-04
2018-02-17 17:00:00	0	1	0.05	100	2.2	0
2018-02-17 18:00:00	0	1	-0.09	100	1.9	0
2018-02-17 19:00:00	0	1	-0.28	100	2.1	0
2018-02-17 20:00:00	0	1	-0.29	100	2	0
2018-02-17 21:00:00	0	1	-0.18	100	3.4	0
2018-02-17 22:00:00	0	1	-0.1	100	2.1	0
2018-02-17 23:00:00	0	1	-0.09	100	2.5	0
2018-02-18 00:00:00	0	1	-0.2	100	1.4	1e-04
2018-02-18 01:00:00	0	1	-0.32	100	0.9	0
2018-02-18 02:00:00	0	1	-0.37	100	0.7	0
2018-02-18 03:00:00	0	1	-0.53	100	1.8	0
2018-02-18 04:00:00	0	1	-0.76	100	1.5	0
2018-02-18 05:00:00	0	1	-0.96	100	1.9	0
2018-02-18 06:00:00	0	1	-1.25	100	2	0
2018-02-18 07:00:00	0	1	-2.07	100	1.7	0
2018-02-18 08:00:00	30.6	1	-1.44	100	2.2	0
2018-02-18 09:00:00	58.02	1	-0.77	100	2	0
2018-02-18 10:00:00	128.52	0.875	-0.3	100	1.1	0.001
2018-02-18 11:00:00	253.4	0.75	0.75	99.17	2.6	0.0015
2018-02-18 12:00:00	268.87	1	1.69	97.33	3.8	3e-04
2018-02-18 13:00:00	247.62	1	1.58	97.33	3.2	1e-04
2018-02-18 14:00:00	235.25	1	2.48	93.83	4.6	0
2018-02-18 15:00:00	111.72	1	0.94	97.33	4.2	0
2018-02-18 16:00:00	81.98	1	0.48	98.5	4.7	0
2018-02-18 17:00:00	13.67	1	-0.2	99.83	4.6	0
2018-02-18 18:00:00	0	1	-0.45	100	3.2	0
2018-02-18 19:00:00	0	1	-0.16	99.17	3	0
2018-02-18 20:00:00	0	1	1.01	88.17	4.4	0
2018-02-18 21:00:00	0	0.875	1.23	84.67	4.2	0
2018-02-18 22:00:00	0	1	0.79	84.17	3.2	0
2018-02-18 23:00:00	0	1	0.74	82.67	2.1	0
2018-02-19 00:00:00	0	1	0.35	87.5	2.8	0
2018-02-19 01:00:00	0	1	0.16	92.17	2.7	0
2018-02-19 02:00:00	0	1	0.52	87.33	0.8	0
2018-02-19 03:00:00	0	1	0.78	83.17	4	0
2018-02-19 04:00:00	0	1	0.58	86.67	2.4	0
2018-02-19 05:00:00	0	1	0.35	90.17	1.4	0
2018-02-19 06:00:00	0	1	0.32	90.5	1.5	0
2018-02-19 07:00:00	0	1	0.29	89	1.8	0
2018-02-19 08:00:00	17.65	1	0.28	90.5	1.3	0
2018-02-19 09:00:00	44.97	1	0.53	90.17	1.2	0
2018-02-19 10:00:00	71.65	1	1.22	83.67	1.2	0
2018-02-19 11:00:00	112.62	1	1.92	75	0.5	0
2018-02-19 12:00:00	131.72	1	2.03	72.33	1.3	0
2018-02-19 13:00:00	131.62	1	2.17	72.5	2.4	0
2018-02-19 14:00:00	135.1	1	2.3	76.17	1.9	0
2018-02-19 15:00:00	89.72	1	2.07	74.83	1.3	0
2018-02-19 16:00:00	35.85	1	1.58	76.83	2	0
2018-02-19 17:00:00	10.02	1	0.95	80.83	1.9	0
2018-02-19 18:00:00	0	1	0.46	83.33	1.7	0
2018-02-19 19:00:00	0	1	0.26	85.17	1.4	0
2018-02-19 20:00:00	0	1	0.26	85.5	0.9	0
2018-02-19 21:00:00	0	1	0.1	85.17	0	0
2018-02-19 22:00:00	0	1	-0.11	85.83	1.6	0
2018-02-19 23:00:00	0	1	-0.08	87.67	1.5	0
2018-02-20 00:00:00	0	1	-0.16	89	2.1	0
2018-02-20 01:00:00	0	1	-0.39	92.17	1.9	0
2018-02-20 02:00:00	0	1	-0.54	95.17	1.6	0
2018-02-20 03:00:00	0	1	-0.65	96.83	2.9	0
2018-02-20 04:00:00	0	1	-0.8	97.17	2.8	0
2018-02-20 05:00:00	0	1	-0.91	97.67	2.8	0
2018-02-20 06:00:00	0	1	-1.15	98	3.3	0
2018-02-20 07:00:00	0	1	-1.46	93.67	3	0
2018-02-20 08:00:00	31.13	1	-1.37	89	3.7	0
2018-02-20 09:00:00	71.52	1	-0.85	88	3.8	0
2018-02-20 10:00:00	108.22	1	-0.03	86.67	3.2	0
2018-02-20 11:00:00	102	1	0.28	88	2.6	0
2018-02-20 12:00:00	74.85	1	0.35	88.5	2.6	0
2018-02-20 13:00:00	79.78	1	0.63	88.67	3.1	0
2018-02-20 14:00:00	65.13	1	0.76	85.67	3.1	0
2018-02-20 15:00:00	72.5	1	1	77.17	2.9	0
2018-02-20 16:00:00	74.05	1	1.26	70.17	2.5	0
2018-02-20 17:00:00	17.57	1	0.77	73.17	1.6	0
2018-02-20 18:00:00	0	1	0.05	80.67	0.6	0
2018-02-20 19:00:00	0	1	-0.17	81.67	0.1	0
2018-02-20 20:00:00	0	1	0	80.83	1.1	0
2018-02-20 21:00:00	0	1	-0.09	83.67	1.3	0
2018-02-20 22:00:00	0	1	-0.29	85	1.4	0
2018-02-20 23:00:00	0	1	-0.19	79.17	1.7	0
2018-02-21 00:00:00	0	0.625	-0.25	73.5	2.9	0
2018-02-21 01:00:00	0	0.875	-1.24	77.33	2.3	0
2018-02-21 02:00:00	0	1	-1.13	78.67	3.3	0
2018-02-21 03:00:00	0	1	-1.07	81.5	3.9	0
2018-02-21 04:00:00	0	0.125	-1.79	87.33	4.6	0
2018-02-21 05:00:00	0	0.125	-2.49	89.17	3.7	0
2018-02-21 06:00:00	0	0.5	-2.89	92.83	3.5	0
2018-02-21 07:00:00	0	0	-2.92	91.67	2.3	0
2018-02-21 08:00:00	41.37	0.75	-1.95	86.67	2.2	0
2018-02-21 09:00:00	94.05	0	-1.34	86.33	4.8	0
2018-02-21 10:00:00	131.6	0	-0.53	86.17	5.4	0
2018-02-21 11:00:00	378.95	0.75	2.52	76.33	5.4	0
2018-02-21 12:00:00	445.55	0.125	3.5	72.5	6.5	0
2018-02-21 13:00:00	467.52	0.625	5.11	66.5	6.1	0
2018-02-21 14:00:00	360.97	0.125	5.05	65.33	6.1	0
2018-02-21 15:00:00	279.35	0.125	4.79	64.67	7.7	0
2018-02-21 16:00:00	160.38	0.375	4.16	64.83	5.7	0
2018-02-21 17:00:00	51.1	0.125	2.87	65	6.1	0
2018-02-21 18:00:00	0	0	1.2	69.5	3.2	0
2018-02-21 19:00:00	0	0	0.49	68.5	1.9	0
2018-02-21 20:00:00	0	0	-0.03	69.5	2.8	0
2018-02-21 21:00:00	0	0.625	-0.49	71.5	1.2	0
2018-02-21 22:00:00	0	0.875	-1.25	76.33	4.4	0
2018-02-21 23:00:00	0	0	-1.98	83.33	4.5	0
2018-02-22 00:00:00	0	0	-2.32	85.17	4.6	0
2018-02-22 01:00:00	0	0	-2.78	86	4	0
2018-02-22 02:00:00	0	0	-3.05	86.17	4.7	0
2018-02-22 03:00:00	0	0	-3.38	87.83	4.6	0
2018-02-22 04:00:00	0	0.125	-3.74	89.5	5	0
2018-02-22 05:00:00	0	0	-4.09	90	4.8	0
2018-02-22 06:00:00	0	1	-3.88	89.67	5.1	0
2018-02-22 07:00:00	0	1	-3.75	88.17	4.7	0
2018-02-22 08:00:00	84.93	1	-2.54	83.67	6.4	0
2018-02-22 09:00:00	216.75	0.875	-0.91	75.5	7.3	0
2018-02-22 10:00:00	224.78	0.25	-0.24	72.33	6.5	0
2018-02-22 11:00:00	195.1	0.5	0.1	70.33	7.6	0
2018-02-22 12:00:00	235.3	0.875	1.22	62.67	7.1	0
2018-02-22 13:00:00	265.73	0.875	2.12	59.5	6.2	0
2018-02-22 14:00:00	184.8	1	2.16	57.67	7.1	0
2018-02-22 15:00:00	117.2	0.875	1.51	59.33	7.1	0
2018-02-22 16:00:00	52.82	0.875	1.19	59.67	8.2	0
2018-02-22 17:00:00	17.32	1	0.76	60	6	0
2018-02-22 18:00:00	0	1	0.57	59	5.7	0
2018-02-22 19:00:00	0	1	0.57	58.17	5.2	0
2018-02-22 20:00:00	0	1	0.45	59.33	4.4	0
2018-02-22 21:00:00	0	1	0.57	58.5	4.6	0
2018-02-22 22:00:00	0	1	0.36	60.83	5.1	0
2018-02-22 23:00:00	0	1	-0.19	67.17	5	0
2018-02-23 00:00:00	0	1	0.22	62.17	4.7	0
2018-02-23 01:00:00	0	1	0.07	63.17	4.8	0
2018-02-23 02:00:00	0	1	-0.1	64.5	4.9	0
2018-02-23 03:00:00	0	1	-0.77	69	4.8	0
2018-02-23 04:00:00	0	1	-0.68	69.17	4.9	0
2018-02-23 05:00:00	0	1	-0.74	69.33	4.9	0
2018-02-23 06:00:00	0	1	-1.33	72	6.4	0
2018-02-23 07:00:00	0	1	-1.78	73.33	6.9	0
2018-02-23 08:00:00	18.08	1	-2.45	76.33	6.7	0
2018-02-23 09:00:00	45.3	0.875	-2.23	75	6.5	0
2018-02-23 10:00:00	72.63	1	-1.73	74.33	6.8	0
2018-02-23 11:00:00	89.75	1	-1.42	73.5	6.3	0
2018-02-23 12:00:00	136.15	1	-0.63	71.33	6.7	0
2018-02-23 13:00:00	165.42	1	0.29	67.17	6.1	0
2018-02-23 14:00:00	103.27	1	-0.03	67	3.8	0
2018-02-23 15:00:00	56.9	1	-0.09	67.5	3.8	0
2018-02-23 16:00:00	41.78	1	0.07	67.33	3.2	0
2018-02-23 17:00:00	17.7	1	0.2	67.5	4.2	0
2018-02-23 18:00:00	0	1	0.32	66.83	4.3	0
2018-02-23 19:00:00	0	1	0.45	66.33	5.7	0
2018-02-23 20:00:00	0	1	0.64	65.67	4.5	0
2018-02-23 21:00:00	0	1	0.78	65	2.9	0
2018-02-23 22:00:00	0	1	0.73	65.67	4.3	0
2018-02-23 23:00:00	0	1	0.68	66.5	4	0
2018-02-24 00:00:00	0	1	0.62	67.5	3.8	0
2018-02-24 01:00:00	0	1	0.47	68.67	4.2	0
2018-02-24 02:00:00	0	1	0.09	70.83	3.7	0
2018-02-24 03:00:00	0	0.875	-1.34	76.67	6	0
2018-02-24 04:00:00	0	1	-2.44	81.5	5.6	0
2018-02-24 05:00:00	0	1	-2.64	80.67	5.2	0
2018-02-24 06:00:00	0	1	-2.96	80.5	6	0
2018-02-24 07:00:00	0	0.875	-3.65	82.67	5	0
2018-02-24 08:00:00	44.45	0.875	-3.69	82.17	7.9	0
2018-02-24 09:00:00	108.05	0.875	-2.78	79.67	6.5	0
2018-02-24 10:00:00	346.25	0	0.26	70	7.2	0
2018-02-24 11:00:00	473.88	0	2.98	58.5	6.1	0
2018-02-24 12:00:00	518.92	0	5.05	40.17	7.1	0
2018-02-24 13:00:00	514.03	0	6.16	32.67	5.5	0
2018-02-24 14:00:00	457.38	0	6.7	28.67	7	0
2018-02-24 15:00:00	352.77	0	6.09	26.67	5.9	0
2018-02-24 16:00:00	215.82	0	5.93	27.5	7.3	0
2018-02-24 17:00:00	77.95	0	4.09	33.17	6.1	0
2018-02-24 18:00:00	0	0	1.88	40	6.2	0
2018-02-24 19:00:00	0	0	0.96	44.83	5.7	0
2018-02-24 20:00:00	0	0	0.35	50.5	5.3	0
2018-02-24 21:00:00	0	0	-0.4	55.5	5.9	0
2018-02-24 22:00:00	0	0	-0.88	54.83	5.3	0
2018-02-24 23:00:00	0	0	-1.36	52.33	5.6	0
2018-02-25 00:00:00	0	0	-1.97	52.67	6.2	0
2018-02-25 01:00:00	0	0	-2.68	54.33	5.7	0
2018-02-25 02:00:00	0	0	-3.24	56.5	7	0
2018-02-25 03:00:00	0	0	-4.01	59	6	0
2018-02-25 04:00:00	0	0	-4.85	60.33	5.9	0
2018-02-25 05:00:00	0	0	-5.3	59.17	4.4	0
2018-02-25 06:00:00	0	0	-5.84	60.33	4.8	0
2018-02-25 07:00:00	0	0	-6.21	61.33	4.6	0
2018-02-25 08:00:00	71.35	0	-5.19	57.17	7.1	0
2018-02-25 09:00:00	274.35	0	-3.7	49	6.4	0
2018-02-25 10:00:00	417.67	0	-2.45	41.5	5.3	0
2018-02-25 11:00:00	506.57	0	-0.77	35.83	4.8	0
2018-02-25 12:00:00	542.67	0	0.81	32.33	6	0
2018-02-25 13:00:00	528.83	0	1.95	28.67	5.7	0
2018-02-25 14:00:00	463.68	0	1.92	27.33	5.3	0
2018-02-25 15:00:00	354.7	0	1.72	27.5	5.8	0
2018-02-25 16:00:00	215.75	0	1.08	29.33	4.9	0
2018-02-25 17:00:00	81.8	0	-0.43	29	4.1	0
2018-02-25 18:00:00	0	0	-2.33	32	4.9	0
2018-02-25 19:00:00	0	0	-3.21	40.83	5.8	0
2018-02-25 20:00:00	0	0	-4	43.67	5.7	0
2018-02-25 21:00:00	0	0	-4.64	44.83	4.3	0
2018-02-25 22:00:00	0	0.125	-5.38	46.83	4.1	0
2018-02-25 23:00:00	0	0	-5.79	47.17	4.8	0
2018-02-26 00:00:00	0	0	-5.92	46	3.5	0
2018-02-26 01:00:00	0	0.625	-5.87	44.33	4.8	0
2018-02-26 02:00:00	0	0.625	-6.12	46.83	4.7	0
2018-02-26 03:00:00	0	0.75	-6.46	48.67	5.3	0
2018-02-26 04:00:00	0	0	-7.1	50.83	5.4	0
2018-02-26 05:00:00	0	0	-7.73	50.17	5.4	0
2018-02-26 06:00:00	0	0	-8.41	57.5	5.9	0
2018-02-26 07:00:00	0	0	-9.05	69	6.3	0
2018-02-26 08:00:00	72.72	0	-7.8	63	6.8	0
2018-02-26 09:00:00	277.87	0	-5.96	49	6.6	0
2018-02-26 10:00:00	414.95	0	-4.88	43.83	5.7	0
2018-02-26 11:00:00	500.22	0.125	-3.43	38.5	5.3	0
2018-02-26 12:00:00	450.73	0.625	-3.02	37.67	7.1	0
2018-02-26 13:00:00	368.48	0	-3.39	39	6.9	0
2018-02-26 14:00:00	334.37	0.25	-3.5	38.5	5.9	0
2018-02-26 15:00:00	260.22	0.5	-3.05	37.33	8.1	0
2018-02-26 16:00:00	190.48	0.375	-3.88	38.5	7.1	0
2018-02-26 17:00:00	64.9	0.125	-5.06	43.17	4.5	0
2018-02-26 18:00:00	0	0	-6.44	48.17	4.8	0
2018-02-26 19:00:00	0	0	-7.05	55.33	3.6	0
2018-02-26 20:00:00	0	0	-7.66	61.67	3.8	0
2018-02-26 21:00:00	0	0	-8.09	66.33	4.1	0
2018-02-26 22:00:00	0	0	-8.34	64.83	4.4	0
2018-02-26 23:00:00	0	0	-8.51	64.17	5.1	0
2018-02-27 00:00:00	0	0	-9.05	65.17	3.8	0
2018-02-27 01:00:00	0	0	-9.62	71.33	4.5	0
2018-02-27 02:00:00	0	0.375	-9.98	75.5	4	0
2018-02-27 03:00:00	0	0	-10.29	77.5	4.2	0
2018-02-27 04:00:00	0	1	-10.49	79.67	5	0
2018-02-27 05:00:00	0	1	-10.74	79.5	4.4	0
2018-02-27 06:00:00	0	0.375	-11.42	82.67	3	0
2018-02-27 07:00:00	0	0.125	-11.28	84.17	3.8	0
2018-02-27 08:00:00	82.32	0.125	-9.39	78.17	4.7	0
2018-02-27 09:00:00	258.2	0.875	-7.11	62.33	4.8	0
2018-02-27 10:00:00	325.52	0.625	-6.24	56	4	0
2018-02-27 11:00:00	432.53	0.375	-4.69	48.5	3.4	0
2018-02-27 12:00:00	223.35	0.25	-5.81	49.83	5.2	0
2018-02-27 13:00:00	290.47	0.5	-4.58	49.33	3.6	0
2018-02-27 14:00:00	230.83	0.875	-4.35	48.67	5	0
2018-02-27 15:00:00	125.73	0.625	-5	49.5	4.8	0
2018-02-27 16:00:00	58.72	1	-5.58	51	5.3	0
2018-02-27 17:00:00	25.82	0.875	-5.86	51.33	5.8	0
2018-02-27 18:00:00	0	0.25	-6.75	50.67	2.4	0
2018-02-27 19:00:00	0	0	-7.6	54	3.3	0
2018-02-27 20:00:00	0	0	-9.13	62.67	3.1	0
2018-02-27 21:00:00	0	0	-9.16	62.83	2.7	0
2018-02-27 22:00:00	0	0	-8.76	59.83	2.8	0
2018-02-27 23:00:00	0	0	-8.98	61	0.4	0
2018-02-28 00:00:00	0	0.875	-9.66	64.83	0.8	0
2018-02-28 01:00:00	0	0	-9.85	64	1.4	0
2018-02-28 02:00:00	0	0	-9.83	64.17	0.4	0
2018-02-28 03:00:00	0	0	-10.59	68.83	1	0
2018-02-28 04:00:00	0	0	-11.1	71.33	0.5	0
2018-02-28 05:00:00	0	0	-11.37	73	0.6	0
2018-02-28 06:00:00	0	0	-11.18	71.5	2.1	0
2018-02-28 07:00:00	11.13	0	-11.23	72.33	0.9	0
2018-02-28 08:00:00	68.48	0	-9.69	71.5	1.2	0
2018-02-28 09:00:00	279.35	0	-7.34	55.83	1.2	0
2018-02-28 10:00:00	415	0	-5.82	47.17	2.9	0
2018-02-28 11:00:00	492.17	0	-4.98	43.33	5.9	0
2018-02-28 12:00:00	486.17	0	-4.12	42.33	5.8	0
2018-02-28 13:00:00	519.45	0	-2.49	38.67	4.8	0
2018-02-28 14:00:00	461.12	0	-1.14	35.33	4.9	0
2018-02-28 15:00:00	362.27	0.125	-1.03	35.17	5.1	0
2018-02-28 16:00:00	150.2	0.875	-1.9	37.83	4.8	0
2018-02-28 17:00:00	37.65	0.875	-3.27	42.33	5.8	0
2018-02-28 18:00:00	0	0.875	-3.98	45	3.3	0
2018-02-28 19:00:00	0	1	-4.46	46	5.6	0
2018-02-28 20:00:00	0	1	-4.98	47.67	6.5	0
2018-02-28 21:00:00	0	0.875	-5.22	49.17	5.2	0
2018-02-28 22:00:00	0	0.875	-5.25	50.17	2.5	0
2018-02-28 23:00:00	0	0.875	-5.25	51.33	1.2	0
2018-03-01 00:00:00	0	0.875	-5.22	52	2.4	0
2018-03-01 01:00:00	0	0.875	-5.06	52.33	2.3	0
2018-03-01 02:00:00	0	1	-4.98	53.33	2.8	0
2018-03-01 03:00:00	0	0.875	-5.03	53	3	0
2018-03-01 04:00:00	0	0.875	-5.3	54.33	2.5	0
2018-03-01 05:00:00	0	0.875	-5.34	54.67	3.9	0
2018-03-01 06:00:00	0	1	-5.39	55	2.6	0
2018-03-01 07:00:00	0	1	-5.45	56	2.8	0
2018-03-01 08:00:00	19.73	1	-5.38	57.33	2.9	0
2018-03-01 09:00:00	96.4	0.875	-4.93	58	2	0
2018-03-01 10:00:00	225.98	0.875	-3.72	56.17	2.8	0
2018-03-01 11:00:00	240.88	0.875	-2.57	54.17	2.4	0
2018-03-01 12:00:00	232.42	0.875	-1.38	51.33	2.6	0
2018-03-01 13:00:00	267.8	1	-0.18	48.83	3	0
2018-03-01 14:00:00	188.78	0.875	0.07	49.33	2.6	0
2018-03-01 15:00:00	154	0.875	0.52	49.83	3.4	0
2018-03-01 16:00:00	89.38	0.875	0.51	51.17	3.3	0
2018-03-01 17:00:00	42.62	0.875	0.21	54.83	2	0
2018-03-01 18:00:00	0	1	-0.11	55.17	1.3	0
2018-03-01 19:00:00	0	0.875	-0.25	55.83	0.7	0
2018-03-01 20:00:00	0	1	-0.47	56.83	4.7	0
2018-03-01 21:00:00	0	1	-0.58	57.17	1.2	0
2018-03-01 22:00:00	0	1	-0.8	58.33	2.2	0
2018-03-01 23:00:00	0	0.875	-1	58.83	1.2	0
2018-03-02 00:00:00	0	1	-1.17	57	2	0
2018-03-02 01:00:00	0	1	-1.47	54.67	1.1	0
2018-03-02 02:00:00	0	1	-1.69	54.33	1.6	0
2018-03-02 03:00:00	0	0.875	-2.26	59.83	2.4	0
2018-03-02 04:00:00	0	1	-2.74	68	1.8	0
2018-03-02 05:00:00	0	1	-2.61	65.5	2.5	0
2018-03-02 06:00:00	0	1	-3.06	68	2.6	0
2018-03-02 07:00:00	0	1	-3.19	67.83	4.5	0
2018-03-02 08:00:00	48.93	1	-2.95	65.5	3.5	0
2018-03-02 09:00:00	135.55	1	-1.78	61.17	4.2	0
2018-03-02 10:00:00	230	0.75	-0.92	58.5	3.2	0
2018-03-02 11:00:00	233.22	1	-0.96	57	3.3	0
2018-03-02 12:00:00	247.13	1	-0.53	55	1	0
2018-03-02 13:00:00	251.82	1	0.58	52.5	1.7	0
2018-03-02 14:00:00	101.8	1	-0.05	55.17	2.9	0
2018-03-02 15:00:00	44.18	1	-0.13	56.67	2.4	0
2018-03-02 16:00:00	36.97	0	-1.36	79.5	2.8	0
2018-03-02 17:00:00	12.97	1	-2.5	97.33	1.8	0
2018-03-02 18:00:00	0	0.875	-2.3	98.67	0.9	0
2018-03-02 19:00:00	0	0.875	-1.33	98.17	1	0
2018-03-02 20:00:00	0	1	-1.21	99	0.5	0
2018-03-02 21:00:00	0	1	-1.8	99.33	0.3	0
2018-03-02 22:00:00	0	1	-1.88	100	1.6	0
2018-03-02 23:00:00	0	0.875	-1.7	100	1.3	0
2018-03-03 00:00:00	0	1	-1.74	100	2.6	0
2018-03-03 01:00:00	0	1	-1.8	100	1.7	0
2018-03-03 02:00:00	0	0.875	-1.62	100	1.8	0
2018-03-03 03:00:00	0	1	-2.54	100	0.9	0
2018-03-03 04:00:00	0	1	-2.56	100	1.6	0
2018-03-03 05:00:00	0	1	-2.76	100	2.3	0
2018-03-03 06:00:00	0	1	-2.75	100	3	0
2018-03-03 07:00:00	0	1	-2.65	100	2	0
2018-03-03 08:00:00	38	0.875	-2.67	100	1.5	0
2018-03-03 09:00:00	77.83	1	-2.36	100	2.1	0
2018-03-03 10:00:00	141.03	1	-1.77	100	3.1	3e-04
2018-03-03 11:00:00	170.23	0.875	-1.73	100	2.7	0.0012
2018-03-03 12:00:00	130.8	1	-1.84	100	0.7	0.0011
2018-03-03 13:00:00	100.22	1	-1.9	100	1.5	1e-04
2018-03-03 14:00:00	100.77	1	-1.34	100	2.2	1e-04
2018-03-03 15:00:00	64.25	0.875	-0.98	100	1.8	1e-04
2018-03-03 16:00:00	35.27	0.875	-0.64	100	1.6	0
2018-03-03 17:00:00	24.9	0.875	-0.51	100	0.9	3e-04
2018-03-03 18:00:00	0	1	-0.6	100	1.1	3e-04
2018-03-03 19:00:00	0	0.875	-0.59	100	1.1	2e-04
2018-03-03 20:00:00	0	1	-0.4	100	1.6	1e-04
2018-03-03 21:00:00	0	1	0.13	100	1.1	1e-04
2018-03-03 22:00:00	0	0.5	0.43	100	1	0
2018-03-03 23:00:00	0	1	0.43	100	1.5	1e-04
2018-03-04 00:00:00	0	0.625	0.1	100	0.7	2e-04
2018-03-04 01:00:00	0	0.5	0.51	100	2.2	0
2018-03-04 02:00:00	0	1	0.02	100	1.4	0
2018-03-04 03:00:00	0	1	1.17	100	1.1	2e-04
2018-03-04 04:00:00	0	1	1.32	100	0.8	6e-04
2018-03-04 05:00:00	0	1	0.74	100	1.2	2e-04
2018-03-04 06:00:00	0	1	0.63	100	1	1e-04
2018-03-04 07:00:00	18.65	1	1.2	100	1.1	0
2018-03-04 08:00:00	68.53	0.625	1.6	100	1.1	0
2018-03-04 09:00:00	286.68	0.75	4.57	93.67	1.6	0
2018-03-04 10:00:00	458.25	0	6.56	86.83	0.5	0
2018-03-04 11:00:00	537.78	0	8.17	81.67	1.5	0
2018-03-04 12:00:00	528.37	0.125	10.18	75.33	2.7	0
2018-03-04 13:00:00	463.27	0.75	9.71	79	2.6	0
2018-03-04 14:00:00	255.57	0.625	8.97	80.83	2.7	0
2018-03-04 15:00:00	178.17	0.875	8.74	81.83	2.7	0
2018-03-04 16:00:00	144.28	0.875	8.42	81.17	1.3	0
2018-03-04 17:00:00	40.05	0.875	7.07	86.83	0.4	0
2018-03-04 18:00:00	0	1	6.79	86.83	1	0
2018-03-04 19:00:00	0	0.875	7.5	81.5	0.6	0
2018-03-04 20:00:00	0	0.875	8.33	77	3.1	0
2018-03-04 21:00:00	0	1	7.35	84.33	6	0.001
2018-03-04 22:00:00	0	0.875	6.53	95.83	5.1	5e-04
2018-03-04 23:00:00	0	0.625	6.39	94.5	5.4	1e-04
2018-03-05 00:00:00	0	1	5.89	92	4.3	0
2018-03-05 01:00:00	0	0.625	5.44	90.5	4.4	0
2018-03-05 02:00:00	0	0.875	5.01	91	2.3	0
2018-03-05 03:00:00	0	0.125	4.33	92	2.5	0
2018-03-05 04:00:00	0	0.125	3.17	96.33	2	0
2018-03-05 05:00:00	0	0	2.55	98.17	0.8	0
2018-03-05 06:00:00	0	0	2.04	99	1.3	0
2018-03-05 07:00:00	0	0	1.82	98.67	0.9	0
2018-03-05 08:00:00	79.85	0	2.35	97.17	0.5	0
2018-03-05 09:00:00	300.7	0	5.5	86.33	1.4	0
2018-03-05 10:00:00	433.7	0	8.45	78.83	2	0
2018-03-05 11:00:00	534.13	0	9.77	77.5	2.7	0
2018-03-05 12:00:00	575.75	0.375	12.07	69.5	3.5	0
2018-03-05 13:00:00	513.4	0	12.81	64.67	3.8	0
2018-03-05 14:00:00	308.92	0.25	12.95	61.67	3.4	0
2018-03-05 15:00:00	321.1	0.125	14.37	56.67	4	0
2018-03-05 16:00:00	240.77	0	14.76	54.5	4	0
2018-03-05 17:00:00	92.05	0	12.48	60.5	3	0
2018-03-05 18:00:00	13.25	0	10.22	64.17	1.3	0
2018-03-05 19:00:00	0	0	9.25	65.5	1	0
2018-03-05 20:00:00	0	0	8.65	65.5	1.5	0
2018-03-05 21:00:00	0	0	8.31	65.33	0	0
2018-03-05 22:00:00	0	0	6.8	72	1	0
2018-03-05 23:00:00	0	0	4.62	81.5	1.7	0
2018-03-06 00:00:00	0	0.75	4.44	82.67	1.1	0
2018-03-06 01:00:00	0	1	3.94	85	1	0
2018-03-06 02:00:00	0	0	2.55	90.5	1.1	0
2018-03-06 03:00:00	0	0.375	2.29	91.67	1.2	0
2018-03-06 04:00:00	0	0.625	1.67	94	1.8	0
2018-03-06 05:00:00	0	1	1.19	96.17	0.4	0
2018-03-06 06:00:00	0	1	1.28	95.5	0.6	0
2018-03-06 07:00:00	24.1	0.875	1.29	95.5	2	0
2018-03-06 08:00:00	128.53	0	2.6	92.17	1	0
2018-03-06 09:00:00	179.07	0	3.8	88.17	0.5	0
2018-03-06 10:00:00	434.82	0	6.61	79.5	1.9	0
2018-03-06 11:00:00	480.5	0	8.2	74	1.1	0
2018-03-06 12:00:00	491.78	0.5	9.85	68	1.3	0
2018-03-06 13:00:00	477.4	0.125	11.22	64.83	2.8	0
2018-03-06 14:00:00	311.37	1	11.15	65.5	2.1	0
2018-03-06 15:00:00	192.8	0.875	11.14	66	3.3	0
2018-03-06 16:00:00	46.8	0.875	9.49	74.83	2.8	0
2018-03-06 17:00:00	21.47	1	7.91	86.67	2.3	1e-04
2018-03-06 18:00:00	0	1	7.22	92.17	2.2	2e-04
2018-03-06 19:00:00	0	1	6.68	95.83	2.4	3e-04
2018-03-06 20:00:00	0	1	6.3	97.67	2.4	0
2018-03-06 21:00:00	0	1	5.91	98.67	2.2	0
2018-03-06 22:00:00	0	0.625	5.74	97.67	0.9	0
2018-03-06 23:00:00	0	0.625	5.25	97.5	1.3	0
2018-03-07 00:00:00	0	0	4.15	99.5	2.1	1e-04
2018-03-07 01:00:00	0	0	3.93	98.67	1.3	0
2018-03-07 02:00:00	0	0.875	2.88	100	1.8	0
2018-03-07 03:00:00	0	1	2.67	100	1.2	0
2018-03-07 04:00:00	0	1	4.1	94.67	2.7	0
2018-03-07 05:00:00	0	1	5.14	89	5	0
2018-03-07 06:00:00	0	1	5	88.33	4.7	0
2018-03-07 07:00:00	0	1	5.09	86.17	4.5	0
2018-03-07 08:00:00	50.28	1	5.33	85.17	4.9	0
2018-03-07 09:00:00	201.63	0.375	6.45	80	5	0
2018-03-07 10:00:00	200.63	1	7.51	72.5	5.8	0
2018-03-07 11:00:00	95.73	0.875	7.6	68	7.1	0
2018-03-07 12:00:00	159.75	0.875	8.03	65.67	5.4	0
2018-03-07 13:00:00	127.15	0.875	8.17	64	4	0
2018-03-07 14:00:00	326.8	0.875	9.72	58	7	0
2018-03-07 15:00:00	240.3	1	9.82	55.5	4.6	0
2018-03-07 16:00:00	129.43	0.5	7.92	70.33	1.4	4e-04
2018-03-07 17:00:00	79.92	0.5	6.87	81.67	2.3	2e-04
2018-03-07 18:00:00	0	0.875	6.6	80.83	5.2	0
2018-03-07 19:00:00	0	1	5.39	86.67	5.4	0
2018-03-07 20:00:00	0	0.875	4.43	90.83	3.2	1e-04
2018-03-07 21:00:00	0	0.75	4.17	91	4.7	0
2018-03-07 22:00:00	0	0.875	3.81	92.33	4.2	0
2018-03-07 23:00:00	0	0.875	4.03	92.33	3.8	1e-04
2018-03-08 00:00:00	0	1	4.11	92.33	3.9	0
2018-03-08 01:00:00	0	0.875	3.86	95.33	3	6e-04
2018-03-08 02:00:00	0	0.625	3.53	95.33	4.5	0
2018-03-08 03:00:00	0	0.125	3.56	93	4.4	0
2018-03-08 04:00:00	0	1	3.31	91.5	5	0
2018-03-08 05:00:00	0	0.875	3.82	89.67	5.5	0
2018-03-08 06:00:00	0	0.25	3.98	87.83	5.8	0
2018-03-08 07:00:00	16.75	0.375	3.93	87.17	3.1	0
2018-03-08 08:00:00	113.72	0	5.39	82.83	5.4	0
2018-03-08 09:00:00	341.67	0	7.49	76.33	6.9	0
2018-03-08 10:00:00	464.08	0	9.04	68.5	5	0
2018-03-08 11:00:00	468.98	0.25	10.02	61.17	5.9	0
2018-03-08 12:00:00	359.83	0.875	10.24	57.67	6.1	0
2018-03-08 13:00:00	399.42	1	11.41	50.17	6.6	0
2018-03-08 14:00:00	342.07	0	11.74	46.5	7.2	0
2018-03-08 15:00:00	251.68	0.125	12.07	43.33	7.4	0
2018-03-08 16:00:00	127.67	0.875	11.96	41.17	5.8	0
2018-03-08 17:00:00	112.45	0.625	12.1	41	6.6	0
2018-03-08 18:00:00	16.08	0	10.62	44.67	4.4	0
2018-03-08 19:00:00	0	0	9.11	49.33	3.7	0
2018-03-08 20:00:00	0	0.125	9.24	47	3.8	0
2018-03-08 21:00:00	0	0.875	9.14	49.83	4.8	0
2018-03-08 22:00:00	0	1	9.71	48.83	4.9	0
2018-03-08 23:00:00	0	1	9.72	49.67	3.2	0
2018-03-09 00:00:00	0	1	7.25	68.5	2.6	0
2018-03-09 01:00:00	0	1	5.67	82.5	2.6	0
2018-03-09 02:00:00	0	1	5.57	80	1.7	0
2018-03-09 03:00:00	0	1	5.66	79	0.1	0
2018-03-09 04:00:00	0	1	5.26	80.33	1.8	0
2018-03-09 05:00:00	0	1	5.98	76.33	2.6	0
2018-03-09 06:00:00	0	1	6.86	72.5	2	0
2018-03-09 07:00:00	0	1	7.43	68.67	2.8	0
2018-03-09 08:00:00	54.13	0.875	8.39	63.5	4.3	0
2018-03-09 09:00:00	58.87	0.875	9.55	57.67	3.9	0
2018-03-09 10:00:00	115.93	0.375	9.94	58.33	3.2	0
2018-03-09 11:00:00	142.8	1	10.79	54.83	4.1	0
2018-03-09 12:00:00	227.92	0.875	11.99	47.33	5.2	0
2018-03-09 13:00:00	351.23	0.625	13.35	44	4.9	0
2018-03-09 14:00:00	304.67	0.25	13.91	43.33	5.5	0
2018-03-09 15:00:00	238.4	0.875	14.65	41.67	3.8	0
2018-03-09 16:00:00	184.88	1	15.16	41.83	3.8	0
2018-03-09 17:00:00	48.75	0.875	14.3	44.83	2	0
2018-03-09 18:00:00	0	1	13.31	49.17	1.3	0
2018-03-09 19:00:00	0	0.875	12.59	53	1.7	0
2018-03-09 20:00:00	0	0.875	12.28	56.33	1.4	0
2018-03-09 21:00:00	0	1	11.58	62.5	2.5	0
2018-03-09 22:00:00	0	1	12.74	55.67	4.1	0
2018-03-09 23:00:00	0	1	13.31	51.83	5.3	0
2018-03-10 00:00:00	0	1	13.08	52.83	5.1	0
2018-03-10 01:00:00	0	1	13.04	53.17	5.9	0
2018-03-10 02:00:00	0	1	12.87	54.67	5.3	0
2018-03-10 03:00:00	0	1	12.81	56	5.8	0
2018-03-10 04:00:00	0	1	12.85	56	5.2	0
2018-03-10 05:00:00	0	1	12.77	57.17	5.5	0
2018-03-10 06:00:00	0	1	12.01	64.33	6.4	0
2018-03-10 07:00:00	0	1	11.43	76.33	4.6	0
2018-03-10 08:00:00	38.5	0.875	11.23	82	2.4	0
2018-03-10 09:00:00	74.18	NA	10.89	88	2.5	7e-04
2018-03-10 10:00:00	114.95	0.875	11.13	90.67	2.1	6e-04
2018-03-10 11:00:00	143.18	0.625	12.03	84.17	4.3	0
2018-03-10 12:00:00	149.18	0.875	12.64	79.83	3	1e-04
2018-03-10 13:00:00	118.13	0.875	12.64	82.83	2.1	2e-04
2018-03-10 14:00:00	109.22	0.875	12.63	82.67	5.7	0
2018-03-10 15:00:00	66.65	0.875	12.78	75.33	5.6	0
2018-03-10 16:00:00	69.95	1	12.6	78.83	4.2	0
2018-03-10 17:00:00	45.85	1	13.31	74.83	4.1	0
2018-03-10 18:00:00	0	1	13.42	74.33	2	0
2018-03-10 19:00:00	0	1	13.47	73.67	2.8	0
2018-03-10 20:00:00	0	1	12.46	78.67	1.8	0
2018-03-10 21:00:00	0	1	11.62	82.33	0.9	0
2018-03-10 22:00:00	0	1	10.8	86	1.2	0
2018-03-10 23:00:00	0	1	10.5	87	2.1	0
2018-03-11 00:00:00	0	1	10.25	87.83	2	0
2018-03-11 01:00:00	0	0.625	9.73	89.83	2.4	0
2018-03-11 02:00:00	0	0.75	9.46	90	3	0
2018-03-11 03:00:00	0	0.5	9.29	88.67	2.1	0
2018-03-11 04:00:00	0	1	9.06	88	1.7	0
2018-03-11 05:00:00	0	1	8.86	86	1.3	0
2018-03-11 06:00:00	0	0.875	8.56	87.67	1.2	0
2018-03-11 07:00:00	10.1	1	7.85	87.5	3.2	0
2018-03-11 08:00:00	55.27	0.875	8.37	87.67	1.6	0
2018-03-11 09:00:00	82.65	0.5	9.84	80.83	3.2	0
2018-03-11 10:00:00	76.28	0.375	10.46	79.5	3.1	6e-04
2018-03-11 11:00:00	256.65	0.75	11.64	81	2.3	0
2018-03-11 12:00:00	319.42	0.75	14.05	71.67	2	0
2018-03-11 13:00:00	125.5	0.5	13.63	71.67	2	0
2018-03-11 14:00:00	87.63	0.875	12.85	77.17	2.4	0
2018-03-11 15:00:00	85.5	0.875	12.39	83	0.5	0
2018-03-11 16:00:00	58.73	NA	12.17	84.17	0	2e-04
2018-03-11 17:00:00	40.38	0.5	11.74	89	0.8	0
2018-03-11 18:00:00	0	0.875	10.87	92.17	1.8	0
2018-03-11 19:00:00	0	0.875	10.46	94.83	0.3	0
2018-03-11 20:00:00	0	0.875	10.25	94.33	0.4	0
2018-03-11 21:00:00	0	0.875	9.58	96.5	2.3	0
2018-03-11 22:00:00	0	1	9.01	97.33	3.3	0
2018-03-11 23:00:00	0	0.875	8.91	95.5	2.1	0
2018-03-12 00:00:00	0	0.625	8.86	94.17	2.8	0
2018-03-12 01:00:00	0	1	8.44	96.5	2.9	0
2018-03-12 02:00:00	0	1	8.25	97.5	2.6	0
2018-03-12 03:00:00	0	1	8.85	92.5	3.1	0
2018-03-12 04:00:00	0	1	9.44	86.67	3.6	0
2018-03-12 05:00:00	0	1	9.13	86.33	5.8	3e-04
2018-03-12 06:00:00	0	1	8.15	93.33	4.4	4e-04
2018-03-12 07:00:00	0	0.875	8.12	94.33	5	8e-04
2018-03-12 08:00:00	71.02	1	8.79	90.17	4.5	1e-04
2018-03-12 09:00:00	103.83	1	9.72	85.67	3.9	0
2018-03-12 10:00:00	110.05	1	10.23	82.33	5.6	0
2018-03-12 11:00:00	218.3	0.875	11.32	78	6.5	0
2018-03-12 12:00:00	215.8	0.875	11.52	76.67	4.6	2e-04
2018-03-12 13:00:00	400.97	0.875	12.76	71.5	7.5	0
2018-03-12 14:00:00	136.72	0.875	11.54	73	5	0
2018-03-12 15:00:00	139.18	0.875	12.08	66.67	6.6	1e-04
2018-03-12 16:00:00	249.73	0.125	11.95	70	7.6	2e-04
2018-03-12 17:00:00	55.63	0.75	11.44	64.67	5.4	0
2018-03-12 18:00:00	0	0.875	10.13	74.83	5.9	0
2018-03-12 19:00:00	0	0.875	8.39	82.17	6	0
2018-03-12 20:00:00	0	1	8.18	84	5.9	0
2018-03-12 21:00:00	0	0.875	7.38	91.5	6.5	2e-04
2018-03-12 22:00:00	0	1	7.55	90.67	5.8	0
2018-03-12 23:00:00	0	0.875	7.67	92	6	0
2018-03-13 00:00:00	0	1	7.63	92.67	4.8	0
2018-03-13 01:00:00	0	1	7.45	93.17	6.2	1e-04
2018-03-13 02:00:00	0	1	7.01	88.67	6.7	0
2018-03-13 03:00:00	0	1	6.99	86.83	7.2	0
2018-03-13 04:00:00	0	1	6.66	85.67	8.3	0
2018-03-13 05:00:00	0	1	6.46	83.17	10.4	0
2018-03-13 06:00:00	0	0.875	6.22	81.17	9.4	0
2018-03-13 07:00:00	27.43	1	5.86	81.67	9.2	0
2018-03-13 08:00:00	55.83	1	5.96	82.5	8.9	0
2018-03-13 09:00:00	99.08	0.875	6.23	84.17	8.1	0
2018-03-13 10:00:00	190.12	0.875	7.1	79.67	9.7	0
2018-03-13 11:00:00	160.63	1	7.36	78.67	8	0
2018-03-13 12:00:00	120.27	0.875	7.64	77.67	7.6	0
2018-03-13 13:00:00	85.05	1	7.74	78.83	5.9	0
2018-03-13 14:00:00	62.9	0.875	7.72	81.67	6.6	0
2018-03-13 15:00:00	46.67	1	7.69	84	5.7	2e-04
2018-03-13 16:00:00	18.37	1	7.41	87	6.5	3e-04
2018-03-13 17:00:00	0	1	7.48	82	4.7	0
2018-03-13 18:00:00	0	0.875	6.93	85.83	2.9	6e-04
2018-03-13 19:00:00	0	1	6.74	87.33	2	2e-04
2018-03-13 20:00:00	0	0.875	6.31	90.67	2.2	3e-04
2018-03-13 21:00:00	0	1	6.23	90	0.5	0
2018-03-13 22:00:00	0	0.875	5.63	93.17	0.7	0
2018-03-13 23:00:00	0	1	5.54	92.83	0.7	2e-04
2018-03-14 00:00:00	0	1	5.39	96.67	1.7	0
2018-03-14 01:00:00	0	1	5.38	97.5	0.7	0
2018-03-14 02:00:00	0	1	5.79	89.33	1.6	0
2018-03-14 03:00:00	0	1	5.52	90.33	0.2	0
2018-03-14 04:00:00	0	1	5.23	93	0.8	0
2018-03-14 05:00:00	0	1	5.05	91	0.7	0
2018-03-14 06:00:00	0	1	4.56	95	0.1	0
2018-03-14 07:00:00	22.27	0.875	4.14	96.17	0.9	0
2018-03-14 08:00:00	118.63	0	4.92	97.17	2.3	0
2018-03-14 09:00:00	366.85	0	6.58	87.5	2.6	0
2018-03-14 10:00:00	522.18	0.125	8.73	70.83	2	0
2018-03-14 11:00:00	598.77	0	10.59	64.67	1.8	0
2018-03-14 12:00:00	632.75	0	11.5	61.5	1.4	0
2018-03-14 13:00:00	611.98	0	13.38	55.17	2.7	0
2018-03-14 14:00:00	548.12	0	14.63	48	2.1	0
2018-03-14 15:00:00	435.12	0	14.39	45.17	3.2	0
2018-03-14 16:00:00	294.27	0	14.92	50.17	4	0
2018-03-14 17:00:00	130.25	0	13.58	54	4	0
2018-03-14 18:00:00	19.68	0	9.88	65.5	2.8	0
2018-03-14 19:00:00	0	0	8.11	70	0.9	0
2018-03-14 20:00:00	0	0	8.04	68.83	4.9	0
2018-03-14 21:00:00	0	0	7.74	65.33	4.3	0
2018-03-14 22:00:00	0	0	7.31	64.83	5.3	0
2018-03-14 23:00:00	0	0	6.7	67.5	5.6	0
2018-03-15 00:00:00	0	0	6.45	68.83	4.1	0
2018-03-15 01:00:00	0	0.125	6.06	71.17	1.1	0
2018-03-15 02:00:00	0	0	5.8	72.5	1.1	0
2018-03-15 03:00:00	0	0.25	5.44	74	1.4	0
2018-03-15 04:00:00	0	0.125	4.77	76.83	1.9	0
2018-03-15 05:00:00	0	0.875	4.58	77.83	2.4	0
2018-03-15 06:00:00	0	1	2.99	85.17	1.7	0
2018-03-15 07:00:00	23.25	1	1.88	91.67	1.6	0
2018-03-15 08:00:00	71.1	1	2.14	92.83	2.6	0
2018-03-15 09:00:00	87.8	1	2.68	91.83	2	0
2018-03-15 10:00:00	124.08	0.5	3.35	90.33	1.9	0
2018-03-15 11:00:00	96.88	0.375	3.94	87.83	1.1	0
2018-03-15 12:00:00	63.27	0.875	4.69	88.17	2.2	0
2018-03-15 13:00:00	69.8	0.375	4.33	92	3.2	0
2018-03-15 14:00:00	136.92	0.875	5.04	93	6.9	1e-04
2018-03-15 15:00:00	76.58	1	5.54	93.83	1.6	2e-04
2018-03-15 16:00:00	79.75	0.625	6.11	90.83	3.5	0
2018-03-15 17:00:00	33.32	0.75	5.92	90.17	2.6	0
2018-03-15 18:00:00	0	1	6.12	88.67	2.2	0
2018-03-15 19:00:00	0	1	6.11	88.33	1.7	0
2018-03-15 20:00:00	0	0.875	6.47	88.83	2.5	2e-04
2018-03-15 21:00:00	0	1	7.07	89.17	3.7	0
2018-03-15 22:00:00	0	1	7.16	85.67	4	0
2018-03-15 23:00:00	0	0.875	7.16	85.17	4.5	1e-04
2018-03-16 00:00:00	0	0.5	6.62	89.33	2.3	1e-04
2018-03-16 01:00:00	0	0.625	6.7	85.5	2.6	0
2018-03-16 02:00:00	0	1	6.65	84.83	2.9	0
2018-03-16 03:00:00	0	0.875	5.91	87.5	3.5	0
2018-03-16 04:00:00	0	0.875	6.22	85.67	2.6	1e-04
2018-03-16 05:00:00	0	1	6.49	87	3.9	3e-04
2018-03-16 06:00:00	0	0.875	6.46	88.17	2.7	0
2018-03-16 07:00:00	18.4	1	6.65	87.17	3.4	1e-04
2018-03-16 08:00:00	48.27	0.875	7.15	86.5	3.5	0
2018-03-16 09:00:00	139.88	0.875	7.91	87	4	2e-04
2018-03-16 10:00:00	168.03	0.875	8.16	91.33	3.1	5e-04
2018-03-16 11:00:00	464.55	0.625	9.87	87.33	4.2	1e-04
2018-03-16 12:00:00	344.13	0.875	10.72	79.17	3.1	0
2018-03-16 13:00:00	365	0.75	11.42	69	3.7	0
2018-03-16 14:00:00	360.72	0.25	12.24	63.5	3.3	0
2018-03-16 15:00:00	385.07	0.75	13.69	57.5	1.7	0
2018-03-16 16:00:00	288.92	0.125	13.64	52	1.9	0
2018-03-16 17:00:00	147	0	13.59	56.5	2.8	0
2018-03-16 18:00:00	18.12	0	9.83	68.5	1.8	0
2018-03-16 19:00:00	0	0	8.18	76.67	0.8	0
2018-03-16 20:00:00	0	0	6.92	83.83	1.7	0
2018-03-16 21:00:00	0	0	6.2	86.17	0.9	0
2018-03-16 22:00:00	0	0	5.47	89.67	0.1	0
2018-03-16 23:00:00	0	0	4.88	92.33	1.4	0
2018-03-17 00:00:00	0	0	4.87	91.67	2.1	0
2018-03-17 01:00:00	0	0	4.09	93	0.7	0
2018-03-17 02:00:00	0	0	3.23	96.83	1.9	0
2018-03-17 03:00:00	0	0.25	3.37	95.5	4.1	0
2018-03-17 04:00:00	0	1	1.61	99.5	4.4	0
2018-03-17 05:00:00	0	1	2.22	100	1.5	0
2018-03-17 06:00:00	0	1	2.52	100	2.4	0
2018-03-17 07:00:00	13.6	1	2.62	100	4.5	0
2018-03-17 08:00:00	40.6	1	2.63	100	4.8	0
2018-03-17 09:00:00	108.15	1	3.17	99.83	5.5	0
2018-03-17 10:00:00	178.38	1	4.16	94.17	5.3	0
2018-03-17 11:00:00	202.63	1	4.59	90	5.6	0
2018-03-17 12:00:00	171.63	1	5.05	86.67	5.4	0
2018-03-17 13:00:00	138.13	1	4.4	86	6.9	0
2018-03-17 14:00:00	100.08	1	3.27	86	7.7	0
2018-03-17 15:00:00	61.67	1	2.37	86	6.7	0
2018-03-17 16:00:00	37.52	1	1.48	88.17	6.8	0
2018-03-17 17:00:00	15.68	1	0.12	95	6.8	1e-04
2018-03-17 18:00:00	0	1	-0.52	97.83	5.5	0
2018-03-17 19:00:00	0	1	-0.78	97.33	6.7	0
2018-03-17 20:00:00	0	0.875	-0.95	95.5	6	0
2018-03-17 21:00:00	0	NA	-1.31	95.5	5.1	0
2018-03-17 22:00:00	0	1	-2.08	99.5	5.2	0
2018-03-17 23:00:00	0	1	-2.69	100	5	0
2018-03-18 00:00:00	0	1	-3.08	100	5.9	0
2018-03-18 01:00:00	0	1	-3.32	99.5	5.9	0
2018-03-18 02:00:00	0	0.875	-3.7	99	4.3	0
2018-03-18 03:00:00	0	0.875	-3.86	99	4.7	0
2018-03-18 04:00:00	0	1	-3.97	99	5.1	0
2018-03-18 05:00:00	0	NA	-4.09	99.5	5.5	0
2018-03-18 06:00:00	0	1	-4.23	99.17	5.1	0
2018-03-18 07:00:00	0	1	-4.11	98.83	5.5	0
2018-03-18 08:00:00	17.15	1	-3.61	97.67	4.7	0
2018-03-18 09:00:00	25.82	1	-3.07	95.67	5	0
2018-03-18 10:00:00	43.55	1	-2.06	92.33	4.2	0
2018-03-18 11:00:00	81.88	1	-0.82	88.33	4	0
2018-03-18 12:00:00	168.45	1	0.52	83.33	4.4	0.0058
2018-03-18 13:00:00	200.17	1	0.95	80.83	4.7	0.0035
2018-03-18 14:00:00	209	1	1.07	80	4.7	3e-04
2018-03-18 15:00:00	157.05	1	1.06	80.67	4.9	0
2018-03-18 16:00:00	61.47	1	0.3	83.67	4.6	0
2018-03-18 17:00:00	27.45	1	-0.15	85.5	4.5	0
2018-03-18 18:00:00	0	1	-0.25	86.17	3.1	0
2018-03-18 19:00:00	0	1	-0.04	83.5	2.3	0
2018-03-18 20:00:00	0	1	-0.35	82	2.9	0
2018-03-18 21:00:00	0	1	-0.63	81.33	2.5	0
2018-03-18 22:00:00	0	1	-0.83	81	2.2	0
2018-03-18 23:00:00	0	1	-1	81.67	3	0
2018-03-19 00:00:00	0	1	-1.11	82.33	3	0
2018-03-19 01:00:00	0	1	-1.11	82.67	2.8	0
2018-03-19 02:00:00	0	1	-1.22	84.83	3.2	0
2018-03-19 03:00:00	0	1	-1.69	90	3.3	0
2018-03-19 04:00:00	0	1	-1.92	91.33	2.4	0
2018-03-19 05:00:00	0	0.875	-2.15	91.83	2	0
2018-03-19 06:00:00	0	1	-2.26	93	2.1	0
2018-03-19 07:00:00	11.15	1	-2.16	92.83	2.4	0
2018-03-19 08:00:00	47.02	1	-1.63	91.67	2.7	0
2018-03-19 09:00:00	90.23	1	-0.91	89.83	2.9	0
2018-03-19 10:00:00	172.9	1	-0.49	87	3.4	0
2018-03-19 11:00:00	180.22	1	0.29	83.17	3.1	0
2018-03-19 12:00:00	221.9	1	1.42	78.17	2.4	0
2018-03-19 13:00:00	317.22	1	2.5	74.17	3.7	0
2018-03-19 14:00:00	265.15	0.875	2.25	74.83	3.3	0
2018-03-19 15:00:00	161.88	1	1.89	76.33	3.6	0
2018-03-19 16:00:00	73.23	1	1.58	78.33	6	0
2018-03-19 17:00:00	32.95	1	0.39	80.17	4.8	0
2018-03-19 18:00:00	0	1	-0.34	83.83	3.8	0
2018-03-19 19:00:00	0	1	-0.66	85.17	3.4	0
2018-03-19 20:00:00	0	1	-0.73	85.5	3.4	0
2018-03-19 21:00:00	0	1	-0.56	83.67	3.2	0
2018-03-19 22:00:00	0	1	-0.39	79.17	2.9	0
2018-03-19 23:00:00	0	1	-0.7	80.83	3	0
2018-03-20 00:00:00	0	1	-1.15	84.83	3.6	0
2018-03-20 01:00:00	0	1	-1.21	81.33	4.3	0
2018-03-20 02:00:00	0	0.5	-1.58	79.67	4.4	0
2018-03-20 03:00:00	0	0.875	-2.62	82.67	3.9	0
2018-03-20 04:00:00	0	0.625	-3.2	83.17	3.9	0
2018-03-20 05:00:00	0	0.375	-3.87	87.17	4.5	0
2018-03-20 06:00:00	0	0	-4.39	87.17	3.8	0
2018-03-20 07:00:00	58.92	0	-4.02	86.17	6.2	0
2018-03-20 08:00:00	170.35	0	-2.81	83	5.9	0
2018-03-20 09:00:00	418.18	0	-0.64	75.83	4.4	0
2018-03-20 10:00:00	558.93	0	1.3	70.33	4	0
2018-03-20 11:00:00	636.45	0	2.63	66	2.8	0
2018-03-20 12:00:00	677.08	0.5	4.09	61.33	5.3	0
2018-03-20 13:00:00	475.55	0.875	5.09	50.67	6.5	0
2018-03-20 14:00:00	196.33	1	2.96	50.5	4.4	0
2018-03-20 15:00:00	174.37	0.875	2.57	53.83	5.7	0
2018-03-20 16:00:00	170.27	0.875	2.05	67	6	0
2018-03-20 17:00:00	50.05	0.875	1.03	75.67	4.5	0
2018-03-20 18:00:00	11.08	0.875	0.37	83.5	5.3	0
2018-03-20 19:00:00	0	0.875	-0.19	91.83	3.6	0
2018-03-20 20:00:00	0	0.875	-0.39	97.5	4.8	0
2018-03-20 21:00:00	0	1	-0.32	97.67	3.2	0
2018-03-20 22:00:00	0	0.875	-0.33	96.67	3.5	0
2018-03-20 23:00:00	0	0.625	-0.89	96.83	3.8	0
2018-03-21 00:00:00	0	1	-0.81	95.67	2.5	0
2018-03-21 01:00:00	0	0	-1.21	94.17	4.3	0
2018-03-21 02:00:00	0	0	-1.78	95.33	3.1	0
2018-03-21 03:00:00	0	0	-2.18	96.17	4.4	0
2018-03-21 04:00:00	0	0	-2.5	95.83	3.5	0
2018-03-21 05:00:00	0	0	-3.03	95.83	3	0
2018-03-21 06:00:00	0	0	-3.59	94.33	2.3	0
2018-03-21 07:00:00	73.47	0	-1.79	86.17	1.5	0
2018-03-21 08:00:00	196.73	0	-0.1	82.33	2.6	0
2018-03-21 09:00:00	332.97	0	1.01	83.33	4	0
2018-03-21 10:00:00	413.03	0.25	2.99	73.33	3.4	0
2018-03-21 11:00:00	652.52	0.375	5.18	61	4.5	0
2018-03-21 12:00:00	692.6	0.125	6.31	54	5.1	0
2018-03-21 13:00:00	685.92	0	7.21	49.17	5.5	0
2018-03-21 14:00:00	589.97	0	7.46	46.5	7.2	0
2018-03-21 15:00:00	479.02	0	7.72	43.5	6.9	0
2018-03-21 16:00:00	332.7	0	7.39	40.83	6.5	0
2018-03-21 17:00:00	172.38	0	6.16	41.33	5.8	0
2018-03-21 18:00:00	27.83	0	3.12	48.67	3.3	0
2018-03-21 19:00:00	0	0	1.65	51	1.8	0
2018-03-21 20:00:00	0	0	0.54	57.33	0.5	0
2018-03-21 21:00:00	0	0	-0.3	60.17	0.5	0
2018-03-21 22:00:00	0	0	-1.1	64	0.9	0
2018-03-21 23:00:00	0	0	-2.05	70.17	1.1	0
2018-03-22 00:00:00	0	0	-2.61	74.33	1.9	0
2018-03-22 01:00:00	0	1	-1.99	69	2.1	0
2018-03-22 02:00:00	0	0.125	-2.27	71	2.3	0
2018-03-22 03:00:00	0	0	-2.88	74.67	1.3	0
2018-03-22 04:00:00	0	0	-3.35	77.17	0.7	0
2018-03-22 05:00:00	0	0.875	-3.58	77.83	2.8	0
2018-03-22 06:00:00	0	0.75	-3.52	76.17	1.8	0
2018-03-22 07:00:00	80.23	0.625	-2.73	73.33	2.3	0
2018-03-22 08:00:00	140.88	1	-0.81	66.67	2.2	0
2018-03-22 09:00:00	242.77	1	1.02	64	4.2	0
2018-03-22 10:00:00	425.65	1	3.25	56.17	4.5	0
2018-03-22 11:00:00	383	0.625	4.38	51	3.5	0
2018-03-22 12:00:00	352.22	0.75	5.06	51.67	3.3	0
2018-03-22 13:00:00	186.03	NA	3.83	66.33	6.7	0
2018-03-22 14:00:00	157.85	NA	2.15	90.5	4.1	0
2018-03-22 15:00:00	149.9	0.625	2.17	91.67	4.3	0
2018-03-22 16:00:00	74.2	0.875	2.25	87.83	5	0
2018-03-22 17:00:00	37.32	0.875	2.49	83.83	4.5	0
2018-03-22 18:00:00	0	1	2.41	88.83	4.6	0
2018-03-22 19:00:00	0	1	1.64	95.5	4.3	0
2018-03-22 20:00:00	0	1	1.49	97.5	4.2	0
2018-03-22 21:00:00	0	1	1.58	97.67	4.9	0
2018-03-22 22:00:00	0	1	1.64	97.33	5	0
2018-03-22 23:00:00	0	1	1.55	98.5	5.1	0
2018-03-23 00:00:00	0	1	1.35	99	4.1	0
2018-03-23 01:00:00	0	1	1.48	98	4.8	0
2018-03-23 02:00:00	0	1	1.66	97.5	3.7	0
2018-03-23 03:00:00	0	1	1.74	97.5	3.6	0
2018-03-23 04:00:00	0	1	1.72	97.5	3.4	0
2018-03-23 05:00:00	0	1	1.62	98.5	3	0
2018-03-23 06:00:00	0	1	1.56	99.67	3.2	0
2018-03-23 07:00:00	35.47	1	1.86	99.33	3.4	0
2018-03-23 08:00:00	60.77	1	2.66	96.67	4.5	0
2018-03-23 09:00:00	113.67	1	3.15	95.17	4	0
2018-03-23 10:00:00	197.9	1	4.19	91.67	3.7	0
2018-03-23 11:00:00	244.32	0.875	5.1	88.83	4.9	0
2018-03-23 12:00:00	263.78	1	5.79	84.33	4.4	0
2018-03-23 13:00:00	299.98	1	6.93	79	2.5	0
2018-03-23 14:00:00	282.27	1	8.06	71.17	2.3	0
2018-03-23 15:00:00	157.98	1	7.96	69	1.4	0
2018-03-23 16:00:00	44.33	1	7.18	70.5	1.1	0
2018-03-23 17:00:00	32.47	1	7.05	70.67	1.1	0
2018-03-23 18:00:00	13.27	1	6.26	77.67	0.5	0
2018-03-23 19:00:00	0	0.5	5.55	84.67	1.4	0
2018-03-23 20:00:00	0	0	4.38	92	1.4	0
2018-03-23 21:00:00	0	0	3.37	94.17	0	0
2018-03-23 22:00:00	0	0	2.73	95.67	1.4	0
2018-03-23 23:00:00	0	0	1.94	96.33	1.1	0
2018-03-24 00:00:00	0	0	2	94.33	1.3	0
2018-03-24 01:00:00	0	0	2.03	93.17	0.7	0
2018-03-24 02:00:00	0	0	2.29	92.33	1.2	0
2018-03-24 03:00:00	0	0	1.86	92.33	0.7	0
2018-03-24 04:00:00	0	0.375	0.66	96	1.7	0
2018-03-24 05:00:00	0	1	0.08	98	2.1	0
2018-03-24 06:00:00	0	1	0.2	96.33	2	0
2018-03-24 07:00:00	79.03	1	1.11	91.5	1.9	0
2018-03-24 08:00:00	202.25	1	1.96	90.33	2.5	0
2018-03-24 09:00:00	476.33	0.875	4.84	81	2.2	0
2018-03-24 10:00:00	509.82	1	3.43	93.83	2.1	0
2018-03-24 11:00:00	516.38	0.25	4.93	89.67	2.4	0
2018-03-24 12:00:00	695.85	0	8.21	79.5	2	0
2018-03-24 13:00:00	674.07	0	11.85	60.83	3.4	0
2018-03-24 14:00:00	601.1	0	13.28	48.83	3.9	0
2018-03-24 15:00:00	481.65	0	13.29	49.17	4.4	0
2018-03-24 16:00:00	330.95	0	12.83	48.5	3.6	0
2018-03-24 17:00:00	169.35	0.125	12.53	48	4.7	0
2018-03-24 18:00:00	38.13	0	9.28	57.17	2.3	0
2018-03-24 19:00:00	0	0	6.42	66.33	1.4	0
2018-03-24 20:00:00	0	0	5.83	70.67	0.5	0
2018-03-24 21:00:00	0	0	4.79	75	1.6	0
2018-03-24 22:00:00	0	0	3.83	78.17	2.1	0
2018-03-24 23:00:00	0	0	3.31	79.5	2.2	0
2018-03-25 00:00:00	0	0	2.84	80.17	1.9	0
2018-03-25 01:00:00	0	0	2.07	83.5	1.5	0
2018-03-25 02:00:00	0	0	1.65	85	0.9	0
2018-03-25 03:00:00	0	0	1.27	86.33	0	0
2018-03-25 04:00:00	0	0	0.98	87.33	0.6	0
2018-03-25 05:00:00	0	0	0.72	88.67	1.1	0
2018-03-25 06:00:00	0	0	0.27	90.17	1.5	0
[truncated: 6,761 more rows]
